# Supplementary material for: Genome-wide analysis in the mouse embryo reveals the importance of DNA methylation for transcription integrity
Source: Nat Commun. 2020 Jun 19;11:3153. doi: 10.1038/s41467-020-16919-w (PMC7305168; doi:10.1038/s41467-020-16919-w)
Supplement: Supplementary file 4 — Supplementary Data 1 [file 41467_2020_16919_MOESM4_ESM.xlsx]

## Sheet: gDMRs_Mm10_WGBS
Chromosome	start	end	Germline DMR	MethAllele	name	WGBS_WT_rep1	WGBS_WT_rep2	WGBS_D1KO_rep1	WGBS_D1KO_rep2	WGBS_DKO_rep1	WGBS_DKO_rep2
chr10	13090000	13092000	yes	mat	Plagl1 ICR	0.42	0.34	0.02	0.02	0.49	0.46
chr11	12025500	12026400	yes	mat	Grb10 ICR	0.39	0.36	0.02	0.01	0.37	0.41
chr11	22971800	22973000	yes	mat	Zrsr1 ICR	0.37	0.35	0.04	0.01	0.36	0.37
chr12	109528000	109529500	yes	pat	Dlk1 IG-DMR	0.52	0.41	0.03	0.03	0.42	0.44
chr15	72809200	72810800	yes	mat	Peg13 ICR	0.46	0.47	0.02	0.03	0.47	0.42
chr15	97054700	97056000	yes	mat	Slc38a4 ICR	0.4	0.59	0.07	0.07	0.42	0.45
chr17	12741300	12742500	yes	mat	Igf2r ICR	0.54	0.43	0.01	0.04	0.47	0.44
chr18	12972200	12973800	yes	mat	Impact ICR	0.49	0.48	0.01	0.01	0.45	0.45
chr2	152686700	152687500	yes	mat	Mcts2 ICR	0.42	0.48	0.08	0.05	0.44	0.34
chr2	157559100	157561300	yes	mat	Nnat ICR	0.42	0.46	0.01	0.02	0.39	0.43
chr2	174296000	174300000	yes	mat	GnasXL ICR	0.46	0.48	0.02	0.03	0.48	0.44
chr6	4747000	4749000	yes	mat	Peg10 ICR	0.46	0.47	0.01	0.02	0.42	0.43
chr6	30737000	30739500	yes	mat	Mest ICR	0.49	0.56	0.01	0.02	0.41	0.39
chr6	58906800	58907200	yes	mat	Nap1l5 ICR	0.48	0.58	0.05	0.03	0.31	0.56
chr7	6729000	6731500	yes	mat	Peg3 ICR	0.44	0.39	0.01	0.03	0.41	0.41
chr7	60004000	60005400	yes	mat	Snrpn ICR	0.53	0.44	0.02	0.03	0.38	0.48
chr7	128687900	128688600	yes	mat	Inpp5f ICR	0.34	0.42	0.01	0.01	0.47	0.35
chr7	142580200	142582400	yes	pat	H19 ICR	0.45	0.48	0.02	0.03	0.48	0.44
chr7	143295000	143296600	yes	mat	KvDMR1	0.47	0.43	0.01	0.02	0.34	0.44
chr9	89876600	89879800	yes	pat	Rasgrf1 DMR	0.49	0.45	0.04	0.05	0.43	0.46
