# Supplementary material for: Genome-wide analysis in the mouse embryo reveals the importance of DNA methylation for transcription integrity
Source: Nat Commun. 2020 Jun 19;11:3153. doi: 10.1038/s41467-020-16919-w (PMC7305168; doi:10.1038/s41467-020-16919-w)
Supplement: Supplementary file 5 — Supplementary Data 2 [file 41467_2020_16919_MOESM5_ESM.xlsx]

## Sheet: DESeq_DKO
gene.id	fpkm_WT#1	fpkm_WT#2	fpkm_3aHet#1	fpkm_3aHet#2	fpkm_3aHet#3	fpkm_3aHet#4	fpkm_DKO#1	fpkm_DKO#2	fpkm_DKO#3	fpkm_DKO#4	fpkm_DKO#5	fpkm_DKO#6	gene.id	up	down	log2FoldChange	padj	Group (Fig 4C)
Tuba3b	0.00994	0	0.00558	0.01162	0	0	40.7043	36.5348	17.2557	26.5747	42.9007	32.2059	Tuba3b	1	0	12.6601	2.86818e-73	3			upregulated germline gene with methylated CpG rich promoter
Zscan4d	0	0	0	0	0	0	4.74304	11.6657	2.21212	0.32269	5.20571	4.42583	Zscan4d	1	0	12.3498	9.94913e-23	1			upregulated lineage-committed gene with methylated promoter
Tex13	0	0.00344	0	0	0	0.00712	10.3162	5.81193	10.2046	14.0066	4.85389	4.33637	Tex13	1	0	12.2695	6.44948e-41	3			gene with intragenic transcription initiation
1700080O16Rik	0.00536	0	0	0.00626	0	0	11.0877	10.7049	11.2442	8.4534	6.99579	9.00687	1700080O16Rik	1	0	11.9442	1.10454e-42	3			gene upregulated by a proximal ERV
Tmem92	0	0	0	0	0	0	2.95905	8.05194	1.30329	0.4091	2.66034	3.55373	Tmem92	1	0	11.8911	4.22558e-23	1			deregulated imprinted gene
Zscan4a	0	0	0	0	0	0	2.60273	6.78933	1.57015	0.32329	2.8321	3.58004	Zscan4a	1	0	11.8388	1.45722e-23	1
BC080695	0	0	0	0	0	0	2.87683	8.33768	1.35132	0.26848	2.31491	3.11771	BC080695	1	0	11.7827	8.99147e-21	1
Zscan4c	0	0	0	0.004	0	0	3.1134	9.82881	2.14047	0.29387	4.09531	3.8811	Zscan4c	1	0	11.7701	1.84462e-22	1
Mageb4	0.00324	0	0.00364	0	0	0	4.51657	5.33887	6.0695	2.43118	4.85468	4.53463	Mageb4	1	0	11.6149	5.44718e-39	3
Sohlh2	0.0199	0.00931	0.02234	0.0349	0	0	64.233	48.4918	37.52	26.1406	68.5052	50.7808	Sohlh2	1	0	11.5985	2.38006e-187	3
Gm13119	0	0.00352	0	0	0	0	3.08938	9.97721	1.1103	0.32281	2.4737	4.43671	Gm13119	1	0	11.5093	4.59958e-20	1
Pet2	0	0	0	0	0	0	1.47606	1.54974	1.08605	0.90146	1.519	0.94559	Pet2	1	0	11.4856	1.66684e-38	3
Pramef25	0	0	0	0	0	0	1.98739	4.35794	1.19491	0.13775	1.23626	1.85914	Pramef25	1	0	11.0059	5.97667e-19	1
Zscan4b	0	0	0	0	0	0	2.18268	4.34881	1.138	0.04952	1.89547	2.82062	Zscan4b	1	0	10.9658	1.05057e-15	1
Zscan4f	0.00426	0	0.00956	0	0	0	5.53061	11.1955	2.34914	0.25646	5.45324	6.19614	Zscan4f	1	0	10.9212	5.11654e-20	1
1700018B24Rik	0	0	0	0	0	0	1.24547	1.40598	0.94868	1.04391	0.59897	0.89913	1700018B24Rik	1	0	10.8954	5.29537e-34	3
Otud6a	0	0	0	0	0	0	0.83483	11.624	7.55684	0.94525	1.11076	1.56875	Otud6a	1	0	10.8869	3.6506e-15	3
Rpl10l	0	0.03563	0.00855	0	0	0.04418	25.0721	26.1081	31.2767	25.8639	19.6349	18.625	Rpl10l	1	0	10.7717	1.1707e-96	3
Tktl2	0	0.00113	0.00543	0	0	0	1.52295	2.24612	2.07182	2.22887	2.26878	2.18568	Tktl2	1	0	10.7273	1.04866e-56	3
Dazl	0.02365	0.03443	0.0177	0.0553	0.04149	0.01525	57.5373	61.2596	30.2844	24.2539	97.0854	49.1101	Dazl	1	0	10.7225	9.13949e-186	3
4930550L24Rik	0.02972	0	0.01112	0	0	0	1.49698	17.3454	19.1162	1.0112	22.4081	3.41943	4930550L24Rik	1	0	10.5292	7.55134e-17	3
Pramel3	0	0	0	0	0	0	0.49964	0.97571	0.75068	0.43042	0.41487	1.30967	Pramel3	1	0	10.5264	4.47018e-29	3
1700029P11Rik	0	0	0	0	0	0	2.37527	2.29881	3.22951	2.75691	1.64269	2.4575	1700029P11Rik	1	0	10.4422	8.0917e-32	3
Gm20767	0	0	0	0	0	0	1.75985	5.62556	0.61048	0.32871	0.90142	1.24763	Gm20767	1	0	10.4215	2.82166e-16	1
Gm12794	0	0	0	0.00627	0	0	1.82026	5.59106	0.94947	0.17349	1.92172	3.32475	Gm12794	1	0	10.3606	6.56256e-17	1
Dux	0	0	0	0	0	0	0.80653	2.69005	0.39679	0.06434	1.0359	1.76684	Dux	1	0	10.2937	1.33778e-14	3
Tktl1	0	0	0	0	0	0	0.7569	1.11142	0.7941	1.13897	0.48053	0.75515	Tktl1	1	0	10.1632	4.50304e-29	3
Rhox2a	0	0	0	0.04652	0	0	10.6984	8.72038	8.7927	5.23624	10.5646	10.9972	Rhox2a	1	0	10.1349	6.57373e-40	3
Usp9y	0	0	0	0	0	0.00744	2.49082	0.00093	0	1.27066	1.80439	2.21654	Usp9y	1	0	10.126	6.99274e-05	3
Rhox2h	0	0	0	0	0	0.01934	3.35902	4.37773	3.42005	2.50891	2.74362	2.1536	Rhox2h	1	0	9.89752	3.48719e-28	1
Gm5635	0	0	0	0	0	0	2.887	3.33495	2.73466	1.93163	1.64689	1.07431	Gm5635	1	0	9.84457	5.67093e-26	3
Rhox2c	0	0	0.01122	0	0	0	2.94196	4.04844	2.30175	1.09277	3.63276	2.72497	Rhox2c	1	0	9.74134	2.33634e-25	3
Magea10	0	0	0	0	0	0	0.70401	0.87836	1.56988	1.09713	0.24995	0.41364	Magea10	1	0	9.68654	2.73004e-22	1
Pdha2	0.02649	0.0031	0	0.00387	0	0.0064	6.33173	5.80617	7.01224	6.08269	5.30921	5.69903	Pdha2	1	0	9.67277	1.58377e-99	3
Rhox2f	0	0	0.01122	0	0.01754	0	5.43305	1.43342	0.70573	3.56822	3.78518	5.23018	Rhox2f	1	0	9.52795	2.92268e-21	3
Rhox2b	0	0.00958	0.01149	0	0	0	4.21155	3.55925	4.07888	1.9747	3.12057	3.53177	Rhox2b	1	0	9.51983	4.80159e-26	3
A430089I19Rik	0	0	0	0	0	0	0.17224	0.44195	0.05721	0.0188	0.14992	0.22232	A430089I19Rik	1	0	9.49259	3.19869e-17	1
Gm9	0	0	0.00526	0.00548	0	0	1.84275	1.969	0.95106	0.74694	2.53469	1.10146	Gm9	1	0	9.48143	9.48168e-24	3
AV320801	0	0.00099	0	0	0	0	0.19946	0.10609	0.23329	0.11862	0.39868	0.40274	AV320801	1	0	9.46233	2.39984e-22	3
AF067061	0	0	0	0	0	0	1.8638	3.96509	0.47041	0.17747	0.78619	1.41848	AF067061	1	0	9.45603	1.06013e-16	1
Gm13078	0	0	0	0	0	0	0.54516	1.43745	0.39283	0.05763	0.59088	0.59227	Gm13078	1	0	9.45127	6.36072e-18	1
Gtsf1	0	0	0.01211	0.01261	0	0	3.06477	3.90825	3.93606	4.3071	2.3298	2.41847	Gtsf1	1	0	9.41395	1.66321e-25	3
Asz1	0.00448	0.02933	0.03518	0.04187	0.01571	0.04329	18.7273	20.3276	20.8141	19.5594	18.3111	13.3803	Asz1	1	0	9.39593	8.3738e-214	3
Tcstv1	0	0	0	0	0	0	1.26299	4.7112	0.56965	0.11899	0.20332	1.03573	Tcstv1	1	0	9.3118	4.1314e-10	1
Gm41	0	0	0	0	0	0	1.68671	2.1313	4.53952	2.20841	1.22986	0.54806	Gm41	1	0	9.23799	1.6977e-19	1
Gm2022	0	0	0	0	0	0	0.58796	1.64396	0.2321	0.10012	0.49963	0.52616	Gm2022	1	0	9.23018	7.64515e-17	1
Rhox13	0	0	0	0	0	0	0.007	2.67739	2.29994	0.03463	0.11047	0.06826	Rhox13	1	0	9.22442	1.1623e-05	3
Usp17le	0	0	0.02319	0	0	0	2.0869	5.69964	1.14416	0.31796	1.69026	3.59634	Usp17le	1	0	9.20573	4.31242e-14	1
Rhox2g	0	0	0	0	0	0	1.9208	1.6127	0.8035	0.7492	1.36054	1.51931	Rhox2g	1	0	9.18901	1.67601e-22	3
Rhox2d	0	0	0	0.04582	0	0	5.72132	4.63128	5.08535	3.75864	4.97853	2.49786	Rhox2d	1	0	9.11565	1.41899e-31	3
Igbp1b	0	0	0	0	0	0	0.55164	0.57994	1.05645	1.02722	0.40954	0.80977	Igbp1b	1	0	9.1095	3.58355e-22	3
Xlr5c	0	0	0	0	0	0	1.2846	1.11775	2.72531	1.80162	1.28266	1.9021	Xlr5c	1	0	8.97035	1.17934e-21	1
Gm8300	0	0	0	0	0	0	0.36587	1.51541	0.21687	0.08816	0.444	0.25605	Gm8300	1	0	8.9556	4.74544e-15	1
Hormad1	0.01624	0.04181	0.00456	0.0095	0.00712	0	7.35701	7.69823	7.94632	8.42825	6.62406	5.4088	Hormad1	1	0	8.86939	8.8577e-125	3
Mgl2	0	0.01881	0	0	0	0.00972	2.43596	1.81076	3.38314	2.26967	1.59594	2.31934	Mgl2	1	0	8.82284	2.1893e-35	1
Olfr316	0	0	0	0	0	0	1.16315	1.40083	0.62447	0.25465	0.70907	1.11524	Olfr316	1	0	8.79769	2.0309e-18	1
Rhox1	0	0	0.00991	0	0	0.01708	2.67804	2.05301	1.8124	1.22122	1.39111	1.39746	Rhox1	1	0	8.78148	1.22361e-21	1
Usp17lb	0	0	0.01243	0	0	0	1.31681	2.63827	0.51096	0.08026	1.19554	0.80302	Usp17lb	1	0	8.76077	7.77153e-15	1
AA792892	0	0	0	0	0	0	0.82592	1.5874	0.39777	0.0645	0.75109	0.26837	AA792892	1	0	8.76003	3.47283e-14	1
4933416C03Rik	0	0	0	0	0	0	0.28049	0.9272	0.06379	0.44318	0.10536	0.1443	4933416C03Rik	1	0	8.67188	8.53156e-14	3
Usp17lc	0	0	0	0	0	0	0.48638	1.09371	0.18441	0.01024	0.23323	0.45395	Usp17lc	1	0	8.58364	1.12887e-11	1
Magea4	0	0	0	0	0	0	0.5928	0.53323	1.09738	0.99875	0.75151	0.41533	Magea4	1	0	8.58134	2.61623e-19	1
AU022751	0.01414	0.03971	0.03175	0.0496	0.03101	0.07522	18.4345	15.7061	14.8271	15.8942	20.9754	1.29771	AU022751	1	0	8.52038	9.66915e-47	3
Gm5662	0	0	0	0	0	0	0.19545	0.90931	0.23877	0.02829	0.29008	0.47398	Gm5662	1	0	8.4955	5.39119e-13	1
Nlrp4c	0.01939	0	0.01694	0.07307	0	0.00417	6.15676	7.192	8.35721	5.60506	7.45808	5.88316	Nlrp4c	1	0	8.4609	8.41596e-23	3
Sycp1	0.00906	0.01909	0.0229	0.01855	0.00795	0.00877	5.12745	6.57894	3.19661	3.28804	8.42369	4.71182	Sycp1	1	0	8.44062	8.11212e-117	3
Mael	0.03022	0.00472	0.02262	0.04712	0.00884	0.00974	10.0531	7.16904	5.98505	3.61839	10.4836	6.30057	Mael	1	0	8.40524	5.48601e-85	3
Gm5039	0	0	0.00533	0.00555	0.00833	0	1.03272	2.44137	0.6288	0.15351	0.88034	0.88672	Gm5039	1	0	8.38119	6.3446e-17	1
4933427D06Rik	0	0.00278	0.00334	0	0	0	0.38192	0.59299	0.64539	0.48055	0.21141	0.30045	4933427D06Rik	1	0	8.34354	1.43889e-18	3
Gm11544	0	0	0	0	0	0	0.50472	1.04527	0.21815	0.08962	0.20417	0.40369	Gm11544	1	0	8.2665	2.03998e-13	1
Naa11	0.02547	0.01083	0	0.00541	0.00406	0	3.28627	2.75641	2.55696	2.53052	2.62372	2.05081	Naa11	1	0	8.21971	7.24753e-105	3
Usp17ld	0	0	0	0	0	0	0.33236	0.80146	0.09811	0.02652	0.25371	0.4494	Usp17ld	1	0	8.20329	1.45262e-11	1
Zfy1	0.0028	0	0	0	0	0.00541	0.53599	0	0	0.72984	0.43345	0.40569	Zfy1	1	0	8.10824	0.000201707
Tuba3a	0.06709	0.09661	0.05215	0.04224	0.04528	0.08985	17.2939	17.7896	11.5125	12.2496	15.9733	26.9206	Tuba3a	1	0	8.00811	1.65714e-169	3
Hist1h2aa	0.01723	0.20965	0	0.12088	0	0	15.4441	20.0805	22.6042	19.4291	6.6987	8.29435	Hist1h2aa	1	0	7.95773	1.13767e-20	3
Gm6880	0	0	0.01395	0	0.02179	0	1.48447	1.99751	1.37592	1.16373	0.7575	1.41975	Gm6880	1	0	7.92951	2.4352e-17	1
B020031M17Rik	0	0	0	0	0	0	0.66449	1.16639	0.19202	0.15964	0.27812	0.37014	B020031M17Rik	1	0	7.91491	1.95953e-12	1
Hdgfl1	0.00391	0	0	0	0	0	0.3655	0.4654	0.3054	0.23088	0.18857	0.20605	Hdgfl1	1	0	7.86554	2.63522e-16	3
1600014K23Rik	0.00927	0.00868	0	0	0	0	0.98261	1.36525	1.21833	0.49637	1.20151	0.52987	1600014K23Rik	1	0	7.84262	4.60773e-16	1
Ly6k	0	0	0.01131	0	0	0	1.06778	0.8394	0.40484	0.59557	0.97284	0.44292	Ly6k	1	0	7.77772	1.5025e-15	3
Ccdc152	0.03904	0	0	0.01141	0	0	1.55149	2.28803	3.41281	3.06963	1.06636	1.4373	Ccdc152	1	0	7.77748	4.18622e-23	3
Rhox2e	0	0	0	0	0	0	0.76649	0.67797	0.19543	0.14496	0.60969	0.68124	Rhox2e	1	0	7.77373	6.69731e-13	3
Wfdc15a	0.01671	0.04693	0	0	0.02932	0	4.55999	3.85336	4.82787	3.93311	1.99595	2.60825	Wfdc15a	1	0	7.75536	7.78403e-26	3
Clec10a	0	0	0	0	0	0	0.2457	0.41217	0.31555	0.19097	0.13184	0.25091	Clec10a	1	0	7.74924	4.61117e-15	1
Trim52	0	0	0	0.00258	0	0	0.14431	0.26938	0.11504	0.14522	0.15141	0.08247	Trim52	1	0	7.72708	2.48552e-15	3
Rpl39l	0.00967	0.22638	0.34759	0.35068	0.05092	0.16842	49.1834	43.6193	44.4221	37.0871	37.3914	31.9199	Rpl39l	1	0	7.71089	1.92748e-45	3
Gm773	0.09827	0.05366	0.04597	0.00958	0	0.04752	11.6985	14.09	17.3159	1.80852	0.08324	8.83848	Gm773	1	0	7.69871	2.29686e-13	3
Cox8c	0	0	0	0	0	0	0.77478	0.76082	0.85289	0.63871	0.87307	0.82718	Cox8c	1	0	7.68187	2.30302e-16	3
Tex12	0.03787	0.02363	0.02834	0	0	0	3.64325	5.00134	4.40027	3.71671	2.18103	2.35836	Tex12	1	0	7.65157	1.77324e-33	3
Fthl17	0	0	0	0	0	0	0.59022	0.70288	0.33911	0.31755	0.46674	0.04037	Fthl17	1	0	7.58541	2.74873e-11	3
Gm5634	0	0	0	0	0	0	0.584	0.70789	0.57256	0.07221	0.35255	0.16265	Gm5634	1	0	7.57279	3.95411e-11	3
Nlrp14	0	0.00222	0	0	0	0	0.14715	0.22759	0.15205	0.09528	0.09045	0.13562	Nlrp14	1	0	7.52716	8.65554e-15	1
Taf7l	0.02817	0.00753	0	0	0	0.02336	1.58372	1.87938	1.11897	1.75524	3.19089	1.23858	Taf7l	1	0	7.51328	7.96486e-43	3
1700020N01Rik	0	0	0	0	0	0	0.24	0.51199	0.33481	0.38479	0.16787	0.20975	1700020N01Rik	1	0	7.5111	1.05051e-13	3
Cox7b2	0.01434	0.08055	0.03221	0	0	0	4.12358	5.44672	6.18373	5.24703	2.73338	1.60786	Cox7b2	1	0	7.39211	2.64517e-30	3
Gm21319	0	0	0	0	0	0	0.17439	0.32804	0.20884	0.01399	0.14871	0.0827	Gm21319	1	0	7.35873	1.31312e-09	1
Reg2	0	0	0	0	0	0.02177	0.54563	0.83952	0.47667	0.87868	0.37177	0.42055	Reg2	1	0	7.34474	7.66074e-14	1
Stra8	0.03747	0.01002	0.02404	0.03129	0.03757	0.01035	2.08204	4.99358	5.25491	4.26857	1.99937	5.72984	Stra8	1	0	7.33167	1.04904e-62	3
Gm13083	0	0	0	0	0	0	0.10335	0.28783	0.06179	0.00705	0.16063	0.09032	Gm13083	1	0	7.32748	8.60761e-09	1
Gm4971	0	0	0	0	0	0	0.30307	0.78123	0.21302	0	0.16614	0.15969	Gm4971	1	0	7.32327	7.13574e-07	3
Wdr20rt	0	0	0.00392	0.00409	0	0	0.10247	0.31155	0.30749	0.35868	0.21317	0.15367	Wdr20rt	1	0	7.25414	3.43191e-13	3
Tex11	0.01734	0.04259	0.0073	0.02534	0.0076	0.00838	3.09551	3.59397	2.83105	2.63927	3.24872	2.74837	Tex11	1	0	7.24869	1.83745e-158	3
Als2cr11	0	0	0	0	0	0	0.22663	0.1133	0.15479	0.19158	0.05572	0.0241	Als2cr11	1	0	7.24365	2.67632e-10	3
Rhox7a	0.01584	0	0	0	0	0	0.4109	0.7752	0.2065	0.18557	0.8858	0.76626	Rhox7a	1	0	7.21305	1.57167e-11	3
Tnp1	0	0	0	0	0	0	0.35041	0.86783	1.17139	0.61172	0.37164	0.32148	Tnp1	1	0	7.19097	2.44164e-11	3
Gm884	0	0	0	0	0.00299	0	0.071	0.08079	0.1072	0.04176	0.07784	0.10475	Gm884	1	0	7.17726	2.4033e-13	1
Xlr3c	0.22124	0.04142	0.16561	0.06899	0.02588	0.13314	14.3963	15.5278	16.1148	11.9219	18.2155	19.864	Xlr3c	1	0	7.17453	1.40427e-102	3
Gm2016	0	0	0	0	0	0	0.19889	0.23497	0.091	0.00492	0.22412	0.09694	Gm2016	1	0	7.10344	4.24693e-08	1
Tmprss11f	0	0	0	0	0	0	0.02258	0.06351	0.08306	0.12389	0.00925	0.04403	Tmprss11f	1	0	7.10001	3.45588e-09	3
Cetn1	0.00741	0	0	0	0	0	0.15038	0.27997	0.63575	0.49589	0.18829	0.17917	Cetn1	1	0	7.07135	4.35409e-11	3
Apoh	0	0	0.00737	0	0	0	0.03702	0.71249	0.58478	0.02197	0.35041	0	Apoh	1	0	7.05839	7.67551e-06	1
B020004J07Rik	0	0	0	0	0	0	0.02668	0.4355	0.11991	0.02199	0.06012	0.06067	B020004J07Rik	1	0	7.04695	3.01002e-07	1
Rhox9	0.12362	0.07438	0.07931	0.01032	0.03099	0.13664	13.7486	12.5062	4.68921	3.09244	19.6101	6.07509	Rhox9	1	0	7.04074	8.82823e-31	3
Pramef6	0	0	0	0	0	0	0.25392	0.36532	0.16495	0	0.02662	0.14966	Pramef6	1	0	7.03958	5.43053e-06	1
Sycp1-ps1	0	0	0	0	0	0	0.08462	0.09452	0.07879	0.04744	0.12714	0.0275	Sycp1-ps1	1	0	7.03357	3.8737e-11	3
Gh	0	0	0	0	0	0	0.06807	0.35928	0.44959	0.30782	0.19724	0.1327	Gh	1	0	6.98309	8.36832e-10	1
Magea8	0	0	0	0	0	0	0.1547	0.08251	0.08221	0.17943	0.22843	0.1144	Magea8	1	0	6.97291	2.38743e-11	3
Serpina3a	0	0.00391	0	0	0	0	0.10364	0.18619	0.07714	0.15844	0.1911	0.32144	Serpina3a	1	0	6.97229	1.86539e-11	3
4933425L06Rik	0	0	0	0	0	0	0.03257	0.19588	0.10979	0.16108	0.05505	0.04762	4933425L06Rik	1	0	6.91291	3.11541e-09	1
Syce1	0.02663	0.09972	0.04785	0.09343	0.07477	0.09273	9.85588	8.88141	7.91404	7.84865	8.13514	7.44709	Syce1	1	0	6.88045	5.74534e-216	3
Gm4981	0	0	0	0	0	0	0.06781	0.18311	0.06531	0.00479	0.1419	0.2455	Gm4981	1	0	6.869	2.72614e-07	1
Ccnb1ip1	0.00516	0.03384	0.0058	0.08454	0.00906	0	2.16609	3.02193	3.31471	3.58861	3.11018	1.98661	Ccnb1ip1	1	0	6.85956	3.00248e-51	3
Magea5	0.00498	0	0	0	0	0	0.20786	0.14481	0.1894	0.32234	0	0.25191	Magea5	1	0	6.84835	4.20089e-08	1
Gm13544	0	0	0	0.0031	0	0	0.08661	0.10265	0.08918	0.06205	0.12116	0.13392	Gm13544	1	0	6.82676	3.73727e-12	3
Prame	0	0	0	0	0	0	0.15881	0.07655	0.16789	0.07663	0.05238	0.00755	Prame	1	0	6.82639	4.36972e-08	3
Tex101	0	0	0	0.03456	0.01296	0	1.00804	0.67288	0.93084	1.53289	0.48817	0.5035	Tex101	1	0	6.8167	3.21928e-17	3
1700123I01Rik	0	0	0	0	0	0	0.06533	0.09355	0.2412	0.17771	0.08588	0.06368	1700123I01Rik (Majin)	1	0	6.76483	1.64225e-09	3
4933415F23Rik	0	0	0	0	0	0	0.02467	0.13988	0.12829	0.19032	0.06671	0.09617	4933415F23Rik	1	0	6.73108	6.07318e-09	3
Syce3	0	0.01318	0	0.01647	0	0	0.33345	0.6276	0.91767	1.2095	0.501	0.40243	Syce3	1	0	6.7114	7.78265e-11	3
Tcstv3	0	0	0	0	0	0	0.11001	0.54137	0.1734	0.13851	0.06762	0.25347	Tcstv3	1	0	6.70525	2.38802e-08	1
Gm11487	0	0	0	0	0	0	0.06637	0.33076	0.24293	0	0.14958	0.03882	Gm11487	1	0	6.65628	2.66056e-05	1
Gpat2	0.12446	0.1054	0.15971	0.11088	0.12479	0.22356	9.69964	17.4266	15.5061	13.2081	11.1147	16.0637	Gpat2	1	0	6.64096	3.35573e-230	3
Slc25a31	0.10704	0.13473	0.12847	0.15105	0.01943	0.29986	17.0955	12.8762	11.2838	9.58797	18.0451	13.971	Slc25a31	1	0	6.63797	8.37336e-93	3
Gm11545	0	0	0.00325	0	0	0.00559	0.06847	0.32499	0.05967	0.03871	0.05144	0.20978	Gm11545	1	0	6.57992	2.41649e-08	1
Pdcl2	0	0	0	0	0	0	0.01572	0.08105	0.39374	0.28773	0.08858	0.04598	Pdcl2	1	0	6.55821	2.98516e-06	1
Pramel1	0	0.00299	0	0	0	0	0.06838	0.07112	0.05199	0.06408	0.1541	0.18943	Pramel1	1	0	6.55377	1.28374e-09	3
H2-M10.1	0	0	0	0	0	0	0.0053	0.07736	0.22445	0.17813	0.04774	0.07228	H2-M10.1	1	0	6.53361	2.24661e-06	1
Usp26	0.00565	0.00353	0.01058	0.00881	0.01322	0	0.29956	1.60462	0.93317	0.05044	0.42615	0.55089	Usp26	1	0	6.52919	6.69446e-20	3
Cyct	0.17753	0.05539	0.02658	0.19375	0.22843	0.02289	9.88841	12.934	15.6303	10.0989	8.24067	6.42611	Cyct	1	0	6.49436	1.13837e-63	1
4932412D23Rik	0	0	0	0	0	0	0.00182	0.08453	0.04387	0.01442	0.03695	0.01421	4932412D23Rik	1	0	6.4415	5.85826e-06	2
Ptprq	0.00331	0.00103	0.00372	0.00903	0.00194	0.0064	0.31227	0.42118	0.46855	0.31752	0.22992	0.35654	Ptprq	1	0	6.42821	3.34931e-53	1
H2-M10.4	0	0	0	0	0	0	0.06729	0.35652	0.23764	0.08875	0.22747	0.17491	H2-M10.4	1	0	6.37075	6.56047e-08	1
Ccdc73	0	0.0037	0	0	0	0.00764	0.10241	0.16452	0.19944	0.13435	0.07025	0.11719	Ccdc73	1	0	6.35105	1.21099e-13	3
Ccdc172	0	0.04027	0	0.02516	0	0.02774	1.14005	1.46589	1.21494	1.35175	1.4578	1.15072	Ccdc172	1	0	6.33709	2.57592e-38	3
Tex19.1	0.34035	0.54912	0.42237	0.78547	0.33788	0.82294	47.9233	47.6464	40.9128	34.301	48.7287	38.6185	Tex19.1	1	0	6.31447	8.97468e-189	3
Gm10696	0	0	0	0	0	0	0.06252	0.1511	0.04893	0	0.03523	0.0838	Gm10696	1	0	6.30083	4.38989e-05	1
Magea3	0	0	0	0	0	0	0.05552	0.04771	0.0764	0.41588	0.17877	0	Magea3	1	0	6.29962	8.20202e-05	1
Piwil2	0.05707	0.0549	0.0356	0.10936	0.06675	0.06439	4.94534	4.7038	4.68771	5.16622	5.18003	5.06286	Piwil2	1	0	6.27088	0	3
LOC100503280	0.00461	0.01727	0	0.01079	0	0	0.75948	0.45144	0.59125	0.49916	0.23447	0.39552	LOC100503280	1	0	6.26047	1.14734e-19	1
Fkbp6	0.05772	0.24104	0.0349	0.06749	0.02337	0.3693	13.6268	9.66975	9.23419	7.26012	10.1205	9.11579	Fkbp6	1	0	6.22893	2.84657e-24	3
Iqca	0.0097	0	0.00272	0	0.00851	0	0.22978	0.35726	0.33726	0.24084	0.18495	0.18132	Iqca	1	0	6.21307	4.51544e-21	2
Ly86	0.01562	0.01462	0.00877	0	0	0	0.4932	0.68864	0.7126	0.35721	0.59548	0.53228	Ly86	1	0	6.16505	5.09099e-16	3
Tnfsf18	0	0	0	0	0	0	0.11912	0.10601	0.05737	0.02946	0.01918	0.04147	Tnfsf18	1	0	6.164	7.11456e-07	3
Gm5091	0	0	0	0	0.01159	0	0.03724	0.28797	0.25108	0.19893	0.08393	0.01452	Gm5091	1	0	6.09906	3.92328e-06	3
Zp3	0.00591	0	0	0	0	0	0.06667	0.20624	0.15413	0.18468	0.07513	0.07799	Zp3	1	0	6.07225	4.50378e-08	3
Stk31	0.05291	0.05403	0.07021	0.03375	0.04642	0.06048	3.96465	3.69318	3.43747	3.88447	3.89926	2.4584	Stk31	1	0	6.0703	2.70885e-194	3
Rhox4e	0.04783	0.10445	0.0358	0.07457	0.02797	0.13877	6.12049	6.27061	3.66189	2.80063	5.22592	4.17022	Rhox4e	1	0	6.06638	7.27837e-70	3
Fabp9	0	0	0	0	0	0	0.08156	0.22191	0.37969	0.12102	0	0.2915	Fabp9	1	0	6.02931	4.44421e-05	3
7420426K07Rik	0	0	0	0	0	0	0.13428	0.21571	0.01687	0	0.03947	0.05691	7420426K07Rik	1	0	6.00639	0.000531325	1
Rhox4g	0.12741	0	0.01788	0.01862	0	0.0154	3.39381	2.1215	0.95994	1.34115	2.81264	1.57536	Rhox4g	1	0	5.99457	1.95465e-19	3
Gm15107	0	0	0	0	0.00674	0	0.09526	0.07441	0.04171	0.05568	0.10734	0.1013	Gm15107	1	0	5.9624	2.4732e-08
Dppa4	0.05077	0.07603	0.0114	0.01187	0.02672	0.00982	2.42703	2.84283	1.85808	1.61383	2.07701	1.69627	Dppa4	1	0	5.94834	3.41344e-57	3
Gdf3	0	0.05185	0.00415	0.01727	0	0.00714	0.20401	0.29335	1.99716	1.70515	0.08445	0.83606	Gdf3	1	0	5.94349	3.59978e-07	3
Ccer1	0	0	0	0	0	0	0.05171	0.12521	0.07244	0.0465	0.03178	0.01833	Ccer1	1	0	5.91909	2.58266e-06	3
4933412E24Rik	0	0	0	0	0	0	0.05009	0.09038	0.05307	0.04955	0.01129	0.11719	4933412E24Rik	1	0	5.90521	2.56114e-06	1
Zfp352	0	0	0	0	0	0	0.01942	0.12347	0.04863	0	0.02626	0.06057	Zfp352	1	0	5.85568	0.000441829	1
BB287469	0	0	0	0	0	0	0.02846	0.06318	0.02285	0	0.03742	0.0185	BB287469	1	0	5.85541	0.000223847	1
Gm11413	0	0	0	0	0	0	0.11419	0.10328	0.06368	0.02973	0.04064	0.0703	Gm11413	1	0	5.83597	1.4126e-06	1
Pabpc6	0.00486	0	0.01908	0	0.00426	0.0047	0.21076	0.23048	0.23992	0.25723	0.44416	0.45892	Pabpc6	1	0	5.79676	6.30585e-22	3
Atp8b4	0	0.00132	0	0	0	0	0.01588	0.02456	0.0413	0.03613	0.00358	0.02787	Atp8b4	1	0	5.78177	1.54533e-06	1
Arl14epl	0.00693	0	0	0.00811	0	0	0.11333	0.17124	0.15433	0.17396	0.19376	0.10666	Arl14epl	1	0	5.7532	1.59935e-11	3
Tex19.2	0.07993	0.06413	0.05556	0.03116	0.01336	0.01473	3.17156	3.35571	2.11653	1.93597	2.65023	1.53953	Tex19.2	1	0	5.7355	3.1818e-65	3
Usp17la	0	0.00275	0	0.00344	0.02063	0.01137	0.29501	0.73198	0.17241	0.0164	0.31377	0.23911	Usp17la	1	0	5.7335	1.31537e-09	1
Ubtfl1	0	0	0	0.01725	0	0	0.09982	0.48602	0.11858	0.00658	0.06749	0.13622	Ubtfl1	1	0	5.67621	1.75348e-05	1
Spz1	0	0	0	0	0	0	0.06033	0.13666	0.00528	0.00543	0.04944	0.08554	Spz1	1	0	5.65096	0.000420804	1
Gm44	0.00784	0	0	0	0	0	0.15917	0.27353	0.06814	0.15746	0.03986	0.05172	Gm44	1	0	5.6436	6.47828e-06	1
Clec2g	0	0	0	0.00348	0	0	0.02352	0.08662	0.07445	0.04986	0.03787	0.0131	Clec2g	1	0	5.63905	3.67338e-06	1
Atp1b4	0.00364	0.00511	0	0.00213	0	0	0.23399	0.14462	0.01779	0.01624	0.1249	0.08003	Atp1b4	1	0	5.63176	4.50378e-08	3
Nlrp5	0.00887	0.02284	0.00747	0.00778	0.01557	0	0.50019	0.44482	1.25507	0.29441	0.27055	0.45345	Nlrp5	1	0	5.6261	1.00126e-25	3
Trp73	0	0.00137	0	0.02223	0	0.00566	0.01319	0.10625	0.53199	0.62791	0.00743	0.15428	Trp73	1	0	5.62222	0.000410353	2
Zim3	0.00242	0.01357	0	0	0	0.00467	0.20972	0.2036	0.15478	0.16974	0.25167	0.15399	Zim3	1	0	5.61892	5.40729e-19	3
Fetub	0	0.01634	0.0049	0.02042	0	0.00844	0.21164	0.65129	0.30816	1.13936	0.03328	0.17272	Fetub	1	0	5.60787	1.31537e-09	3
Prss38	0	0	0.00706	0.00735	0	0	0.03544	0.15224	0.21844	0.27342	0.11181	0.02763	Prss38	1	0	5.59435	6.6649e-06	3
Prss42	0	0	0	0	0	0	0.02823	0.07763	0.06527	0.10614	0.03818	0.01101	Prss42	1	0	5.56698	4.17264e-05	3
Spata31d1a	0	0.00682	0.00204	0	0.00319	0.00352	0.07596	0.17993	0.10481	0.10358	0.13418	0.13609	Spata31d1a	1	0	5.55888	4.51836e-16	3
Lrit3	0	0	0	0	0	0	0.06008	0.059	0.03307	0.02547	0.02902	0.04184	Lrit3	1	0	5.55636	4.1089e-06	3
Rbp3	0.00148	0.00138	0	0.00518	0.00259	0.01713	0.24798	0.25168	0.09939	0.0708	0.03376	0.46074	Rbp3	1	0	5.55148	1.86539e-11	1
LOC100502896	0	0	0	0	0	0	0.09914	0.12778	0.0341	0	0.09576	0.05522	LOC100502896	1	0	5.54727	0.000738718
Mlana	0.06757	0.03162	0	0.03951	0.05928	0.03268	1.23807	2.50403	2.99052	1.69583	0.94441	1.11403	Mlana	1	0	5.53577	8.885e-20	1
Cml2	0	0	0.00267	0	0	0.00459	0.00803	0.13111	0.03094	0.03443	0.03017	0.06263	Cml2	1	0	5.52793	1.28906e-05	1
Ceacam20	0	0	0	0	0	0	0.0207	0.01067	0.02393	0.10239	0.03732	0.04036	Ceacam20	1	0	5.51498	8.18741e-05	1
C8b	0	0	0.01953	0	0	0	0.26276	0.1449	0.19265	0.11251	0.1149	0.12998	C8b	1	0	5.51117	6.11315e-10	1
Rhox10	0	0	0	0	0	0	0.12709	0.22833	0.13354	0.02286	0	0.13515	Rhox10	1	0	5.51076	0.00070732	3
Abca8a	0.00277	0.0013	0	0	0	0	0.02971	0.06046	0.02259	0.02939	0.05638	0.03658	Abca8a	1	0	5.50399	5.50887e-08	1
4922502N22Rik	0	0.00634	0	0.00793	0	0	0.03821	0.13133	0.23555	0.23436	0.05167	0.13409	4922502N22Rik	1	0	5.49659	4.0074e-06	1
Gm8579	0	0	0	0.01242	0	0	0.09583	0.25733	0.12693	0.18961	0.18899	0.07006	Gm8579	1	0	5.49399	2.21061e-06	3
Crtam	0.01607	0.00376	0.01804	0.00939	0.01409	0.00777	0.56606	0.63425	0.56706	0.51966	0.11227	0.67098	Crtam	1	0	5.48045	2.04108e-21	1
Clca4	0	0	0	0.00276	0	0	0.01328	0.05935	0.00768	0.02103	0.05988	0.04662	Clca4	1	0	5.47287	2.36591e-05	3
Rhox4d	0	0.05762	0.06912	0	0.12602	0.07939	2.76497	3.71773	1.54893	0.85834	2.7377	2.07502	Rhox4d	1	0	5.46538	1.52824e-21	3
Sohlh1	0	0	0	0	0	0	0.05458	0.07621	0.05257	0.11474	0.01538	0.05321	Sohlh1	1	0	5.46417	2.73368e-05	3
Dppa2	0.02407	0	0.01802	0.01407	0.01408	0	0.25786	0.54808	0.51418	1.12775	0.20391	0.42334	Dppa2	1	0	5.40846	4.4485e-17	1
Abca16	0.00297	0	0	0.00348	0.00261	0	0.04692	0.05039	0.11944	0.10112	0.0491	0.01633	Abca16	1	0	5.40677	5.71344e-09	3
Slfn3	0.09435	0.03211	0.09149	0.12536	0.0602	0.05807	3.94072	3.03288	3.17635	1.98983	4.10831	3.18623	Slfn3	1	0	5.37971	3.07678e-82	1
C130026I21Rik	0.01185	0	0	0	0	0	0.10692	0.07273	0.12873	0.08373	0.19077	0.02606	C130026I21Rik	1	0	5.37515	2.21061e-06	1
Dpep3	0	0	0.02081	0	0	0	0.10447	0.18402	0.14591	0.16536	0.10595	0.23423	Dpep3	1	0	5.37197	1.15634e-08	3
Duoxa2	0	0	0	0.00572	0	0	0.04412	0.09478	0.0425	0.01637	0.13674	0.06452	Duoxa2	1	0	5.35387	2.21744e-05	2
Rhox4c	0.01725	0.03229	0	0.02017	0	0.01668	0.66123	0.41776	0.14986	0.67336	0.81087	1.04268	Rhox4c	1	0	5.33521	4.29699e-13	3
Tyrobp	0	0	0	0	0	0	0.09308	0.1333	0.25403	0.04604	0.03496	0.21172	Tyrobp	1	0	5.33382	0.000161124	1
Ccr2	0	0.00406	0	0	0	0	0.01223	0.03994	0.02121	0.05567	0.04963	0.05724	Ccr2	1	0	5.29891	8.06963e-06	1
Enthd1	0	0	0	0	0	0	0.04578	0.03933	0.08418	0.00823	0.00938	0.00811	Enthd1	1	0	5.26705	0.000899643	3
Pzp	0	0	0.00187	0	0	0	0.00938	0.05319	0.01626	0.03155	0.00846	0.00366	Pzp	1	0	5.26697	0.000174401	1
4933406J08Rik	0	0	0	0.0302	0	0.00714	0.18718	0.193	0.26443	0.39091	0.22499	0.14597	4933406J08Rik	1	0	5.25863	4.1837e-11	3
Cd200r2	0	0	0	0.0052	0.00781	0	0.12544	0.13365	0.029	0.02482	0.03393	0.1076	Cd200r2	1	0	5.23399	2.61571e-05	1
1700007B14Rik	0	0	0.00809	0	0	0	0.06095	0.13616	0.04697	0.03216	0.02747	0.05545	1700007B14Rik	1	0	5.212	1.93026e-05	1
4930591A17Rik	0.0106	0	0.04759	0	0	0	0.1792	0.53378	0.66742	0.43727	0.05385	0.44253	4930591A17Rik	1	0	5.20249	9.43559e-07	3
4930558C23Rik	0	0	0	0	0	0	0.03589	0.04112	0.08066	0.15385	0.05392	0.18658	4930558C23Rik	1	0	5.20128	0.000229577	1
Gm6406	0	0.00957	0	0	0	0	0.12676	0.19803	0.12209	0.0912	0.12985	0.02247	Gm6406	1	0	5.13201	4.49236e-05	3
Zfp936	0.01005	0.0094	0	0.02349	0	0.00486	0.18972	0.34792	0.37639	0.56864	0.02553	0.22634	Zfp936	1	0	5.12446	5.85856e-11	1
Mpeg1	0	0.00168	0.00202	0	0	0	0.0162	0.00174	0.04291	0.002	0.08672	0.02369	Mpeg1	1	0	5.11647	0.000901131	1
Gal3st2	0	0.00512	0.00614	0	0	0	0.03085	0.15906	0.09213	0.02136	0.07649	0.05414	Gal3st2	1	0	5.06377	3.96155e-06	1
Olfr503	0	0	0.009	0	0	0.0155	0.0542	0.19405	0.07831	0.17873	0	0.17612	Olfr503	1	0	4.97701	0.00029373	1
Topaz1	0.00627	0.00587	0.01056	0.00183	0.00275	0.02728	0.17494	0.35226	0.4034	0.38808	0.12744	0.13781	Topaz1	1	0	4.96323	1.74566e-19	3
Phf11d	0.02899	0.05156	0.05534	0.06102	0.03561	0.07291	1.70974	1.41851	1.25955	0.72441	2.49028	1.7718	Phf11d	1	0	4.95112	3.61395e-53	3
Cdc20b	0.00998	0	0	0.00584	0	0	0.12946	0.11607	0.13012	0.07795	0.01269	0.09876	Cdc20b	1	0	4.94579	1.45648e-05	2
Rhox6	0.5582	0.88485	0.3437	0.41057	0.31594	1.01008	24.4847	23.4369	11.0196	5.42272	33.6081	9.49953	Rhox6	1	0	4.93309	2.91337e-31	3
D1Pas1	0.08001	0.09078	0.06261	0.03402	0.04254	0.07973	1.62385	1.83688	1.44826	1.90928	2.6493	2.5849	D1Pas1	1	0	4.93243	4.15158e-87	3
Pxt1	0.00767	0	0	0	0	0	0.02595	0.14123	0.06666	0.11981	0.07799	0.01687	Pxt1	1	0	4.92321	0.000345659	3
Xlr	0.40499	0.29518	0.20127	0.32994	0.11067	0.31464	9.0428	9.48086	9.72328	8.91966	6.46158	6.93952	Xlr	1	0	4.92107	1.43712e-103	3
BC021614	0.02307	0	0	0	0	0	0.07805	0.21237	0.3759	0.03861	0.05864	0.17753	BC021614	1	0	4.91598	0.000378406	1
Btbd18	0.01327	0.0352	0.00248	0.02587	0.02717	0.0214	0.65108	0.61087	0.6896	0.72304	0.47225	0.56415	Btbd18	1	0	4.90281	1.46876e-57	3
Aqp9	0.01251	0.00468	0.01404	0	0	0.00484	0.19181	0.46049	0.08423	0.06976	0.19071	0.13748	Aqp9	1	0	4.89449	6.3898e-11	1
Gm4371	0.00484	0.07244	0.00543	0.12443	0.00849	0.04678	1.42347	1.41992	2.07506	1.54305	0.4425	0.82936	Gm4371	1	0	4.86796	3.60937e-14	3
Ctcfl	0	0	0	0.00566	0	0.01405	0.03548	0.03283	0.0815	0.21601	0.06152	0.04789	Ctcfl	1	0	4.8523	6.67124e-06	3
5133400J02Rik	0.05818	0.0389	0	0.00972	0	0.16077	1.54625	1.11119	0.92973	1.16807	1.14049	0.96831	5133400J02Rik	1	0	4.79579	3.18642e-18	3
Timm8a2	0	0	0.00956	0.0199	0.0896	0.01646	0.79651	0.41228	0.75797	0.68352	0.1514	0.4116	Timm8a2	1	0	4.77815	1.62365e-09	3
Svop	0.03422	0.04805	0.01098	0.07146	0.03002	0.02837	0.58153	1.00171	1.55299	1.08239	0.73916	1.01016	Svop	1	0	4.7222	2.62704e-40	2
Kank4os	0.24459	0.27473	0.16111	0.37371	0.14878	0.1514	6.01933	6.59381	5.80857	4.96521	6.2402	6.1221	Kank4os	1	0	4.69756	9.61879e-122	1
Sectm1a	0.01929	0.00903	0.00541	0.00564	0.02538	0.04664	0.94061	1.19596	0.49228	0.05916	0.02451	0.0212	Sectm1a	1	0	4.69165	6.77975e-06	1
Arhgap30	0.02951	0.04386	0.03898	0.03856	0.01218	0.02014	0.78082	0.86428	1.12721	0.71048	0.57336	0.88513	Arhgap30	1	0	4.69123	1.3785e-72	1
Gbgt1	0.0175	0.02184	0	0	0	0.03385	0.39464	0.32779	0.29143	0.27328	0.23718	0.25646	Gbgt1	1	0	4.65471	7.77235e-15	3
Gcm2	0	0.00253	0	0	0	0	0.02745	0.02359	0.02644	0.00302	0.0275	0.02378	Gcm2	1	0	4.62822	0.000798154	1
Mov10l1	0.18066	0.14572	0.33233	0.1663	0.18885	0.05577	5.7838	5.71261	3.68622	2.50173	3.51154	5.38664	Mov10l1	1	0	4.62695	3.0082e-48	3
Brdt	0.04649	0.03046	0.05046	0.03443	0.01904	0.02398	0.8143	0.85733	0.60425	0.69491	1.31537	0.88916	Brdt	1	0	4.61297	3.93858e-68	3
Slc9b1	0.06244	0.07143	0.05842	0.13791	0.05478	0.05368	1.81874	1.83495	2.1851	1.68311	1.43684	1.63183	Slc9b1	1	0	4.57065	6.57997e-90	3
Spesp1	0	0	0.0029	0.03325	0	0.005	0.15154	0.07262	0.34528	0.19604	0.07225	0.13636	Spesp1	1	0	4.55377	1.61532e-06	3
Rhox4a	0.01755	0	0.03941	0.02052	0.03079	0.01697	0.73709	0.62909	0.45267	0.27894	0.40137	0.32791	Rhox4a	1	0	4.54877	1.35941e-19	3
Rbmxl2	0.14285	0.14361	0.16039	0.10517	0.01857	0.0307	2.4696	2.49614	2.42474	2.54337	2.86358	2.18639	Rbmxl2	1	0	4.54257	1.83814e-63	3
Gm6890	0	0	0	0.05867	0	0	0.13579	0.29168	0.27248	0.3582	0.0255	0.33091	Gm6890	1	0	4.53939	0.000288779	1
Gm14139	0.09464	0.0464	0.02024	0.0527	0.01582	0.01744	1.18907	0.9824	1.1796	1.28687	0.90473	0.38636	Gm14139	1	0	4.51366	2.33925e-25	1
Xlr4c	0.22287	0.17285	0.12869	0.30528	0.13408	0.5666	6.1243	4.88593	7.00556	6.04425	5.29126	4.73115	Xlr4c	1	0	4.51127	1.95411e-53	3
D630023F18Rik	0.02044	0.03553	0.04262	0.05463	0.03586	0.03389	0.64531	0.97882	1.0497	0.8859	0.55651	0.91147	D630023F18Rik	1	0	4.50317	8.16918e-56	1
Prss45	0.02529	0.02958	0.01419	0	0	0	0.45615	0.38581	0.24714	0.14101	0.24095	0.33349	Prss45	1	0	4.49188	5.38329e-11	3
Atp6ap1l	0.01324	0.0186	0.08179	0.00774	0	0.02562	0.55253	0.78913	0.53221	0.35455	0.70677	0.46582	Atp6ap1l	1	0	4.48224	2.26086e-16	3
Bhmt	0.01504	0.02816	0.01689	0	0.02639	0.00727	0.09752	0.2368	0.53091	0.96888	0.01911	0.19838	Bhmt	1	0	4.44702	3.90785e-07	3
9030617O03Rik	0.05788	0.01354	0.00812	0.01128	0.00423	0	0.20395	0.27572	0.55268	0.49767	0.09193	0.54077	9030617O03Rik	1	0	4.43266	1.25287e-10	1
Psg16	0.00374	0.0035	0	0.01311	0	0	0.10112	0.0362	0.10146	0.1042	0.04748	0.09036	Psg16	1	0	4.42779	2.45586e-06	3
Vsig1	0.00844	0.02107	0.00632	0.00658	0.03456	0	0.23157	0.20716	0.385	0.41424	0.20733	0.14225	Vsig1	1	0	4.39057	2.31696e-16	3
Tph2	0	0	0.02664	0.00347	0.0052	0	0.22069	0.15515	0.07086	0.1257	0.09797	0.07171	Tph2	1	0	4.36274	5.12382e-07	3
3830403N18Rik	0.58027	0.75038	0.47149	0.94634	0.7904	0.57598	16.4339	16.1252	13.0433	15.1671	13.5811	10.221	3830403N18Rik	1	0	4.3621	5.37452e-131	1
Sycp2	0.03834	0.04614	0.01538	0.07045	0.01682	0.01324	0.57437	0.90214	1.02024	0.87673	0.40018	0.38229	Sycp2	1	0	4.34625	3.77698e-26	3
Ddx4	0.56857	0.86992	0.46345	0.62967	0.43646	0.57634	13.8816	13.212	11.4978	14.0464	10.7735	8.89896	Ddx4	1	0	4.34484	4.67039e-135	3
Tex14	0.05895	0.01342	0.03936	0.01677	0.03634	0.01541	0.72395	0.7054	0.56063	0.56511	0.80163	0.3152	Tex14	1	0	4.33278	3.97296e-33	2
Rec114	0.43217	0.52834	0.46543	0.7219	0.68091	0.22178	11.4956	9.92873	12.4138	10.3686	9.41296	7.77429	Rec114	1	0	4.32202	3.47283e-98	3
Gm15097	0.0078	0.01459	0	0	0	0.00754	0.13624	0.03021	0.11853	0.18694	0.12876	0.03427	Gm15097	1	0	4.31836	7.14872e-06	1
Vmn1r53	0.02504	0.00781	0	0	0.07323	0.01615	0.36704	0.28303	0.36261	0.40965	0.403	0.25688	Vmn1r53	1	0	4.29	2.69414e-11	1
AI662270	0.22124	0.43488	0.07452	0.07114	0.11646	0.25678	4.79576	4.90842	4.51125	3.78179	2.37532	2.6262	AI662270	1	0	4.28363	1.05522e-26	1
Cyp2b23	0.02141	0.01002	0.02004	0.01669	0	0.01381	0.12475	0.1798	0.43026	0.39013	0.13604	0.38443	Cyp2b23	1	0	4.27171	1.13427e-13	1
Ifi27	0.02219	0.02769	0.0083	0.0173	0.02595	0.01431	0.45864	0.35109	0.37751	0.42071	0.43225	0.16257	Ifi27	1	0	4.24257	2.16274e-14	3
Nxf2	0.03477	0.00592	0.06388	0.02587	0.03327	0.01223	0.53455	0.56341	0.60756	0.48649	0.54614	0.60444	Nxf2	1	0	4.22926	8.23583e-36	3
2410012M07Rik	0.01288	0.02009	0.00964	0.01004	0.01507	0.0083	0.21299	0.23292	0.20515	0.25858	0.26183	0.28311	2410012M07Rik	1	0	4.20182	7.58176e-19	3
Morn5	0.09029	0	0.01267	0.0132	0.0198	0.02183	0.10181	0.56859	0.84578	1.0323	0.02868	0.2481	Morn5	1	0	4.14493	7.39456e-05	2
Tsga8	0.02179	0.0544	0.00816	0.00849	0	0	0.10648	0.45747	0.4655	0.44566	0.03692	0.25551	Tsga8	1	0	4.10909	7.03235e-06	3
Xlr5a	0.48615	0.56548	0.24907	0.36977	0.38095	0.50214	6.402	6.70345	9.91362	8.73377	4.49764	7.72946	Xlr5a	1	0	4.10682	2.96851e-74
Rpl3l	0.00488	0.02285	0.01645	0	0.01713	0	0.01652	0.27436	0.21741	0.17972	0.02481	0.36492	Rpl3l	1	0	4.0929	5.43542e-05	1
Bin2	0.24017	0.37958	0.19009	0.35909	0.22797	0.31987	4.70558	5.79783	4.16478	5.64747	4.96242	4.07635	Bin2	1	0	4.09256	7.92e-113	3
Gm2381	0.00956	0.01252	0.00429	0.01341	0	0.02588	0.07111	0.29439	0.27605	0.2494	0.10198	0.09662	Gm2381	1	0	4.09221	6.78445e-12	1
Fam151a	0	0.00769	0	0.0144	0.01441	0.01588	0.07869	0.3142	0.09809	0.16942	0.08346	0.05415	Fam151a	1	0	4.0769	1.36455e-06	1
Krt83	0	0.02794	0	0	0	0	0.07213	0.13222	0.14359	0.07611	0.05419	0.06563	Krt83	1	0	4.07189	0.000289651	2
Zfp36l3	0.36361	0.37661	0.09704	0.36592	0.12551	0.34591	3.32346	4.33401	5.25338	5.74107	4.2639	5.16254	Zfp36l3	1	0	4.06283	7.56235e-41	3
Rhox4f	0	0.03923	0	0	0.01471	0	0.32136	0.28425	0.07283	0.0748	0.10651	0.09214	Rhox4f	1	0	4.04941	0.000455775	3
Pf4	0.01324	0.07438	0.02974	0.17036	0	0.02562	1.14987	1.11632	0.69044	0.57614	1.27892	0.61139	Pf4	1	0	4.03689	2.38686e-11	3
Aurkc	0.05957	0.1318	0.1277	0.05066	0.14254	0.11523	1.61205	1.91506	1.72921	2.10213	1.25233	1.44047	Aurkc	1	0	4.03356	2.96472e-54	3
Hist1h2ba	1.9109	0.94493	1.37638	1.03289	3.51103	1.84815	32.5621	34.0739	38.0799	30.523	18.1863	18.6248	Hist1h2ba	1	0	4.03145	5.51087e-39	3
Pdcd1	0.00404	0.00378	0.02718	0.00472	0	0.01561	0.10919	0.23846	0.13147	0.18003	0.09228	0.13305	Pdcd1	1	0	4.02867	3.12691e-09	1
1700030M09Rik	0.01616	0.01512	0.00907	0	0	0.01563	0.17307	0.19566	0.10528	0.11714	0.20529	0.15982	1700030M09Rik	1	0	4.01403	1.11352e-06	1
Ackr4	0.03693	0.05876	0.02073	0.02591	0	0.02143	0.19985	0.37563	0.90634	1.08323	0.01877	0.09741	Ackr4	1	0	4.00369	4.4389e-06	3
Nxf3	0.08368	0.09791	0.19085	0.15595	0.53685	0.08094	3.10483	2.7438	4.121	2.71559	1.97365	3.24214	Nxf3	1	0	3.97741	6.13567e-22	1
Ptpn20	0.02016	0.07077	0.01981	0.03831	0.03096	0.02925	0.4433	0.8668	0.70893	0.52287	0.41629	0.35457	Ptpn20	1	0	3.96542	1.55706e-26	3
4933425B07Rik	0	0.00757	0	0.02837	0.00709	0.03129	0.25987	0.27421	0.24153	0.10824	0.05137	0.12444	4933425B07Rik	1	0	3.94848	1.05638e-06	1
Pgc	0.07315	0.12114	0.09477	0.07896	0.03949	0.27211	0.87554	2.18603	0.44611	4.04821	2.23062	0.23501	Pgc	1	0	3.89912	1.69564e-09	1
Myh3	0.06109	0.03285	0.02189	0.05775	0.01596	0.03017	0.41618	0.63461	0.77069	0.68279	0.22128	0.57425	Myh3	1	0	3.89031	3.4211e-26	1
Morc1	0.05873	0.0239	0.02294	0.06568	0.00448	0.06915	0.59882	1.03154	0.44924	0.28195	0.68128	0.45463	Morc1	1	0	3.83866	8.89299e-17	3
Hsf2bp	0.28793	0.2212	0.43919	0.46055	0.27167	0.34153	4.70739	4.81847	5.35142	5.7778	4.17605	3.96476	Hsf2bp	1	0	3.83315	2.12229e-97	3
Plekhd1	0.03091	0.0496	0.01983	0.04906	0.10073	0.02136	0.52281	0.66528	0.87528	0.79549	0.37593	0.52905	Plekhd1	1	0	3.81924	6.15816e-26	2
Ankrd35	0.02882	0.01259	0.00863	0.03594	0.00337	0.01858	0.02816	0.1433	0.43186	0.75422	0.00488	0.15202	Ankrd35	1	0	3.80329	4.42228e-05	2
Zfp750	0	0.00674	0.02696	0.02527	0	0.04181	0.17329	0.34897	0.16952	0.09643	0.23799	0.33784	Zfp750	1	0	3.7987	5.39388e-08	1
Xlr4a	0.51003	0.55696	0.60203	0.88693	0.65397	1.27748	10.764	16.0399	9.40234	7.88412	7.5935	10.0471	Xlr4a	1	0	3.79638	4.24569e-52	3
C330024D21Rik	0.00833	0.00975	0	0	0.00731	0.01612	0.05871	0.05246	0.15382	0.11384	0.12173	0.03663	C330024D21Rik	1	0	3.77084	1.59329e-07	3
Gm973	0.01516	0.02028	0.04378	0.038	0.03421	0.02095	0.42011	0.49949	0.45171	0.52916	0.17065	0.25238	Gm973	1	0	3.76883	3.99594e-23	2
1700028K03Rik	0.00718	0.00896	0.00538	0.0056	0	0.01389	0.07018	0.12988	0.13	0.09346	0.04867	0.07368	1700028K03Rik	1	0	3.76303	1.60941e-10	3
Btla	0.12037	0.18252	0.04865	0.35187	0.17318	0.06519	0.43972	0.78363	4.03153	6.26441	0.25693	0.93665	Btla	1	0	3.75386	2.45078e-05	1
Cym	0.02524	0.02954	0.02834	0.02214	0.03322	0.01221	0.03558	0.28736	0.49349	0.718	0	0.49942	Cym	1	0	3.74696	5.18449e-05	1
Hormad2	0.17396	0.24968	0.21486	0.79332	0.22384	0.07852	2.69374	4.33139	5.57978	3.91955	3.30073	3.5691	Hormad2	1	0	3.74319	1.1827e-19	3
Sec1	0.04099	0.15346	0.13452	0.17696	0.09405	0.15247	1.45043	1.89995	1.98605	2.05379	1.12969	1.49011	Sec1	1	0	3.7402	2.33099e-39	3
Ano3	0.02972	0.04476	0.05804	0.10276	0.08617	0.0225	0.72858	0.99537	0.60213	0.54344	0.74876	0.97157	Ano3	1	0	3.73708	2.31099e-31	2
4930503E14Rik	0.00604	0.03959	0.02713	0.01413	0.0424	0.02337	0.32017	0.16389	0.30839	0.64019	0.2917	0.22577	4930503E14Rik	1	0	3.71145	8.74622e-11	1
Chit1	0.02524	0.0315	0.00472	0.01968	0.01476	0.00814	0.21822	0.46875	0.29244	0.0657	0.2459	0.11098	Chit1	1	0	3.70015	1.35997e-08	1
Rhox4b	0.11427	0.13164	0.17764	0.06167	0.24676	0.08501	1.79382	3.08264	0.75414	0.98041	2.21126	1.56505	Rhox4b	1	0	3.67918	5.86465e-18	3
Slfn4	0.00982	0.01103	0.00221	0	0.02413	0.0228	0.15727	0.22459	0.09175	0.0504	0.17972	0.13388	Slfn4	1	0	3.6757	8.11145e-09	3
Fxyd7	0.03446	0.10751	0	0.16117	0.02015	0.04444	0.49214	0.2782	2.0209	1.21712	0.02919	0.70698	Fxyd7	1	0	3.66989	0.000127009	2
Gm14124	0.05677	0.04831	0.02028	0.04224	0.00906	0.01497	0.34914	0.43499	0.49884	0.64472	0.23606	0.38004	Gm14124	1	0	3.66524	2.49845e-20	1
Ribc2	0	0	0.01059	0.01102	0.03309	0	0.07973	0.06851	0.15359	0.23136	0.02396	0.07254	Ribc2	1	0	3.65894	0.000375199	3
Tmem232	0.00583	0.01091	0.00327	0	0	0	0.01314	0.05927	0.06328	0.08449	0.02221	0.04483	Tmem232	1	0	3.65258	0.000367086	3
Xlr4b	0.92038	0.58536	0.39746	0.545	0.59006	1.57489	9.18658	9.29384	11.1234	9.79194	9.59498	8.339	Xlr4b	1	0	3.64802	1.83816e-41	3
Col19a1	0.00295	0.00415	0.00166	0.00173	0	0.00143	0.02082	0.03292	0.03851	0.03461	0.01314	0.01624	Col19a1	1	0	3.6134	7.47844e-09	2
Trpv5	0.003	0.00561	0	0.0035	0.00526	0	0.05404	0.06674	0.02602	0.02673	0.01522	0.02634	Trpv5	1	0	3.61139	0.000559888	1
Smtnl1	0.00442	0.0207	0.05462	0.04137	0	0.01711	0.31413	0.40702	0.31699	0.35022	0.15733	0.1847	Smtnl1	1	0	3.61029	2.06501e-10	3
Nckap1l	0.30379	0.28589	0.17611	0.42858	0.10718	0.198	2.58938	3.23258	3.2275	3.56332	2.80671	2.97594	Nckap1l	1	0	3.60779	1.0203e-45	1
Rbm44	0.37614	0.42779	0.29064	0.39963	0.19516	0.30512	3.7417	4.608	5.04923	3.8729	3.56635	3.55626	Rbm44	1	0	3.60165	4.08421e-94	3
Rasal3	0	0.00595	0.01189	0.00991	0.00743	0.01639	0.05492	0.14568	0.15871	0.10394	0.03229	0.08846	Rasal3	1	0	3.59348	3.1927e-08	1
Wbp2nl	0.05318	0.09402	0.03317	0.01382	0.05184	0.01143	0.47302	0.58962	0.60963	0.73815	0.24024	0.53253	Wbp2nl	1	0	3.57437	2.16274e-14	3
G730013B05Rik	0.00543	0.00762	0.00305	0.00634	0.00476	0	0.06117	0.06307	0.11489	0.03933	0.03446	0.02385	G730013B05Rik	1	0	3.56443	9.33927e-06	3
A930003A15Rik	0.03461	0.05184	0.03109	0.00809	0	0	0.04683	0.19449	0.5413	0.54821	0.01759	0.22825	A930003A15Rik	1	0	3.56156	0.000570639	3
Calml3	0.02185	0.01022	0.02453	0	0.01916	0.01056	0.14778	0.31216	0.24911	0.07919	0.18041	0.03601	Calml3	1	0	3.54956	5.76265e-06	3
Cypt3	0	0.09851	0.03939	0.05469	0	0.18095	0.60648	1.06488	0.73657	0.53475	0.29714	0.89964	Cypt3	1	0	3.53283	2.19212e-07	3
BC055111	0	0.0111	0.00444	0.01387	0	0.02294	0.08915	0.04979	0.18891	0.08819	0.08036	0.06952	BC055111	1	0	3.52129	8.82646e-06	2
Dppa5a	0.23156	0.87838	0.39684	1.05456	0.10692	0.80154	5.53781	5.33686	12.5081	10.44	1.67236	3.91137	Dppa5a	1	0	3.50489	1.42398e-10	3
Kng2	0	0.01445	0.00347	0.01444	0	0.02389	0.07312	0.07479	0.17439	0.17566	0.07062	0.04073	Kng2	1	0	3.50275	9.85752e-06	1
Nutm1	0.00417	0	0.01172	0.00488	0	0	0.06354	0.0546	0.01814	0.05588	0.03713	0.01835	Nutm1	1	0	3.48556	0.000151317	1
Ttc29	0.00954	0.01488	0.00357	0.00372	0	0.00615	0.05734	0.0308	0.16916	0.14536	0.00808	0.02795	Ttc29	1	0	3.47605	0.000550377	1
Dscaml1	0.00113	0.00106	0.01016	0.00397	0.01389	0.00656	0.03826	0.10082	0.08722	0.05425	0.03737	0.04973	Dscaml1	1	0	3.42462	2.61282e-08	2
Dclk3	0.04675	0.03959	0.025	0.03124	0.00391	0.00861	0.32633	0.39471	0.33125	0.29054	0.17538	0.22023	Dclk3	1	0	3.40853	2.80975e-17	2
Xlr5b	0.48073	0.37926	0.16964	0.49787	0.22895	0.79705	4.50655	3.87886	4.39301	6.07435	3.17611	4.6043	Xlr5b	1	0	3.39558	1.3699e-28
Slc12a3	0.02361	0.00221	0.02385	0.03588	0.00414	0.00913	0.11179	0.18525	0.32816	0.26857	0.02999	0.12973	Slc12a3	1	0	3.39332	1.62938e-06	3
2410012E07Rik	0.00574	0.01074	0	0.02684	0	0.0444	0.12294	0.1112	0.24931	0.27525	0.02917	0.06308	2410012E07Rik	1	0	3.39049	0.000371056	1
Gc	0.08166	0.02816	0.00483	0.09549	0.13574	0.3076	0.93042	0.96184	1.15759	2.325	0.60068	0.50072	Gc	1	0	3.34334	5.40798e-07	1
Cyp2b10	0	0.02329	0.03259	0.00485	0.05821	0	0.29456	0.08437	0.32877	0.15726	0.05269	0.25523	Cyp2b10	1	0	3.33287	0.000120859	1
Pnoc	0.00361	0.0169	0.03243	0	0.01267	0.01397	0.17098	0.10144	0.18037	0.18927	0.08257	0.06349	Pnoc	1	0	3.32638	7.23719e-07	1
Phkg1	0.0165	0.00927	0.00741	0.05402	0.01737	0	0.18603	0.15665	0.24012	0.26501	0.1174	0.10155	Phkg1	1	0	3.32386	4.30632e-08	1
Pramef12	0.26909	0.43263	0.25237	0.2036	0.27773	0.26944	2.24874	3.41357	1.67782	2.51764	3.89357	2.26165	Pramef12	1	0	3.22456	5.88702e-41	3
Gstp2	1.64662	1.13413	1.45347	1.64688	1.32648	0.64103	11.8634	11.3674	13.5753	12.5098	13.2896	9.92534	Gstp2	1	0	3.19449	1.45512e-68	3
Pou6f1	0.06298	0.05577	0.02867	0.02389	0.03285	0.05268	0.36275	0.34467	0.51024	0.49175	0.1687	0.39664	Pou6f1	1	0	3.14626	4.32571e-21	3
Snrpn	0.01636	0	0.00367	0.00383	0.02297	0.00633	0.0701	0.1585	0.04975	0.0511	0.04157	0.06474	Snrpn	1	0	3.13156	0.000158576	1
Gm8267	0.0628	0.03527	0.02116	0.05875	0.02204	0.08504	0.44612	0.34682	0.38879	0.59544	0.25535	0.38656	Gm8267	1	0	3.12655	4.79666e-14	1
Rhoh	0.00471	0.00147	0.00881	0.01102	0	0.00607	0.05665	0.06085	0.07844	0.01751	0.03591	0.03106	Rhoh	1	0	3.12007	9.61037e-06	3
Wdfy4	0.00965	0.01807	0.01445	0.02163	0.03388	0.00622	0.09614	0.1847	0.18259	0.14805	0.14309	0.13616	Wdfy4	1	0	3.11279	3.04852e-21	1
AI467606	0.06903	0.07221	0.05927	0.13769	0.057	0.05498	0.50817	0.65693	0.83344	0.94654	0.4024	0.57123	AI467606	1	0	3.11086	1.22361e-21	1
Kng1	0.01074	0.0176	0.0392	0.00628	0.02356	0	0.07872	0.11187	0.27415	0.15875	0.16378	0.06493	Kng1	1	0	3.10238	9.30501e-07	1
Xlr3a	1.88193	1.72167	1.55557	1.97386	1.66762	4.60981	19.0064	18.2917	21.4707	17.5996	18.3838	19.3952	Xlr3a	1	0	3.09423	3.73697e-37	3
1700003E16Rik	0.02659	0.02845	0.03412	0.03109	0.02	0	0.06425	0.1877	0.29293	0.47881	0.02896	0.15866	1700003E16Rik	1	0	3.07634	3.79975e-05	2
Vgll1	0.06561	0.15967	0.12523	0.11508	0.16117	0.25382	1.40552	1.0297	1.60321	1.27332	1.06701	0.74995	Vgll1	1	0	3.07054	2.92237e-23	1
9530053A07Rik	0.00393	0.0046	0.00993	0.01724	0.01552	0.0057	0.07094	0.05905	0.10463	0.08443	0.03997	0.10805	9530053A07Rik	1	0	3.0664	1.28297e-11	1
Slc11a1	0.0169	0.00949	0.00759	0.00395	0	0	0.0686	0.11134	0.04038	0.06786	0.00859	0.04458	Slc11a1	1	0	3.04857	0.000985332	1
Prr19	0.10239	0.11275	0.13525	0.10564	0.13739	0.0699	1.12731	0.89277	0.85036	1.51827	0.53568	0.48987	Prr19	1	0	3.03377	2.82536e-18	3
Grm5	0.00091	0.00342	0.00615	0.00641	0.00802	0	0.00618	0.02478	0.04961	0.06114	0.02089	0.04017	Grm5	1	0	3.02884	7.95812e-05	2
Adad1	0.13427	0.1072	0.02217	0.13853	0.03465	0.03056	0.71689	0.6925	0.69481	0.53299	0.4817	0.80733	Adad1	1	0	3.02833	6.86246e-13	3
Xlr3b	3.20759	2.21794	2.30364	2.10058	1.4535	3.35381	17.453	17.9918	22.6013	19.3497	18.6147	21.7771	Xlr3b	1	0	3.0086	7.76377e-63	3
S1pr4	0.00325	0.00914	0.01827	0.00381	0.01142	0	0.10274	0.04729	0.06715	0.02541	0.07443	0.06438	S1pr4	1	0	3.00398	8.61851e-05	1
Krt12	0.0042	0.01966	0.00472	0.09823	0.00737	0	0.24154	0.22382	0.24634	0.1593	0.07472	0.14774	Krt12	1	0	2.99493	0.000741833	1
Aifm2	0.00899	0.03995	0.02522	0.02364	0.00788	0.00869	0.15956	0.08487	0.15613	0.33072	0.15412	0.05431	Aifm2	1	0	2.99345	3.49818e-07	2
Sult6b1	0.0378	0.07431	0.02971	0.03536	0.0199	0.02925	0.341	0.27103	0.48858	0.43432	0.09607	0.15789	Sult6b1	1	0	2.95782	5.5312e-09	1
Sec14l5	0.01	0.0811	0.01497	0.05066	0.04093	0.01289	0.15029	0.24536	0.24972	0.29735	0.39799	0.33696	Sec14l5	1	0	2.95422	1.08822e-08	2
Spaca1	0.24842	0.19467	0.14919	0.02027	0.16219	0.07823	1.40701	1.21456	1.18586	0.83126	0.96893	0.99056	Spaca1	1	0	2.93306	1.4514e-13	3
Fam212b	0.22805	0.30798	0.28165	0.27999	0.27152	0.26152	1.71355	2.20143	2.48375	2.46184	1.15484	2.26653	Fam212b	1	0	2.91422	1.07101e-54	2
Rhov	0.0564	0.04399	0.11082	0.06595	0.05773	0.10909	0.34975	0.51452	0.79117	0.77061	0.54938	0.29961	Rhov	1	0	2.91345	1.22864e-14	2
Pnmal1	0.00462	0.03457	0.01037	0.01619	0	0.00893	0.1093	0.02236	0.15041	0.17507	0.08211	0.05074	Pnmal1	1	0	2.90562	0.000927928	1
Rac2	0.0077	0.02161	0.01728	0.009	0	0.00992	0.1128	0.07704	0.02229	0.10586	0.13688	0.06203	Rac2	1	0	2.90085	1.65004e-05	1
Galnt6	0.0459	0.11498	0.06063	0.09155	0.03079	0.13578	0.36682	1.06064	0.28295	0.60981	0.29844	0.93176	Galnt6	1	0	2.89079	6.06629e-11	2
C430002E04Rik	0.10417	0.11768	0.00807	0.07561	0.01891	0.06948	0.40097	0.66122	0.58518	0.63706	0.20082	0.45798	C430002E04Rik	1	0	2.88493	5.08714e-08	3
5830444B04Rik	0	0.00455	0.02456	0.01137	0.01706	0.02821	0.09044	0.11303	0.06863	0.23316	0.07412	0.02137	5830444B04Rik	1	0	2.88278	0.000323738	3
Psma8	0.483	0.28417	0.39253	0.52712	0.42777	0.34702	4.14404	2.70508	3.27223	2.83732	2.77032	2.18411	Psma8	1	0	2.86461	1.80647e-47	3
Scn4b	0.02936	0.03092	0.06799	0.00644	0.04508	0.0142	0.21104	0.21333	0.10961	0.0921	0.60152	0.19765	Scn4b	1	0	2.86118	2.25744e-06	2
Dnmt3l	0.11375	0.12559	0.05567	0.19781	0.03071	0.06206	0.54921	0.50016	1.3843	1.13541	0.21494	0.48087	Dnmt3l	1	0	2.85333	4.29557e-08	3
Spag17	0.0109	0.00742	0.00779	0.00232	0.00695	0	0.01787	0.05374	0.05379	0.07292	0.02265	0.04137	Spag17	1	0	2.84255	2.9366e-06	3
Lif	0.03949	0.0252	0.00806	0.01469	0.0126	0.01389	0.06476	0.15476	0.18908	0.2042	0.06385	0.15387	Lif	1	0	2.83538	1.9744e-08	2
1700007K13Rik	0.74585	0.32639	0.39153	0.48703	0.20395	0.31852	1.86756	3.13429	4.31308	5.14269	0.66458	2.40602	1700007K13Rik	1	0	2.81812	7.78296e-10	2
Vav1	0.00374	0.00175	0.02727	0.02403	0	0.01807	0.10744	0.05431	0.08117	0.12088	0.1092	0.04929	Vav1	1	0	2.80651	8.60509e-05	3
Cerkl	0.0487	0.02072	0.00497	0.01035	0.01554	0	0.10483	0.09007	0.13944	0.13333	0.11251	0.17518	Cerkl	1	0	2.80025	1.08487e-05	2
Dnah10	0.00277	0.00312	0.00685	0.01427	0.00292	0.00429	0.02189	0.03655	0.03012	0.09034	0.00705	0.05244	Dnah10	1	0	2.79584	3.14058e-05	3
Smc1b	0.11373	0.09022	0.06493	0.09918	0.11162	0.07085	0.58466	0.81798	0.71599	0.69233	0.55352	0.44492	Smc1b	1	0	2.79421	1.32922e-39	3
M1ap	0.57336	0.71437	0.54144	1.00342	0.33312	0.62431	3.03539	5.03968	4.79594	6.00551	2.63412	4.80766	M1ap	1	0	2.79261	6.946e-26	1
4930502E18Rik	0.19421	0.06665	0.27621	0.18167	0.04543	0.21288	0.99997	1.33586	0.88586	1.68962	1.18442	0.62613	4930502E18Rik	1	0	2.78121	8.47056e-12	3
Ltb4r2	0.01624	0.07598	0.01823	0.01898	0.01899	0.02094	0.17696	0.17302	0.25274	0.25957	0.08251	0.26172	Ltb4r2	1	0	2.78062	2.02916e-06	1
Lincenc1	0.0857	0.13369	0.05428	0.09507	0.09639	0.11477	0.29732	0.71105	0.79949	1.04903	0.32946	0.73422	Lincenc1	1	0	2.76301	4.02089e-15	1
Adad2	0.06059	0.18526	0.04535	0.08502	0.14175	0.10157	0.78335	0.63787	1.05723	0.76141	0.4311	0.48835	Adad2	1	0	2.75921	1.26751e-13	3
Itgal	0.01341	0.02511	0.04518	0.02789	0.04707	0.00865	0.17814	0.18772	0.15702	0.09476	0.26512	0.23262	Itgal	1	0	2.72689	1.72981e-11	1
Mageb16	0.78438	0.99265	0.22467	0.86102	0.57579	1.8269	5.30187	7.26179	4.35931	7.24461	6.40672	3.8003	Mageb16	1	0	2.71089	5.00832e-13	3
Kdm4d	0.01755	0.0356	0.05584	0.02053	0.0154	0.03395	0.24409	0.37979	0.11756	0.08158	0.17842	0.17363	Kdm4d	1	0	2.70914	1.87978e-07	2
Abcb1a	0.02504	0.01318	0.01581	0.01098	0.01922	0.02119	0.05293	0.17433	0.12406	0.10821	0.10736	0.10319	Abcb1a	1	0	2.68856	1.99131e-11	2
Neurod1	0.01561	0.03507	0.04207	0.01095	0	0.01208	0.13379	0.09076	0.156	0.24729	0.04761	0.0961	Neurod1	1	0	2.6857	5.30303e-05	2
A330102I10Rik	0.06586	0.03082	0.11708	0.06417	0.10593	0.01062	0.33415	0.61145	0.69737	0.3979	0.16735	0.31367	A330102I10Rik	1	0	2.68217	2.78575e-07	3
Hs3st4	0.00541	0.02027	0.02431	0.00633	0.019	0.01047	0.10682	0.18619	0.06762	0.03925	0.01376	0.12496	Hs3st4	1	0	2.66135	0.000353751	2
Fgf5	0.37944	0.34933	0.19555	0.30185	0.1528	0.19853	0.7855	0.89188	3.07712	2.99375	0.2371	1.88008	Fgf5	1	0	2.64131	5.67746e-07	2
Mapkapk3	0.3374	0.40382	0.45335	0.39452	0.35423	0.40656	1.78984	2.52655	2.49891	4.06558	1.7077	1.93925	Mapkapk3	1	0	2.6306	6.06755e-33	2
4930486L24Rik	0.06239	0.12211	0.08916	0.02653	0.02986	0.02194	0.28779	0.44511	0.51129	0.32266	0.23061	0.43639	4930486L24Rik	1	0	2.6015	2.33874e-08	1
Rsad2	0.0535	0.02696	0.01155	0.01203	0.01083	0.0398	0.09744	0.0897	0.0581	0.11475	0.41305	0.17187	Rsad2	1	0	2.58722	5.59575e-05	1
Musk	0.01275	0.00795	0.03816	0.01242	0.01864	0.00411	0.10299	0.10084	0.12689	0.03317	0.05938	0.14943	Musk	1	0	2.5855	1.70556e-05	3
Cyp4v3	0.02658	0.02239	0.04178	0.03419	0	0.00514	0.0959	0.1442	0.27712	0.15713	0.06754	0.05843	Cyp4v3	1	0	2.57645	0.000118098	2
Gm805	0.00493	0.02076	0.02767	0.01441	0	0.00477	0.03057	0.06685	0.10171	0.1127	0.06889	0.07584	Gm805	1	0	2.57538	0.000146881	1
Rinl	0.77228	0.57321	0.71194	0.53548	0.38036	0.53988	4.34763	2.96647	3.33134	3.38812	3.68387	3.32968	Rinl	1	0	2.57375	3.32582e-55	1
Ica1l	0.00853	0.01398	0.04073	0.02994	0.01497	0.00825	0.11066	0.13643	0.12281	0.13327	0.07591	0.12194	Ica1l	1	0	2.56991	5.29135e-09	2
Tsix	0.02894	0.0474	0.00812	0.04653	0.0476	0.05248	0.0938	0.42402	0.2907	0.29856	0.08732	0.15107	Tsix	1	0	2.56412	1.52106e-06	3
Nr5a1	0.06607	0.15088	0.04154	0.04017	0.06028	0.01534	0.28008	0.3149	0.6027	0.45392	0.23503	0.36596	Nr5a1	1	0	2.56079	2.83972e-08	1
Iyd	0.04551	0.04733	0.0511	0.12418	0.00887	0.05869	0.29649	0.35274	0.6975	0.34407	0.11565	0.16674	Iyd	1	0	2.55383	1.64917e-05	1
Myom3	0.02094	0.0196	0.00627	0.01959	0	0.0189	0.01417	0.09603	0.11675	0.15261	0.04257	0.07979	Myom3	1	0	2.54427	0.000374928	1
Plb1	0.02342	0.11234	0.01315	0.08044	0.02568	0.03964	0.22773	0.53881	0.29724	0.24814	0.15249	0.25738	Plb1	1	0	2.53769	1.33126e-06	1
Mmp19	0.02481	0.00211	0.01013	0.0422	0.01979	0.03926	0.09917	0.10051	0.13227	0.14087	0.21205	0.0942	Mmp19	1	0	2.52578	4.67081e-06	1
Trh	12.0587	14.4209	10.412	18.0612	9.03401	7.34706	33.0866	60.6093	115.458	118.628	13.9557	69.0571	Trh	1	0	2.52565	9.91231e-07	2
Col6a5	0.00251	0.0047	0.0047	0.0049	0	0.00324	0.01511	0.02191	0.01729	0.02523	0.00426	0.03499	Col6a5	1	0	2.51613	0.000228647	1
Anks1b	0.02728	0.01348	0.02552	0.01772	0.01329	0.01905	0.10423	0.13287	0.1366	0.11832	0.05584	0.11826	Anks1b	1	0	2.51532	2.11319e-17	2
Tap1	0.26135	0.20509	0.24306	0.28399	0.18991	0.26043	1.07751	1.45781	1.85212	1.4811	0.83184	1.47397	Tap1	1	0	2.50389	1.38382e-33	2
Gtsf1l	0.1239	0.0994	0.11924	0.10348	0.06211	0.10271	0.50889	0.47155	0.346	1.71754	0.29235	0.11672	Gtsf1l	1	0	2.502	0.000101632	1
Kirrel2	0.01746	0.00233	0.03361	0.03208	0.00438	0.01448	0.07875	0.06525	0.15442	0.18642	0.05071	0.05483	Kirrel2	1	0	2.49576	0.000366479	2
Spn	0.03483	0.06676	0.08195	0.08728	0.04075	0.06417	0.23939	0.23783	0.52963	0.6605	0.06744	0.33545	Spn	1	0	2.46407	4.0984e-07	1
Abhd3	0.02889	0.05408	0.10194	0.1496	0.05069	0.25546	0.66077	0.81166	0.49304	0.79176	0.3356	0.34474	Abhd3	1	0	2.45903	1.64222e-06	2
Cdkn2b	0.0615	0.11512	0.01255	0.06537	0.03924	0.02163	0.27105	0.30873	0.35823	0.2619	0.32675	0.28265	Cdkn2b	1	0	2.452	7.19158e-08	2
1700013H16Rik	2.53867	2.26902	1.1073	2.49232	0.96009	0.92305	8.52971	7.63111	16.6255	10.6238	2.10184	10.6434	1700013H16Rik	1	0	2.44581	1.11466e-08	3
Wfdc10	0.08483	0.17469	0.2286	0.11904	0.02977	0	0.26782	0.60819	1.12403	0.79483	0.51738	0.29837	Wfdc10	1	0	2.43805	0.00041754	3
Slc22a1	0.2071	0.1719	0.04826	0.26958	0.02743	0.11338	0.95606	1.07513	0.72144	0.45764	0.74472	0.60127	Slc22a1	1	0	2.42803	2.93452e-07	3
4933433C11Rik	0.03812	0.07646	0.03669	0.04458	0	0.05267	0.12895	0.29546	0.23067	0.35232	0.16607	0.19154	4933433C11Rik	1	0	2.42604	3.67972e-06	1
Eda2r	1.22233	1.06892	1.79632	1.03477	1.18393	1.09026	6.85014	6.42288	6.51532	5.71328	5.92634	8.11068	Eda2r	1	0	2.41734	2.99536e-59	1
Tnni2	1.41278	1.22402	1.42894	0.66898	1.12676	0.79047	9.55751	10.7799	2.76433	1.45858	9.19758	1.33461	Tnni2	1	0	2.39729	9.92437e-06	1
Trp53cor1	0.03743	0.09576	0.03642	0.02626	0.01751	0.03379	0.17443	0.27317	0.13821	0.21709	0.12682	0.4059	Trp53cor1	1	0	2.39539	7.18672e-07	3
Fam46d	0.08128	0.06224	0.07743	0.07488	0.04754	0.01906	0.34712	0.35791	0.43065	0.19505	0.35674	0.2707	Fam46d	1	0	2.39276	4.5328e-14	2
1700007G11Rik	0.29849	0.30479	0.29452	0.4019	0.06348	0.10498	1.19321	1.39329	1.79766	1.26109	0.68953	1.43155	1700007G11Rik	1	0	2.37008	1.4911e-09	2
Kcnu1	0.03529	0.01032	0.02724	0.00258	0.01548	0.00853	0.07958	0.08974	0.14372	0.12546	0.03363	0.04363	Kcnu1	1	0	2.36581	0.000355455	1
Bdkrb1	0.08149	0.04358	0.04575	0.03403	0.05106	0.01126	0.19032	0.29886	0.32238	0.16879	0.35497	0.06397	Bdkrb1	1	0	2.34978	2.98371e-05	3
Nfia	0.00162	0.02343	0.01269	0.00567	0.03826	0.04687	0.07649	0.08998	0.08069	0.13422	0.12108	0.13847	Nfia	1	0	2.34756	0.00015977	2
Pcdhb22	0.04825	0.03327	0.10834	0.04157	0.0802	0.01474	0.34929	0.32964	0.15443	0.10196	0.44522	0.29583	Pcdhb22	1	0	2.34719	4.40211e-06	3
1700030C10Rik	0.90346	0.87947	1.07019	1.52123	1.14135	1.03108	5.36831	5.31288	6.25508	4.98813	5.6591	5.44152	1700030C10Rik	1	0	2.33682	7.35911e-64	2
Stag3	0.45496	0.57067	0.50669	0.58583	0.6173	0.5487	2.37796	2.5536	2.70459	3.05914	3.56195	2.23097	Stag3	1	0	2.32922	1.01449e-65	2
Hus1b	0.05253	0.04302	0.00737	0.0691	0.06913	0.03811	0.2073	0.31808	0.17115	0.38818	0.18355	0.10104	Hus1b	1	0	2.32887	4.78047e-05	3
Dmrtb1	0.00434	0.06091	0.05358	0.0558	0.01523	0.05875	0.16143	0.17654	0.15549	0.40166	0.11025	0.23843	Dmrtb1	1	0	2.32792	0.000100557	3
Nek11	0.09494	0.07775	0.03664	0.08326	0.01041	0.02295	0.1037	0.23856	0.34476	0.67175	0.07539	0.22173	Nek11	1	0	2.32385	0.000588076	2
Dnah9	0.01413	0.02011	0.00952	0.02578	0.01885	0.00875	0.02231	0.04163	0.13939	0.1646	0.02873	0.08824	Dnah9	1	0	2.31739	4.9953e-05	2
Spag6	0.05685	0.02069	0.039	0.04062	0.03325	0.07331	0.06409	0.21111	0.27095	0.27475	0.13642	0.33322	Spag6	1	0	2.31321	3.03792e-06	2
Sycp3	0.22905	0.28586	0.15587	0.38146	0.03654	0.04028	0.89217	0.84728	1.29657	1.65676	0.54677	0.44247	Sycp3	1	0	2.31015	5.94999e-05	3
Cyp4f39	0.04165	0.08353	0.0334	0.04174	0.04176	0.10357	0.23813	0.28531	0.35537	0.40479	0.15874	0.22886	Cyp4f39	1	0	2.3087	1.30205e-09	2
Arhgap36	0.22551	0.14632	0.16401	0.1678	0.23381	0.14375	0.64433	0.96576	0.69856	0.86607	1.38052	0.80553	Arhgap36	1	0	2.30405	2.18959e-23	3
Phlda3	8.97164	9.92299	7.02745	10.4595	4.3965	7.79395	26.1568	46.0249	50.0495	54.096	18.3462	44.3785	Phlda3	1	0	2.29878	1.62272e-16	2
1700003M07Rik	0.02355	0.02834	0.02266	0.00787	0.01181	0.01301	0.08345	0.08474	0.1023	0.12007	0.0171	0.13311	1700003M07Rik	1	0	2.29862	0.000162876	2
1700047E10Rik	0.05484	0.077	0.04618	0.09619	0.02406	0.05304	0.29372	0.43834	0.23825	0.4282	0.1742	0.15069	1700047E10Rik	1	0	2.29068	0.000202821	3
Th	0.12854	0.11202	0.06967	0.16067	0.09333	0.05144	0.80461	0.77295	0.30327	0.2027	0.66454	0.28256	Th	1	0	2.28296	9.20008e-07	1
Nr1h4	0.05658	0.02804	0.01495	0.01167	0.00584	0.05794	0.13509	0.08383	0.20964	0.25985	0.08457	0.06584	Nr1h4	1	0	2.28123	0.000587652	1
Mybpc1	0.10172	0.1062	0.12739	0.05032	0.22997	0.08325	0.40584	0.62542	0.72022	0.6044	0.20878	0.72673	Mybpc1	1	0	2.24655	9.47246e-09	3
Ccng1	13.9408	13.9476	15.9485	13.7756	11.2977	13.1374	57.1797	69.9437	69.3267	60.7375	54.7322	77.1359	Ccng1	1	0	2.24512	3.96448e-92	2
Lgals9	0.05892	0.05975	0.00551	0.01722	0.01723	0.04749	0.14948	0.10941	0.17598	0.29028	0.18717	0.06476	Lgals9	1	0	2.23255	0.000669789	1
4930524B15Rik	0.01193	0.02233	0.01785	0.02789	0.04185	0.03845	0.15688	0.09628	0.20292	0.10198	0.06061	0.07865	4930524B15Rik	1	0	2.2199	6.23136e-05	3
A930001C03Rik	0.02611	0.07943	0.05864	0.15266	0.1489	0.15153	0.23553	0.54388	0.58134	0.56065	0.33176	0.51658	A930001C03Rik	1	0	2.21515	2.22066e-06	2
Ckmt1	0.49991	0.38076	0.31366	0.447	0.08599	0.34129	1.23782	1.64286	2.16104	2.2741	0.64762	1.68065	Ckmt1	1	0	2.21472	1.44097e-08	2
Slc17a7	0.01324	0.04215	0.03866	0.00929	0.03718	0.01025	0.05077	0.10778	0.14959	0.22159	0.04712	0.11646	Slc17a7	1	0	2.19915	0.000464793	2
Itgam	0.00998	0.00934	0.01681	0.01556	0.01751	0.01287	0.01875	0.02417	0.11019	0.09462	0.05917	0.06581	Itgam	1	0	2.19748	0.000308316	3
Csmd1	0.00109	0.00306	0.00429	0.00128	0.00096	0.00739	0.01414	0.02008	0.01244	0.01278	0.00693	0.00959	Csmd1	1	0	2.16115	0.000792046	2
Nos1	0.06567	0.01993	0.01993	0.03113	0.0654	0.0103	0.13207	0.12208	0.14456	0.19796	0.12177	0.22628	Nos1	1	0	2.14859	2.15016e-06	3
Zfp345	0.14965	0.14008	0.14218	0.13461	0.0707	0.20598	0.55813	0.65801	0.66575	0.84424	0.48267	0.49978	Zfp345	1	0	2.14798	2.02634e-19	1
Hpse2	0.07519	0.05698	0.0603	0.00419	0.06283	0.01385	0.15745	0.16651	0.34609	0.17572	0.14558	0.23612	Hpse2	1	0	2.14658	0.000121191	1
Spdya	0.06023	0.0398	0.05172	0.04972	0.02487	0.08224	0.21972	0.22655	0.1924	0.27664	0.18907	0.22586	Spdya	1	0	2.13056	7.52986e-12	2
4930500J02Rik	0.48971	0.7003	0.45821	0.88279	0.28642	0.3026	1.82518	2.2931	3.56042	2.99662	1.29626	1.59976	4930500J02Rik	1	0	2.11292	1.40145e-09	1
Celf5	0.09047	0.07638	0.0737	0.09542	0.11828	0.08236	0.33803	0.31967	0.47009	0.47488	0.2299	0.46404	Celf5	1	0	2.11258	4.57447e-19	2
Cdkn2a	0.47988	0.16042	0.10776	0.2004	0.34883	0.4376	1.10533	1.49435	0.74453	1.75104	1.13233	1.11514	Cdkn2a	1	0	2.0985	9.70329e-08	2
Mbl2	1.00535	0.70235	0.17995	0.56222	0.40904	1.0428	2.8092	3.47245	1.43997	5.37923	2.46213	1.04091	Mbl2	1	0	2.09305	1.60081e-05	1
Raet1a	0.36293	0.28309	0.35655	0.31828	0.22995	0.24376	1.47767	1.31851	0.99633	1.14694	1.20403	1.63987	Raet1a	1	0	2.09284	1.29883e-27	2
Slc27a2	0.60245	0.77615	0.50542	0.64903	0.36225	0.24878	1.25931	1.79685	3.64264	3.20124	0.71384	2.82712	Slc27a2	1	0	2.0916	2.72491e-07	2
Cyth4	0.07813	0.08619	0.10339	0.08809	0.07833	0.04318	0.56945	0.44063	0.14243	0.17429	0.53888	0.18401	Cyth4	1	0	2.08735	3.90424e-06	1
Arhgef6	0.06818	0.05265	0.07847	0.05182	0.07776	0.09561	0.34016	0.49044	0.21103	0.13498	0.42013	0.18359	Arhgef6	1	0	2.08025	1.64241e-08	3
Gdf2	0.36489	0.4684	0.14339	0.46019	0.21036	0.52432	0.98152	1.86348	2.43432	1.67449	0.50997	1.70158	Gdf2	1	0	2.07982	3.23814e-07	1
Rasa4	0.03473	0.08252	0.07199	0.05623	0.04219	0.06718	0.20785	0.20189	0.20891	0.48274	0.21724	0.17618	Rasa4	1	0	2.0768	4.33217e-08	2
Mfap5	0.03314	0.07238	0.25426	0.07104	0.01938	0.07479	0.47952	0.33176	0.57585	0.33267	0.26667	0.24282	Mfap5	1	0	2.07641	0.000480717	1
Prss16	0.21351	0.13888	0.0772	0.20735	0.0762	0.378	0.4978	0.73625	0.82928	1.10195	0.66211	0.71594	Prss16	1	0	2.07246	1.42429e-07	1
Amhr2	0.08	0.18345	0.03593	0.12628	0.03509	0.17022	0.23903	0.44176	0.60382	0.81644	0.20328	0.33411	Amhr2	1	0	2.07045	0.000146638	1
Abcg3	0.02824	0.0913	0.04035	0.03602	0.02702	0.05462	0.11577	0.38047	0.17562	0.17464	0.17611	0.14106	Abcg3	1	0	2.06259	7.61615e-06	3
Gpr75	0.01866	0.03742	0.01795	0.01247	0.03274	0.01547	0.0601	0.16525	0.08105	0.10405	0.06773	0.07616	Gpr75	1	0	2.05221	5.22668e-05	2
Rnf17	1.96397	1.61736	2.00467	2.19386	1.43362	1.87607	7.34605	7.94793	8.83415	8.40624	7.04383	6.41586	Rnf17	1	0	2.05198	1.88054e-63	3
Trp53inp1	3.44786	3.98168	3.97107	3.41443	3.77222	4.20299	13.8439	16.4013	16.8269	15.8275	12.0524	19.2375	Trp53inp1	1	0	2.04765	5.96384e-70	2
Henmt1	0.01462	0.05473	0.11899	0.07265	0.16672	0.06362	0.10301	0.37529	0.54375	0.46469	0.28788	0.2169	Henmt1	1	0	2.0417	0.000551195	3
Nrn1	0.3361	0.382	0.77629	0.40984	0.53917	0.38078	1.61866	2.03273	2.08057	1.97077	2.45235	1.39316	Nrn1	1	0	2.03148	7.07853e-18	2
Gm13051	0.21442	0.30619	0.15124	0.35358	0.07235	0.23928	0.30995	0.8176	1.52856	1.43802	0.51692	0.85806	Gm13051	1	0	2.02951	1.08443e-05	1
Ptpn7	0.13839	0.201	0.16074	0.1925	0.18839	0.08307	0.63489	0.742	0.48197	0.48169	0.84276	0.78147	Ptpn7	1	0	2.02057	5.84235e-17	1
Tex15	1.10408	1.22416	1.12837	1.86393	1.2969	1.51036	4.122	4.88241	5.6513	6.25652	5.72647	6.15288	Tex15	1	0	2.01274	1.78931e-38	1
Rhox5	22.4191	20.9754	6.73294	17.541	11.5295	36.0411	78.8516	92.9144	66.3941	83.5197	87.8165	54.0102	Rhox5	1	0	2.00839	7.93529e-10	3
Omp	0.04846	0.04536	0.04186	0.05667	0.06541	0.02163	0.15132	0.22031	0.20649	0.11643	0.05684	0.37696	Omp	1	0	2.0038	8.72654e-05	3
Nol4	0.07045	0.03902	0.0565	0.05716	0.08324	0.03615	0.18479	0.29945	0.21078	0.22931	0.20458	0.23702	Nol4	1	0	2.00184	1.75538e-16	2
Ddit4l	0.82429	0.69653	0.74233	0.78647	0.80852	0.80276	3.01406	2.96968	3.70206	3.68717	1.64368	3.59869	Ddit4l	1	0	2.00151	2.49306e-27	2
Ptprv	0.01153	0.02278	0.0187	0.05242	0.04495	0.01487	0.07221	0.10548	0.17806	0.18001	0.02604	0.0901	Ptprv	1	0	1.99668	0.000543215	1
Itgb2	0.0381	0.06622	0.09471	0.15591	0.01432	0.04211	0.28533	0.35061	0.29552	0.08195	0.27658	0.37085	Itgb2	1	0	1.99335	0.000395389	1
Lzts1	0.28123	0.29563	0.14573	0.1113	0.10628	0.19249	0.51221	0.89699	0.89747	0.73834	0.67065	0.84644	Lzts1	1	0	1.99209	1.49683e-10	1
Asgr2	0.47113	0.42504	0.25493	0.53762	0.26891	0.35135	1.2864	1.78172	1.6891	1.23458	1.00968	2.14611	Asgr2	1	0	1.97627	4.00424e-14	1
Hpx	0.07893	0.21671	0.15952	0.14152	0.0277	0.1425	0.40344	0.85644	0.41718	0.71604	0.44126	0.1735	Hpx	1	0	1.96552	0.000129665	1
Vax2	0.08211	0.03547	0.10638	0.02954	0.05541	0.08552	0.17092	0.32431	0.27438	0.24657	0.3531	0.15272	Vax2	1	0	1.95972	2.71656e-05	2
Fas	0.07783	0.03238	0.0971	0.03034	0.06828	0.05019	0.24378	0.32676	0.25359	0.1254	0.25273	0.17109	Fas	1	0	1.9527	7.90227e-06	2
Tdrd6	0.04191	0.04851	0.01857	0.03353	0.04063	0.02773	0.11439	0.13461	0.22396	0.20787	0.02522	0.10424	Tdrd6	1	0	1.94857	5.43494e-05	2
Cabp1	0.15167	0.38885	0.12587	0.1465	0.18513	0.21684	0.72864	0.75384	0.41537	1.02972	0.78756	1.00018	Cabp1	1	0	1.94445	1.04471e-07	3
Vmn2r29	0.09336	0.10711	0.1082	0.06338	0.14795	0.11068	0.44142	0.45222	0.33687	0.30903	0.42089	0.43691	Vmn2r29	1	0	1.94365	1.28416e-16	3
Lbx2	0.16205	0.07138	0.13913	0.1449	0.08363	0.07375	0.4299	0.38786	0.30022	0.40402	0.67823	0.46098	Lbx2	1	0	1.91901	1.00523e-06	2
Pantr1	0.39937	0.54738	1.13705	0.11675	1.27636	0.22072	3.37723	1.76875	2.04475	2.10001	3.22578	1.44225	Pantr1	1	0	1.91881	0.000537431	2
Ephx4	0.06191	0.09271	0.07646	0.05791	0	0.07185	0.2094	0.18592	0.28238	0.22786	0.31462	0.19051	Ephx4	1	0	1.90853	2.37695e-05	2
Ccdc36	0.32608	0.29249	0.30815	0.50838	0.31944	0.30486	0.91301	1.44526	1.52572	1.46087	1.36028	1.00348	Ccdc36	1	0	1.90383	1.81497e-21	1
Gm5622	1.0098	0.79764	0.51436	0.63358	0.33708	0.40972	1.95499	2.94443	4.19415	2.23616	1.05144	1.46177	Gm5622	1	0	1.89886	4.98804e-07	1
Acsbg1	0.39851	0.49647	0.32771	0.65631	0.2659	0.29314	0.79423	1.03588	2.55412	2.92677	0.41362	1.3325	Acsbg1	1	0	1.89237	4.18385e-05	1
Pnldc1	0.4242	0.89769	0.44523	0.90038	0.70386	0.71352	2.2043	2.59981	3.46526	2.65889	1.93327	2.14874	Pnldc1	1	0	1.88203	2.25366e-15	3
Slco1c1	0.08332	0.06881	0.04127	0.07164	0.0172	0.02844	0.21828	0.17568	0.35929	0.24873	0.07472	0.07541	Slco1c1	1	0	1.87737	0.000685275	1
Slc19a2	1.60074	1.8392	2.06665	1.73404	2.0051	2.0544	5.82518	7.22789	6.71464	7.43853	5.65814	8.44681	Slc19a2	1	0	1.87207	5.42373e-55	2
Tmem221	0.04554	0.06631	0.05682	0.07692	0.05327	0.04894	0.16546	0.10295	0.1319	0.26528	0.48863	0.15573	Tmem221	1	0	1.87035	0.000354262	2
Adra2b	0.52631	0.39633	0.44653	0.52056	0.3194	0.20285	1.32961	2.26191	1.79428	1.21821	0.81954	1.41353	Adra2b	1	0	1.86955	4.16306e-11	2
Gm13154	0.1708	0.20628	0.12372	0.21582	0.07734	0.1492	0.37583	0.55512	0.78984	0.88492	0.29401	0.55105	Gm13154	1	0	1.86629	6.73274e-08	1
Mei4	0.19082	0.16193	0.08284	0.07735	0.08482	0.11319	0.2926	0.47325	0.48354	0.46256	0.39437	0.50333	Mei4	1	0	1.85847	1.15317e-10	2
Def6	0.49935	0.58585	0.4685	0.71187	0.5581	0.44326	1.42683	2.11401	2.86014	2.63606	1.12115	1.66904	Def6	1	0	1.85829	7.06776e-14	3
Slc18a3	0.0613	0.10569	0.0652	0.05658	0.13585	0.09361	0.26553	0.33442	0.25577	0.38142	0.26233	0.3333	Slc18a3	1	0	1.85419	9.09969e-11	2
Commd3	24.9015	21.8518	19.7709	21.9129	18.7984	20.1255	74.6816	79.9784	78.5975	80.0607	66.0179	77.5113	Commd3	1	0	1.84194	1.43712e-103	2
Tmem252	0.0949	0.10955	0.1172	0.15905	0.0111	0.15297	0.21756	0.44129	0.42255	0.688	0.17684	0.34071	Tmem252	1	0	1.82865	0.000453134	1
Dcxr	4.52168	4.37526	3.2576	4.87057	3.31938	3.79066	12.9321	16.5115	19.173	16.3225	7.04925	13.5385	Dcxr	1	0	1.82569	1.0662e-16	2
Pcdhga1	0.09956	0.04338	0.15033	0.09835	0.06626	0.07305	0.3445	0.39578	0.18828	0.1704	0.45363	0.33581	Pcdhga1	1	0	1.81924	9.03213e-07	3
Trap1a	6.00338	6.71201	2.90476	5.26675	4.94671	10.7785	21.8323	27.3001	15.2947	23.9283	25.7737	13.911	Trap1a	1	0	1.80752	3.22546e-10	3
Vgf	0.01525	0.02855	0.03083	0.02497	0.05352	0.0413	0.07567	0.15663	0.13583	0.07826	0.03876	0.16764	Vgf	1	0	1.80426	0.000718384	2
Cdkn1a	1.10321	1.43198	0.90635	0.79556	0.52608	1.43504	2.74779	4.37942	3.36894	3.7944	2.56894	4.77404	Cdkn1a	1	0	1.80268	4.11056e-12	2
Plcd4	0.22707	0.15181	0.39224	0.15172	0.70052	0.15446	0.99034	0.85335	1.45526	1.21626	0.81796	0.82276	Plcd4	1	0	1.79925	1.65937e-05	1
Psd4	0.38581	0.45296	0.3473	0.46669	0.18966	0.28308	1.21877	1.16805	1.49362	1.45051	0.68881	1.39276	Psd4	1	0	1.79721	4.91613e-13	1
Adcy2	0.17569	0.27004	0.32393	0.43034	0.26933	0.28619	0.70271	1.10727	0.86567	0.9922	1.17958	1.26431	Adcy2	1	0	1.79686	1.0611e-15	2
Tex40	0.24929	0.14934	0.14555	0.27983	0.12247	0.07715	0.28108	0.56997	0.953	0.75631	0.68415	0.35071	Tex40	1	0	1.78715	0.000139177	2
Rad51ap2	0.06623	0.08036	0.01928	0.02294	0.01722	0.02847	0.12169	0.12832	0.15717	0.15594	0.09973	0.16175	Rad51ap2	1	0	1.77127	0.000217324	2
Ccdc106	1.09394	1.14583	0.85227	0.92237	0.82914	0.5686	2.44587	3.00639	4.2067	4.20832	1.7492	2.81362	Ccdc106	1	0	1.7652	6.93798e-13	2
Trpa1	0.25576	0.24623	0.19076	0.32683	0.13142	0.15548	0.47169	0.68847	1.2043	1.23073	0.28317	0.54212	Trpa1	1	0	1.75695	7.70469e-06	2
Ulbp1	0.40673	0.24044	0.38937	0.43053	0.77375	0.53002	1.43853	1.80843	0.8509	1.16997	2.50226	1.47756	Ulbp1	1	0	1.74543	8.51921e-08	1
Gm1564	0.06806	0.07963	0.02866	0.05173	0.02985	0.05266	0.21487	0.16979	0.19033	0.09679	0.2551	0.12717	Gm1564 (meioc)	1	0	1.73927	2.52781e-06	3
Was	0.37191	0.32374	0.28813	0.1609	0.13704	0.53955	0.98543	1.12776	0.63818	0.90431	1.40815	1.01373	Was	1	0	1.73916	2.78575e-07	1
Fam183b	0.88687	0.67447	1.55589	1.21525	0.851	0.29485	1.67179	2.18826	4.51486	6.30614	0.98596	2.49778	Fam183b	1	0	1.72737	0.000980268	1
Rasgef1c	0.03818	0.02599	0.07793	0.08522	0.07307	0.02014	0.13696	0.25889	0.21107	0.15484	0.07055	0.21361	Rasgef1c	1	0	1.71577	0.000713631	2
Plek2	0.4519	0.80367	0.2988	0.57538	0.14977	0.35937	1.12661	1.55663	2.03948	2.07779	0.70176	1.181	Plek2	1	0	1.71264	3.12101e-05	2
Alox12	0.0703	0.03656	0.04093	0.03653	0.02741	0.02518	0.14972	0.1009	0.13573	0.17715	0.0794	0.14309	Alox12	1	0	1.70152	1.16502e-05	2
Fam178b	0.60326	0.49939	0.35739	0.61677	0.18085	0.36356	1.54493	1.37445	1.71857	1.35926	0.90898	1.61261	Fam178b	1	0	1.69322	2.4005e-09	3
Serpinb6b	0.85042	1.04303	0.86077	0.46046	0.7571	0.57534	3.58978	3.11695	2.50232	1.2803	3.24682	0.98533	Serpinb6b	1	0	1.6928	1.42923e-06	1
Cd6	0.02567	0.07929	0.02594	0.10505	0.02252	0.03476	0.20838	0.1119	0.21744	0.15747	0.11741	0.1467	Cd6	1	0	1.69274	0.0008077	3
1700048O20Rik	0.66584	1.21096	1.26335	1.16292	1.59716	0.53801	3.85823	3.3029	4.45776	4.14108	2.51654	2.50114	1700048O20Rik	1	0	1.69185	9.10641e-10	1
Dnah5	0.04738	0.02801	0.06103	0.03032	0.07088	0.03183	0.07029	0.09373	0.14949	0.27034	0.05703	0.22583	Dnah5	1	0	1.68838	0.000223513	3
Igdcc4	0.52377	0.58152	0.65124	0.79077	0.71722	0.71815	1.33051	1.98006	2.37308	2.72443	1.97261	2.43182	Igdcc4	1	0	1.68746	3.31682e-21	2
Unc13a	0.01468	0.04121	0.03076	0.04233	0.02747	0.02649	0.13458	0.0891	0.06056	0.05784	0.06464	0.18495	Unc13a	1	0	1.68203	9.34638e-05	2
Cacng8	0.42889	0.25355	0.25979	0.47511	0.19804	0.4039	0.82718	0.94037	1.42803	1.3722	0.43021	1.46379	Cacng8	1	0	1.68042	2.61541e-06	3
Synpr	0.05551	0.02722	0.04749	0.03091	0.07421	0.04091	0.20864	0.17927	0.12632	0.11499	0.12763	0.1046	Synpr	1	0	1.67976	9.22663e-06	2
Eml6	0.11759	0.14164	0.2002	0.19723	0.11669	0.12118	0.4097	0.51077	0.54118	0.40959	0.57067	0.43857	Eml6	1	0	1.6784	8.23005e-19	2
Plcxd3	0.21839	0.25841	0.25446	0.23609	0.42657	0.18332	1.49134	1.10577	0.75181	0.25737	1.06801	0.35325	Plcxd3	1	0	1.67675	0.000243625	2
Arg2	0.58257	0.51443	0.74667	0.82259	0.45324	0.51029	1.5306	2.90718	2.22041	2.0965	1.21503	1.58263	Arg2	1	0	1.67149	5.21839e-11	2
9130024F11Rik	0.05223	0.07626	0.03049	0.06107	0.05132	0.04041	0.13897	0.19631	0.13839	0.1864	0.21764	0.12398	9130024F11Rik	1	0	1.66135	6.65694e-08	2
Capsl	2.09102	2.15755	1.4974	2.16587	0.78001	1.08284	3.8242	4.53008	7.39391	9.03532	2.02917	4.12592	Capsl	1	0	1.65994	1.93536e-05	1
Pmaip1	4.09637	4.18306	2.44795	4.99232	1.14815	3.49076	8.91976	10.8084	14.2069	13.3503	6.0547	10.9009	Pmaip1	1	0	1.65744	3.59978e-07	2
Casq2	0.23853	0.19137	0.22956	0.24993	0.23916	0.07191	1.22247	0.69026	0.57866	0.3317	0.39359	0.61966	Casq2	1	0	1.64818	2.74237e-05	3
Dnah6	0.00862	0.02132	0.01797	0.00936	0.0054	0.02024	0.02846	0.06262	0.03811	0.06042	0.03441	0.03383	Dnah6	1	0	1.64276	0.00015729	3
Parvg	0.06647	0.07777	0.10883	0.11334	0.10691	0.06429	0.30289	0.25489	0.36695	0.25948	0.17594	0.30439	Parvg	1	0	1.64131	1.63412e-09	1
Alox5	0.17355	0.21402	0.33714	0.12563	0.15467	0.15986	0.78894	0.72059	0.51459	0.3933	0.71402	0.51472	Alox5	1	0	1.63667	2.52249e-08	2
Kif9	0.17187	0.17759	0.13283	0.1305	0.09791	0.11226	0.28187	0.26382	0.5721	0.84648	0.19285	0.39743	Kif9	1	0	1.63127	4.01509e-05	2
Tesc	0.28936	0.41013	0.32489	0.33834	0.04352	0.14393	1.01604	0.67279	0.98765	1.00511	0.50419	0.6724	Tesc	1	0	1.62421	0.00027632	2
Cacna2d3	0.10328	0.1815	0.11596	0.15526	0.12204	0.13862	0.5537	0.6289	0.40973	0.21628	0.38026	0.31968	Cacna2d3	1	0	1.62192	6.6787e-08	2
4930539E08Rik	0.0339	0.06506	0.01142	0.0555	0.04759	0.08854	0.20834	0.21186	0.15833	0.12479	0.13785	0.0708	4930539E08Rik	1	0	1.62086	0.000750415	1
Fbxo2	0.81412	0.37215	0.31887	0.5756	0.28791	0.26857	1.40891	1.14334	2.04249	1.8302	0.51318	1.19305	Fbxo2	1	0	1.62004	6.61524e-05	2
Camk1d	0.09228	0.13503	0.1322	0.16496	0.14331	0.09438	0.30736	0.46962	0.46194	0.39279	0.20485	0.5013	Camk1d	1	0	1.61842	1.46787e-10	2
C330013F16Rik	0.1272	0.19843	0.26615	0.17577	0.20965	0.19758	0.4976	0.78043	0.57558	0.81469	0.50931	0.39821	C330013F16Rik	1	0	1.61532	3.76361e-11	3
Fam198a	0.08576	0.1116	0.14092	0.19568	0.15782	0.14162	0.42689	0.34249	0.38166	0.49697	0.3774	0.5058	Fam198a	1	0	1.61158	1.12662e-12	1
Bst2	5.8561	5.78588	4.00675	4.11328	2.96125	6.03748	11.7842	14.8532	16.1649	23.519	10.3857	11.0402	Bst2	1	0	1.61007	1.15829e-10	2
Pcnxl2	0.0635	0.10275	0.03746	0.12711	0.05288	0.0687	0.30216	0.30655	0.26416	0.20888	0.12854	0.16797	Pcnxl2	1	0	1.60874	6.00259e-06	2
Zfp296	0.1527	0.18581	0.25718	0.19046	0.12504	0.21661	0.35008	0.69531	0.49752	0.79483	0.40097	0.69371	Zfp296	1	0	1.60718	1.84215e-07	2
Arpp21	0.01815	0.01223	0.02119	0.02886	0.01401	0.01404	0.11051	0.05908	0.04652	0.02267	0.05166	0.0399	Arpp21	1	0	1.60354	0.000505826	3
Rpgrip1	0.05528	0.05034	0.07045	0.05241	0.04456	0.03468	0.16339	0.1896	0.21092	0.17996	0.04176	0.14449	Rpgrip1	1	0	1.59984	2.17652e-05	1
Rimkla	0.09962	0.12732	0.15488	0.16129	0.11093	0.07412	0.4385	0.37863	0.43902	0.32908	0.34565	0.29058	Rimkla	1	0	1.59946	4.10582e-13	2
Dapl1	0.35337	0.36893	0.21364	0.28606	0.16693	0.05258	0.84283	0.89537	0.79707	0.78829	0.55259	0.6274	Dapl1	1	0	1.59834	4.56365e-05	1
Gpr150	0.10524	0.09851	0.11001	0.05092	0.05731	0.11933	0.24141	0.26368	0.25618	0.31572	0.18443	0.37493	Gpr150	1	0	1.5933	3.33167e-07	2
0610010B08Rik	0	0	0	0	0	0	0	0	0	0	0	0	0610010B08Rik	0	0	NA	NA
0610031O16Rik	0	0	0	0	0	0	0	0	0	0	0	0	0610031O16Rik	0	0	NA	NA
1110025L11Rik	0	0	0	0	0	0	0	0	0	0	0	0	1110025L11Rik	0	0	NA	NA
1110028F18Rik	0	0	0	0	0	0	0	0	0	0	0	0	1110028F18Rik	0	0	NA	NA
1110036E04Rik	0	0	0	0	0	0	0	0	0	0	0	0	1110036E04Rik	0	0	NA	NA
1190003K10Rik	0	0	0	0	0	0	0	0	0	0	0	0	1190003K10Rik	0	0	NA	NA
1500012K07Rik	0	0	0	0	0	0	0	0	0	0	0	0	1500012K07Rik	0	0	NA	NA
1500015L24Rik	0	0	0	0	0	0	0	0	0	0	0	0	1500015L24Rik	0	0	NA	NA
1600010M07Rik	0	0	0	0	0	0	0	0	0	0	0	0	1600010M07Rik	0	0	NA	NA
1600029O15Rik	0	0	0	0	0	0	0	0	0	0	0	0	1600029O15Rik	0	0	NA	NA
1700001F09Rik	0	0	0	0	0	0	0	0	0	0	0	0	1700001F09Rik	0	0	NA	NA
1700003C15Rik	0	0	0	0	0	0	0	0	0	0	0	0	1700003C15Rik	0	0	NA	NA
1700003E24Rik	0	0	0	0	0	0	0	0	0	0	0	0	1700003E24Rik	0	0	NA	NA
1700003H04Rik	0	0	0	0	0	0	0	0	0	0	0	0	1700003H04Rik	0	0	NA	NA
1700003L19Rik	0	0	0	0	0	0	0	0	0	0	0	0	1700003L19Rik	0	0	NA	NA
1700003P14Rik	0	0	0	0	0	0	0	0	0	0	0	0	1700003P14Rik	0	0	NA	NA
1700006A11Rik	0	0	0	0	0	0	0	0	0	0	0	0	1700006A11Rik	0	0	NA	NA
1700006E09Rik	0	0	0	0	0	0	0	0	0	0	0	0	1700006E09Rik	0	0	NA	NA
1700006F04Rik	0	0	0	0	0	0	0	0	0	0	0	0	1700006F04Rik	0	0	NA	NA
1700007P06Rik	0	0	0	0	0	0	0	0	0	0	0	0	1700007P06Rik	0	0	NA	NA
1700008F21Rik	0	0	0	0	0	0	0	0	0	0	0	0	1700008F21Rik	0	0	NA	NA
1700008K24Rik	0	0	0	0	0	0	0	0	0	0	0	0	1700008K24Rik	0	0	NA	NA
1700008P02Rik	0	0	0	0	0	0	0	0	0	0	0	0	1700008P02Rik	0	0	NA	NA
1700009N14Rik	0	0	0	0	0	0	0	0	0	0	0	0	1700009N14Rik	0	0	NA	NA
1700010I02Rik	0	0	0	0	0	0	0	0	0	0	0	0	1700010I02Rik	0	0	NA	NA
1700010J16Rik	0	0	0	0	0	0	0	0	0	0	0	0	1700010J16Rik	0	0	NA	NA
1700011B04Rik	0	0	0	0	0	0	0	0	0	0	0	0	1700011B04Rik	0	0	NA	NA
1700011M02Rik	0	0	0	0	0	0	0	0	0	0	0	0	1700011M02Rik	0	0	NA	NA
1700012L04Rik	0	0	0	0	0	0	0	0	0	0	0	0	1700012L04Rik	0	0	NA	NA
1700013D24Rik	0	0	0	0	0	0	0	0	0	0	0	0	1700013D24Rik	0	0	NA	NA
1700013G24Rik	0	0	0	0	0	0	0	0	0	0	0	0	1700013G24Rik	0	0	NA	NA
1700015E13Rik	0	0	0	0	0	0	0	0	0	0	0	0	1700015E13Rik	0	0	NA	NA
1700016P04Rik	0	0	0	0	0	0	0	0	0	0	0	0	1700016P04Rik	0	0	NA	NA
1700017D01Rik	0	0	0	0	0	0	0	0	0	0	0	0	1700017D01Rik	0	0	NA	NA
1700018F24Rik	0	0	0	0	0	0	0	0	0	0	0	0	1700018F24Rik	0	0	NA	NA
1700020M21Rik	0	0	0	0	0	0	0	0	0	0	0	0	1700020M21Rik	0	0	NA	NA
1700021F07Rik	0	0	0	0	0	0	0	0	0	0	0	0	1700021F07Rik	0	0	NA	NA
1700022A21Rik	0	0	0	0	0	0	0	0	0	0	0	0	1700022A21Rik	0	0	NA	NA
1700022A22Rik	0	0	0	0	0	0	0	0	0	0	0	0	1700022A22Rik	0	0	NA	NA
1700022E09Rik	0	0	0	0	0	0	0	0	0	0	0	0	1700022E09Rik	0	0	NA	NA
1700022H16Rik	0	0	0	0	0	0	0	0	0	0	0	0	1700022H16Rik	0	0	NA	NA
1700022I11Rik	0	0	0	0	0	0	0	0	0	0	0	0	1700022I11Rik	0	0	NA	NA
1700023C21Rik	0	0	0	0	0	0	0	0	0	0	0	0	1700023C21Rik	0	0	NA	NA
1700024B18Rik	0	0	0	0	0	0	0	0	0	0	0	0	1700024B18Rik	0	0	NA	NA
1700024P04Rik	0	0	0	0	0	0	0	0	0	0	0	0	1700024P04Rik	0	0	NA	NA
1700025B11Rik	0	0	0	0	0	0	0	0	0	0	0	0	1700025B11Rik	0	0	NA	NA
1700025C18Rik	0	0	0	0	0	0	0	0	0	0	0	0	1700025C18Rik	0	0	NA	NA
1700025F22Rik	0	0	0	0	0	0	0	0	0	0	0	0	1700025F22Rik	0	0	NA	NA
1700025K24Rik	0	0	0	0	0	0	0	0	0	0	0	0	1700025K24Rik	0	0	NA	NA
1700025M24Rik	0	0	0	0	0	0	0	0	0	0	0	0	1700025M24Rik	0	0	NA	NA
1700025N23Rik	0	0	0	0	0	0	0	0	0	0	0	0	1700025N23Rik	0	0	NA	NA
1700026D11Rik	0	0	0	0	0	0	0	0	0	0	0	0	1700026D11Rik	0	0	NA	NA
1700026F02Rik	0	0	0	0	0	0	0	0	0	0	0	0	1700026F02Rik	0	0	NA	NA
1700027A15Rik	0	0	0	0	0	0	0	0	0	0	0	0	1700027A15Rik	0	0	NA	NA
1700027H10Rik	0	0	0	0	0	0	0	0	0	0	0	0	1700027H10Rik	0	0	NA	NA
1700028P15Rik	0	0	0	0	0	0	0	0	0	0	0	0	1700028P15Rik	0	0	NA	NA
1700029B22Rik	0	0	0	0	0	0	0	0	0	0	0	0	1700029B22Rik	0	0	NA	NA
1700029F12Rik	0	0	0	0	0	0	0	0	0	0	0	0	1700029F12Rik	0	0	NA	NA
1700030L20Rik	0	0	0	0	0	0	0	0	0	0	0	0	1700030L20Rik	0	0	NA	NA
1700031M16Rik	0	0	0	0	0	0	0	0	0	0	0	0	1700031M16Rik	0	0	NA	NA
1700034I23Rik	0	0	0	0	0	0	0	0	0	0	0	0	1700034I23Rik	0	0	NA	NA
1700034K08Rik	0	0	0	0	0	0	0	0	0	0	0	0	1700034K08Rik	0	0	NA	NA
1700036G14Rik	0	0	0	0	0	0	0	0	0	0	0	0	1700036G14Rik	0	0	NA	NA
1700041C23Rik	0	0	0	0	0	0	0	0	0	0	0	0	1700041C23Rik	0	0	NA	NA
1700041M19Rik	0	0	0	0	0	0	0	0	0	0	0	0	1700041M19Rik	0	0	NA	NA
1700042B14Rik	0	0	0	0	0	0	0	0	0	0	0	0	1700042B14Rik	0	0	NA	NA
1700042G15Rik	0	0	0	0	0	0	0	0	0	0	0	0	1700042G15Rik	0	0	NA	NA
1700044K03Rik	0	0	0	0	0	0	0	0	0	0	0	0	1700044K03Rik	0	0	NA	NA
1700046C09Rik	0	0	0	0	0	0	0	0	0	0	0	0	1700046C09Rik	0	0	NA	NA
1700047A11Rik	0	0	0	0	0	0	0	0	0	0	0	0	1700047A11Rik	0	0	NA	NA
1700047I17Rik2	0	0	0	0	0	0	0	0	0	0	0	0	1700047I17Rik2	0	0	NA	NA
1700047L14Rik	0	0	0	0	0	0	0	0	0	0	0	0	1700047L14Rik	0	0	NA	NA
1700048M11Rik	0	0	0	0	0	0	0	0	0	0	0	0	1700048M11Rik	0	0	NA	NA
1700052I22Rik	0	0	0	0	0	0	0	0	0	0	0	0	1700052I22Rik	0	0	NA	NA
1700054K19Rik	0	0	0	0	0	0	0	0	0	0	0	0	1700054K19Rik	0	0	NA	NA
1700055C04Rik	0	0	0	0	0	0	0	0	0	0	0	0	1700055C04Rik	0	0	NA	NA
1700055N04Rik	0	0	0	0	0	0	0	0	0	0	0	0	1700055N04Rik	0	0	NA	NA
1700061F12Rik	0	0	0	0	0	0	0	0	0	0	0	0	1700061F12Rik	0	0	NA	NA
1700061I17Rik	0	0	0	0	0	0	0	0	0	0	0	0	1700061I17Rik	0	0	NA	NA
1700063A18Rik	0	0	0	0	0	0	0	0	0	0	0	0	1700063A18Rik	0	0	NA	NA
1700064J06Rik	0	0	0	0	0	0	0	0	0	0	0	0	1700064J06Rik	0	0	NA	NA
1700065I16Rik	0	0	0	0	0	0	0	0	0	0	0	0	1700065I16Rik	0	0	NA	NA
1700065J18Rik	0	0	0	0	0	0	0	0	0	0	0	0	1700065J18Rik	0	0	NA	NA
1700065L07Rik	0	0	0	0	0	0	0	0	0	0	0	0	1700065L07Rik	0	0	NA	NA
1700065O20Rik	0	0	0	0	0	0	0	0	0	0	0	0	1700065O20Rik	0	0	NA	NA
1700066N21Rik	0	0	0	0	0	0	0	0	0	0	0	0	1700066N21Rik	0	0	NA	NA
1700067G17Rik	0	0	0	0	0	0	0	0	0	0	0	0	1700067G17Rik	0	0	NA	NA
1700067P10Rik	0	0	0	0	0	0	0	0	0	0	0	0	1700067P10Rik	0	0	NA	NA
1700069L16Rik	0	0	0	0	0	0	0	0	0	0	0	0	1700069L16Rik	0	0	NA	NA
1700069P05Rik	0	0	0	0	0	0	0	0	0	0	0	0	1700069P05Rik	0	0	NA	NA
1700071M16Rik	0	0	0	0	0	0	0	0	0	0	0	0	1700071M16Rik	0	0	NA	NA
1700072B07Rik	0	0	0	0	0	0	0	0	0	0	0	0	1700072B07Rik	0	0	NA	NA
1700072O05Rik	0	0	0	0	0	0	0	0	0	0	0	0	1700072O05Rik	0	0	NA	NA
1700074H08Rik	0	0	0	0	0	0	0	0	0	0	0	0	1700074H08Rik	0	0	NA	NA
1700074P13Rik	0	0	0	0	0	0	0	0	0	0	0	0	1700074P13Rik	0	0	NA	NA
1700080N15Rik	0	0	0	0	0	0	0	0	0	0	0	0	1700080N15Rik	0	0	NA	NA
1700085C21Rik	0	0	0	0	0	0	0	0	0	0	0	0	1700085C21Rik	0	0	NA	NA
1700092C02Rik	0	0	0	0	0	0	0	0	0	0	0	0	1700092C02Rik	0	0	NA	NA
1700092E19Rik	0	0	0	0	0	0	0	0	0	0	0	0	1700092E19Rik	0	0	NA	NA
1700092K14Rik	0	0	0	0	0	0	0	0	0	0	0	0	1700092K14Rik	0	0	NA	NA
1700094M24Rik	0	0	0	0	0	0	0	0	0	0	0	0	1700094M24Rik	0	0	NA	NA
1700096J18Rik	0	0	0	0	0	0	0	0	0	0	0	0	1700096J18Rik	0	0	NA	NA
1700101O22Rik	0	0	0	0	0	0	0	0	0	0	0	0	1700101O22Rik	0	0	NA	NA
1700108J01Rik	0	0	0	0	0	0	0	0	0	0	0	0	1700108J01Rik	0	0	NA	NA
1700109G15Rik	0	0	0	0	0	0	0	0	0	0	0	0	1700109G15Rik	0	0	NA	NA
1700109I08Rik	0	0	0	0	0	0	0	0	0	0	0	0	1700109I08Rik	0	0	NA	NA
1700109K24Rik	0	0	0	0	0	0	0	0	0	0	0	0	1700109K24Rik	0	0	NA	NA
1700112J05Rik	0	0	0	0	0	0	0	0	0	0	0	0	1700112J05Rik	0	0	NA	NA
1700120E14Rik	0	0	0	0	0	0	0	0	0	0	0	0	1700120E14Rik	0	0	NA	NA
1700120G07Rik	0	0	0	0	0	0	0	0	0	0	0	0	1700120G07Rik	0	0	NA	NA
1700121N20Rik	0	0	0	0	0	0	0	0	0	0	0	0	1700121N20Rik	0	0	NA	NA
1700123K08Rik	0	0	0	0	0	0	0	0	0	0	0	0	1700123K08Rik	0	0	NA	NA
1700123O12Rik	0	0	0	0	0	0	0	0	0	0	0	0	1700123O12Rik	0	0	NA	NA
1700125G02Rik	0	0	0	0	0	0	0	0	0	0	0	0	1700125G02Rik	0	0	NA	NA
1700126H18Rik	0	0	0	0	0	0	0	0	0	0	0	0	1700126H18Rik	0	0	NA	NA
1700128A07Rik	0	0	0	0	0	0	0	0	0	0	0	0	1700128A07Rik	0	0	NA	NA
1810006J02Rik	0	0	0	0	0	0	0	0	0	0	0	0	1810006J02Rik	0	0	NA	NA
1810007C17Rik	0	0	0	0	0	0	0	0	0	0	0	0	1810007C17Rik	0	0	NA	NA
1810009J06Rik	0	0	0	0	0	0	0	0	0	0	0	0	1810009J06Rik	0	0	NA	NA
1810018F18Rik	0	0	0	0	0	0	0	0	0	0	0	0	1810018F18Rik	0	0	NA	NA
2010016I18Rik	0	0	0	0	0	0	0	0	0	0	0	0	2010016I18Rik	0	0	NA	NA
2210010C04Rik	0	0	0	0	0	0	0	0	0	0	0	0	2210010C04Rik	0	0	NA	NA
2210409D07Rik	0	0	0	0	0	0	0	0	0	0	0	0	2210409D07Rik	0	0	NA	NA
2210414B05Rik	0	0	0	0	0	0	0	0	0	0	0	0	2210414B05Rik	0	0	NA	NA
2210417A02Rik	0	0	0	0	0	0	0	0	0	0	0	0	2210417A02Rik	0	0	NA	NA
2300003K06Rik	0	0	0	0	0	0	0	0	0	0	0	0	2300003K06Rik	0	0	NA	NA
2300005B03Rik	0	0	0	0	0	0	0	0	0	0	0	0	2300005B03Rik	0	0	NA	NA
2310002L09Rik	0	0	0	0	0	0	0	0	0	0	0	0	2310002L09Rik	0	0	NA	NA
2310005A03Rik	0	0	0	0	0	0	0	0	0	0	0	0	2310005A03Rik	0	0	NA	NA
2310015D24Rik	0	0	0	0	0	0	0	0	0	0	0	0	2310015D24Rik	0	0	NA	NA
2310020H05Rik	0	0	0	0	0	0	0	0	0	0	0	0	2310020H05Rik	0	0	NA	NA
2310030A07Rik	0	0	0	0	0	0	0	0	0	0	0	0	2310030A07Rik	0	0	NA	NA
2310034C09Rik	0	0	0	0	0	0	0	0	0	0	0	0	2310034C09Rik	0	0	NA	NA
2310050C09Rik	0	0	0	0	0	0	0	0	0	0	0	0	2310050C09Rik	0	0	NA	NA
2310057J18Rik	0	0	0	0	0	0	0	0	0	0	0	0	2310057J18Rik	0	0	NA	NA
2310061N02Rik	0	0	0	0	0	0	0	0	0	0	0	0	2310061N02Rik	0	0	NA	NA
2310069B03Rik	0	0	0	0	0	0	0	0	0	0	0	0	2310069B03Rik	0	0	NA	NA
2310079G19Rik	0	0	0	0	0	0	0	0	0	0	0	0	2310079G19Rik	0	0	NA	NA
2410114N07Rik	0	0	0	0	0	0	0	0	0	0	0	0	2410114N07Rik	0	0	NA	NA
2810007J24Rik	0	0	0	0	0	0	0	0	0	0	0	0	2810007J24Rik	0	0	NA	NA
3110009F21Rik	0	0	0	0	0	0	0	0	0	0	0	0	3110009F21Rik	0	0	NA	NA
3200001D21Rik	0	0	0	0	0	0	0	0	0	0	0	0	3200001D21Rik	0	0	NA	NA
4833427F10Rik	0	0	0	0	0	0	0	0	0	0	0	0	4833427F10Rik	0	0	NA	NA
4921501E09Rik	0	0	0	0	0	0	0	0	0	0	0	0	4921501E09Rik	0	0	NA	NA
4921507L20Rik	0	0	0	0	0	0	0	0	0	0	0	0	4921507L20Rik	0	0	NA	NA
4921508D12Rik	0	0	0	0	0	0	0	0	0	0	0	0	4921508D12Rik	0	0	NA	NA
4921509C19Rik	0	0	0	0	0	0	0	0	0	0	0	0	4921509C19Rik	0	0	NA	NA
4921511C10Rik	0	0	0	0	0	0	0	0	0	0	0	0	4921511C10Rik	0	0	NA	NA
4921511C20Rik	0	0	0	0	0	0	0	0	0	0	0	0	4921511C20Rik	0	0	NA	NA
4921511H03Rik	0	0	0	0	0	0	0	0	0	0	0	0	4921511H03Rik	0	0	NA	NA
4921511M17Rik	0	0	0	0	0	0	0	0	0	0	0	0	4921511M17Rik	0	0	NA	NA
4921515E04Rik	0	0	0	0	0	0	0	0	0	0	0	0	4921515E04Rik	0	0	NA	NA
4921529L05Rik	0	0	0	0	0	0	0	0	0	0	0	0	4921529L05Rik	0	0	NA	NA
4921533I20Rik	0	0	0	0	0	0	0	0	0	0	0	0	4921533I20Rik	0	0	NA	NA
4921534H16Rik	0	0	0	0	0	0	0	0	0	0	0	0	4921534H16Rik	0	0	NA	NA
4921539E11Rik	0	0	0	0	0	0	0	0	0	0	0	0	4921539E11Rik	0	0	NA	NA
4922502H24Rik	0	0	0	0	0	0	0	0	0	0	0	0	4922502H24Rik	0	0	NA	NA
4930401C15Rik	0	0	0	0	0	0	0	0	0	0	0	0	4930401C15Rik	0	0	NA	NA
4930401O12Rik	0	0	0	0	0	0	0	0	0	0	0	0	4930401O12Rik	0	0	NA	NA
4930402F11Rik	0	0	0	0	0	0	0	0	0	0	0	0	4930402F11Rik	0	0	NA	NA
4930404A05Rik	0	0	0	0	0	0	0	0	0	0	0	0	4930404A05Rik	0	0	NA	NA
4930405L22Rik	0	0	0	0	0	0	0	0	0	0	0	0	4930405L22Rik	0	0	NA	NA
4930406D18Rik	0	0	0	0	0	0	0	0	0	0	0	0	4930406D18Rik	0	0	NA	NA
4930412B13Rik	0	0	0	0	0	0	0	0	0	0	0	0	4930412B13Rik	0	0	NA	NA
4930412D23Rik	0	0	0	0	0	0	0	0	0	0	0	0	4930412D23Rik	0	0	NA	NA
4930413F20Rik	0	0	0	0	0	0	0	0	0	0	0	0	4930413F20Rik	0	0	NA	NA
4930413M19Rik	0	0	0	0	0	0	0	0	0	0	0	0	4930413M19Rik	0	0	NA	NA
4930417O13Rik	0	0	0	0	0	0	0	0	0	0	0	0	4930417O13Rik	0	0	NA	NA
4930419G24Rik	0	0	0	0	0	0	0	0	0	0	0	0	4930419G24Rik	0	0	NA	NA
4930425K10Rik	0	0	0	0	0	0	0	0	0	0	0	0	4930425K10Rik	0	0	NA	NA
4930425L21Rik	0	0	0	0	0	0	0	0	0	0	0	0	4930425L21Rik	0	0	NA	NA
4930428E07Rik	0	0	0	0	0	0	0	0	0	0	0	0	4930428E07Rik	0	0	NA	NA
4930429F11Rik	0	0	0	0	0	0	0	0	0	0	0	0	4930429F11Rik	0	0	NA	NA
4930430A15Rik	0	0	0	0	0	0	0	0	0	0	0	0	4930430A15Rik	0	0	NA	NA
4930430F21Rik	0	0	0	0	0	0	0	0	0	0	0	0	4930430F21Rik	0	0	NA	NA
4930432M17Rik	0	0	0	0	0	0	0	0	0	0	0	0	4930432M17Rik	0	0	NA	NA
4930433B08Rik	0	0	0	0	0	0	0	0	0	0	0	0	4930433B08Rik	0	0	NA	NA
4930434J06Rik	0	0	0	0	0	0	0	0	0	0	0	0	4930434J06Rik	0	0	NA	NA
4930435E12Rik	0	0	0	0	0	0	0	0	0	0	0	0	4930435E12Rik	0	0	NA	NA
4930440C22Rik	0	0	0	0	0	0	0	0	0	0	0	0	4930440C22Rik	0	0	NA	NA
4930440I19Rik	0	0	0	0	0	0	0	0	0	0	0	0	4930440I19Rik	0	0	NA	NA
4930441J16Rik	0	0	0	0	0	0	0	0	0	0	0	0	4930441J16Rik	0	0	NA	NA
4930447A16Rik	0	0	0	0	0	0	0	0	0	0	0	0	4930447A16Rik	0	0	NA	NA
4930447J18Rik	0	0	0	0	0	0	0	0	0	0	0	0	4930447J18Rik	0	0	NA	NA
4930448C13Rik	0	0	0	0	0	0	0	0	0	0	0	0	4930448C13Rik	0	0	NA	NA
4930448F12Rik	0	0	0	0	0	0	0	0	0	0	0	0	4930448F12Rik	0	0	NA	NA
4930448I06Rik	0	0	0	0	0	0	0	0	0	0	0	0	4930448I06Rik	0	0	NA	NA
4930448K20Rik	0	0	0	0	0	0	0	0	0	0	0	0	4930448K20Rik	0	0	NA	NA
4930449E18Rik	0	0	0	0	0	0	0	0	0	0	0	0	4930449E18Rik	0	0	NA	NA
4930449I24Rik	0	0	0	0	0	0	0	0	0	0	0	0	4930449I24Rik	0	0	NA	NA
4930451I11Rik	0	0	0	0	0	0	0	0	0	0	0	0	4930451I11Rik	0	0	NA	NA
4930452A19Rik	0	0	0	0	0	0	0	0	0	0	0	0	4930452A19Rik	0	0	NA	NA
4930452N14Rik	0	0	0	0	0	0	0	0	0	0	0	0	4930452N14Rik	0	0	NA	NA
4930455F16Rik	0	0	0	0	0	0	0	0	0	0	0	0	4930455F16Rik	0	0	NA	NA
4930455H04Rik	0	0	0	0	0	0	0	0	0	0	0	0	4930455H04Rik	0	0	NA	NA
4930455J16Rik	0	0	0	0	0	0	0	0	0	0	0	0	4930455J16Rik	0	0	NA	NA
4930456L15Rik	0	0	0	0	0	0	0	0	0	0	0	0	4930456L15Rik	0	0	NA	NA
4930459C07Rik	0	0	0	0	0	0	0	0	0	0	0	0	4930459C07Rik	0	0	NA	NA
4930459L07Rik	0	0	0	0	0	0	0	0	0	0	0	0	4930459L07Rik	0	0	NA	NA
4930463O16Rik	0	0	0	0	0	0	0	0	0	0	0	0	4930463O16Rik	0	0	NA	NA
4930465M20Rik	0	0	0	0	0	0	0	0	0	0	0	0	4930465M20Rik	0	0	NA	NA
4930468A15Rik	0	0	0	0	0	0	0	0	0	0	0	0	4930468A15Rik	0	0	NA	NA
4930470H14Rik	0	0	0	0	0	0	0	0	0	0	0	0	4930470H14Rik	0	0	NA	NA
4930470O06Rik	0	0	0	0	0	0	0	0	0	0	0	0	4930470O06Rik	0	0	NA	NA
4930471G03Rik	0	0	0	0	0	0	0	0	0	0	0	0	4930471G03Rik	0	0	NA	NA
4930473O22Rik	0	0	0	0	0	0	0	0	0	0	0	0	4930473O22Rik	0	0	NA	NA
4930474G06Rik	0	0	0	0	0	0	0	0	0	0	0	0	4930474G06Rik	0	0	NA	NA
4930474H20Rik	0	0	0	0	0	0	0	0	0	0	0	0	4930474H20Rik	0	0	NA	NA
4930474N05Rik	0	0	0	0	0	0	0	0	0	0	0	0	4930474N05Rik	0	0	NA	NA
4930478L05Rik	0	0	0	0	0	0	0	0	0	0	0	0	4930478L05Rik	0	0	NA	NA
4930478P22Rik	0	0	0	0	0	0	0	0	0	0	0	0	4930478P22Rik	0	0	NA	NA
4930480E11Rik	0	0	0	0	0	0	0	0	0	0	0	0	4930480E11Rik	0	0	NA	NA
4930480G23Rik	0	0	0	0	0	0	0	0	0	0	0	0	4930480G23Rik	0	0	NA	NA
4930480K15Rik	0	0	0	0	0	0	0	0	0	0	0	0	4930480K15Rik	0	0	NA	NA
4930483K19Rik	0	0	0	0	0	0	0	0	0	0	0	0	4930483K19Rik	0	0	NA	NA
4930486F22Rik	0	0	0	0	0	0	0	0	0	0	0	0	4930486F22Rik	0	0	NA	NA
4930486I03Rik	0	0	0	0	0	0	0	0	0	0	0	0	4930486I03Rik	0	0	NA	NA
4930487D11Rik	0	0	0	0	0	0	0	0	0	0	0	0	4930487D11Rik	0	0	NA	NA
4930500F04Rik	0	0	0	0	0	0	0	0	0	0	0	0	4930500F04Rik	0	0	NA	NA
4930503E24Rik	0	0	0	0	0	0	0	0	0	0	0	0	4930503E24Rik	0	0	NA	NA
4930503H13Rik	0	0	0	0	0	0	0	0	0	0	0	0	4930503H13Rik	0	0	NA	NA
4930503O07Rik	0	0	0	0	0	0	0	0	0	0	0	0	4930503O07Rik	0	0	NA	NA
4930505G20Rik	0	0	0	0	0	0	0	0	0	0	0	0	4930505G20Rik	0	0	NA	NA
4930507D10Rik	0	0	0	0	0	0	0	0	0	0	0	0	4930507D10Rik	0	0	NA	NA
4930509J09Rik	0	0	0	0	0	0	0	0	0	0	0	0	4930509J09Rik	0	0	NA	NA
4930509K18Rik	0	0	0	0	0	0	0	0	0	0	0	0	4930509K18Rik	0	0	NA	NA
4930513O06Rik	0	0	0	0	0	0	0	0	0	0	0	0	4930513O06Rik	0	0	NA	NA
4930515B02Rik	0	0	0	0	0	0	0	0	0	0	0	0	4930515B02Rik	0	0	NA	NA
4930515G16Rik	0	0	0	0	0	0	0	0	0	0	0	0	4930515G16Rik	0	0	NA	NA
4930515L03Rik	0	0	0	0	0	0	0	0	0	0	0	0	4930515L03Rik	0	0	NA	NA
4930517E11Rik	0	0	0	0	0	0	0	0	0	0	0	0	4930517E11Rik	0	0	NA	NA
4930519D14Rik	0	0	0	0	0	0	0	0	0	0	0	0	4930519D14Rik	0	0	NA	NA
4930519F09Rik	0	0	0	0	0	0	0	0	0	0	0	0	4930519F09Rik	0	0	NA	NA
4930519F24Rik	0	0	0	0	0	0	0	0	0	0	0	0	4930519F24Rik	0	0	NA	NA
4930519G04Rik	0	0	0	0	0	0	0	0	0	0	0	0	4930519G04Rik	0	0	NA	NA
4930519H02Rik	0	0	0	0	0	0	0	0	0	0	0	0	4930519H02Rik	0	0	NA	NA
4930520P13Rik	0	0	0	0	0	0	0	0	0	0	0	0	4930520P13Rik	0	0	NA	NA
4930521E06Rik	0	0	0	0	0	0	0	0	0	0	0	0	4930521E06Rik	0	0	NA	NA
4930522H14Rik	0	0	0	0	0	0	0	0	0	0	0	0	4930522H14Rik	0	0	NA	NA
4930522O17Rik	0	0	0	0	0	0	0	0	0	0	0	0	4930522O17Rik	0	0	NA	NA
4930523O13Rik	0	0	0	0	0	0	0	0	0	0	0	0	4930523O13Rik	0	0	NA	NA
4930524B17Rik	0	0	0	0	0	0	0	0	0	0	0	0	4930524B17Rik	0	0	NA	NA
4930524N10Rik	0	0	0	0	0	0	0	0	0	0	0	0	4930524N10Rik	0	0	NA	NA
4930524O05Rik	0	0	0	0	0	0	0	0	0	0	0	0	4930524O05Rik	0	0	NA	NA
4930527G23Rik	0	0	0	0	0	0	0	0	0	0	0	0	4930527G23Rik	0	0	NA	NA
4930528P14Rik	0	0	0	0	0	0	0	0	0	0	0	0	4930528P14Rik	0	0	NA	NA
4930529L06Rik	0	0	0	0	0	0	0	0	0	0	0	0	4930529L06Rik	0	0	NA	NA
4930532M18Rik	0	0	0	0	0	0	0	0	0	0	0	0	4930532M18Rik	0	0	NA	NA
4930533B01Rik	0	0	0	0	0	0	0	0	0	0	0	0	4930533B01Rik	0	0	NA	NA
4930533P14Rik	0	0	0	0	0	0	0	0	0	0	0	0	4930533P14Rik	0	0	NA	NA
4930539N22Rik	0	0	0	0	0	0	0	0	0	0	0	0	4930539N22Rik	0	0	NA	NA
4930540M03Rik	0	0	0	0	0	0	0	0	0	0	0	0	4930540M03Rik	0	0	NA	NA
4930542C21Rik	0	0	0	0	0	0	0	0	0	0	0	0	4930542C21Rik	0	0	NA	NA
4930544M13Rik	0	0	0	0	0	0	0	0	0	0	0	0	4930544M13Rik	0	0	NA	NA
4930545H06Rik	0	0	0	0	0	0	0	0	0	0	0	0	4930545H06Rik	0	0	NA	NA
4930545L23Rik	0	0	0	0	0	0	0	0	0	0	0	0	4930545L23Rik	0	0	NA	NA
4930546C10Rik	0	0	0	0	0	0	0	0	0	0	0	0	4930546C10Rik	0	0	NA	NA
4930548G14Rik	0	0	0	0	0	0	0	0	0	0	0	0	4930548G14Rik	0	0	NA	NA
4930548K13Rik	0	0	0	0	0	0	0	0	0	0	0	0	4930548K13Rik	0	0	NA	NA
4930552N02Rik	0	0	0	0	0	0	0	0	0	0	0	0	4930552N02Rik	0	0	NA	NA
4930553E22Rik	0	0	0	0	0	0	0	0	0	0	0	0	4930553E22Rik	0	0	NA	NA
4930554C24Rik	0	0	0	0	0	0	0	0	0	0	0	0	4930554C24Rik	0	0	NA	NA
4930556J02Rik	0	0	0	0	0	0	0	0	0	0	0	0	4930556J02Rik	0	0	NA	NA
4930557J02Rik	0	0	0	0	0	0	0	0	0	0	0	0	4930557J02Rik	0	0	NA	NA
4930558G05Rik	0	0	0	0	0	0	0	0	0	0	0	0	4930558G05Rik	0	0	NA	NA
4930563F08Rik	0	0	0	0	0	0	0	0	0	0	0	0	4930563F08Rik	0	0	NA	NA
4930564B18Rik	0	0	0	0	0	0	0	0	0	0	0	0	4930564B18Rik	0	0	NA	NA
4930564C03Rik	0	0	0	0	0	0	0	0	0	0	0	0	4930564C03Rik	0	0	NA	NA
4930565D16Rik	0	0	0	0	0	0	0	0	0	0	0	0	4930565D16Rik	0	0	NA	NA
4930565N06Rik	0	0	0	0	0	0	0	0	0	0	0	0	4930565N06Rik	0	0	NA	NA
4930567H12Rik	0	0	0	0	0	0	0	0	0	0	0	0	4930567H12Rik	0	0	NA	NA
4930567H17Rik	0	0	0	0	0	0	0	0	0	0	0	0	4930567H17Rik	0	0	NA	NA
4930567J20Rik	0	0	0	0	0	0	0	0	0	0	0	0	4930567J20Rik	0	0	NA	NA
4930567K20Rik	0	0	0	0	0	0	0	0	0	0	0	0	4930567K20Rik	0	0	NA	NA
4930568D16Rik	0	0	0	0	0	0	0	0	0	0	0	0	4930568D16Rik	0	0	NA	NA
4930571K23Rik	0	0	0	0	0	0	0	0	0	0	0	0	4930571K23Rik	0	0	NA	NA
4930571O06Rik	0	0	0	0	0	0	0	0	0	0	0	0	4930571O06Rik	0	0	NA	NA
4930572K03Rik	0	0	0	0	0	0	0	0	0	0	0	0	4930572K03Rik	0	0	NA	NA
4930572O13Rik	0	0	0	0	0	0	0	0	0	0	0	0	4930572O13Rik	0	0	NA	NA
4930573O16Rik	0	0	0	0	0	0	0	0	0	0	0	0	4930573O16Rik	0	0	NA	NA
4930578E11Rik	0	0	0	0	0	0	0	0	0	0	0	0	4930578E11Rik	0	0	NA	NA
4930578I06Rik	0	0	0	0	0	0	0	0	0	0	0	0	4930578I06Rik	0	0	NA	NA
4930578N18Rik	0	0	0	0	0	0	0	0	0	0	0	0	4930578N18Rik	0	0	NA	NA
4930583P06Rik	0	0	0	0	0	0	0	0	0	0	0	0	4930583P06Rik	0	0	NA	NA
4930584F24Rik	0	0	0	0	0	0	0	0	0	0	0	0	4930584F24Rik	0	0	NA	NA
4930592I03Rik	0	0	0	0	0	0	0	0	0	0	0	0	4930592I03Rik	0	0	NA	NA
4930593C16Rik	0	0	0	0	0	0	0	0	0	0	0	0	4930593C16Rik	0	0	NA	NA
4930595M18Rik	0	0	0	0	0	0	0	0	0	0	0	0	4930595M18Rik	0	0	NA	NA
4930596D02Rik	0	0	0	0	0	0	0	0	0	0	0	0	4930596D02Rik	0	0	NA	NA
4930597G03Rik	0	0	0	0	0	0	0	0	0	0	0	0	4930597G03Rik	0	0	NA	NA
4930598F16Rik	0	0	0	0	0	0	0	0	0	0	0	0	4930598F16Rik	0	0	NA	NA
4931412M21	0	0	0	0	0	0	0	0	0	0	0	0	4931412M21	0	0	NA	NA
4931417E11Rik	0	0	0	0	0	0	0	0	0	0	0	0	4931417E11Rik	0	0	NA	NA
4931420L22Rik	0	0	0	0	0	0	0	0	0	0	0	0	4931420L22Rik	0	0	NA	NA
4931430N09Rik	0	0	0	0	0	0	0	0	0	0	0	0	4931430N09Rik	0	0	NA	NA
4931431F19Rik	0	0	0	0	0	0	0	0	0	0	0	0	4931431F19Rik	0	0	NA	NA
4932413F04Rik	0	0	0	0	0	0	0	0	0	0	0	0	4932413F04Rik	0	0	NA	NA
4932414J04Rik	0	0	0	0	0	0	0	0	0	0	0	0	4932414J04Rik	0	0	NA	NA
4932414N04Rik	0	0	0	0	0	0	0	0	0	0	0	0	4932414N04Rik	0	0	NA	NA
4932416K20Rik	0	0	0	0	0	0	0	0	0	0	0	0	4932416K20Rik	0	0	NA	NA
4932429P05Rik	0	0	0	0	0	0	0	0	0	0	0	0	4932429P05Rik	0	0	NA	NA
4932702P03Rik	0	0	0	0	0	0	0	0	0	0	0	0	4932702P03Rik	0	0	NA	NA
4933400B14Rik	0	0	0	0	0	0	0	0	0	0	0	0	4933400B14Rik	0	0	NA	NA
4933401B06Rik	0	0	0	0	0	0	0	0	0	0	0	0	4933401B06Rik	0	0	NA	NA
4933401D09Rik	0	0	0	0	0	0	0	0	0	0	0	0	4933401D09Rik	0	0	NA	NA
4933402D24Rik	0	0	0	0	0	0	0	0	0	0	0	0	4933402D24Rik	0	0	NA	NA
4933402J10Rik	0	0	0	0	0	0	0	0	0	0	0	0	4933402J10Rik	0	0	NA	NA
4933402N03Rik	0	0	0	0	0	0	0	0	0	0	0	0	4933402N03Rik	0	0	NA	NA
4933402N22Rik	0	0	0	0	0	0	0	0	0	0	0	0	4933402N22Rik	0	0	NA	NA
4933402P03Rik	0	0	0	0	0	0	0	0	0	0	0	0	4933402P03Rik	0	0	NA	NA
4933404G15Rik	0	0	0	0	0	0	0	0	0	0	0	0	4933404G15Rik	0	0	NA	NA
4933404K08Rik	0	0	0	0	0	0	0	0	0	0	0	0	4933404K08Rik	0	0	NA	NA
4933405E24Rik	0	0	0	0	0	0	0	0	0	0	0	0	4933405E24Rik	0	0	NA	NA
4933406D12Rik	0	0	0	0	0	0	0	0	0	0	0	0	4933406D12Rik	0	0	NA	NA
4933406K04Rik	0	0	0	0	0	0	0	0	0	0	0	0	4933406K04Rik	0	0	NA	NA
4933406M09Rik	0	0	0	0	0	0	0	0	0	0	0	0	4933406M09Rik	0	0	NA	NA
4933407E24Rik	0	0	0	0	0	0	0	0	0	0	0	0	4933407E24Rik	0	0	NA	NA
4933409G03Rik	0	0	0	0	0	0	0	0	0	0	0	0	4933409G03Rik	0	0	NA	NA
4933411G06Rik	0	0	0	0	0	0	0	0	0	0	0	0	4933411G06Rik	0	0	NA	NA
4933412O06Rik	0	0	0	0	0	0	0	0	0	0	0	0	4933412O06Rik	0	0	NA	NA
4933413L06Rik	0	0	0	0	0	0	0	0	0	0	0	0	4933413L06Rik	0	0	NA	NA
4933416E03Rik	0	0	0	0	0	0	0	0	0	0	0	0	4933416E03Rik	0	0	NA	NA
4933416I08Rik	0	0	0	0	0	0	0	0	0	0	0	0	4933416I08Rik	0	0	NA	NA
4933416M06Rik	0	0	0	0	0	0	0	0	0	0	0	0	4933416M06Rik	0	0	NA	NA
4933417A18Rik	0	0	0	0	0	0	0	0	0	0	0	0	4933417A18Rik	0	0	NA	NA
4933417G07Rik	0	0	0	0	0	0	0	0	0	0	0	0	4933417G07Rik	0	0	NA	NA
4933421I07Rik	0	0	0	0	0	0	0	0	0	0	0	0	4933421I07Rik	0	0	NA	NA
4933428C19Rik	0	0	0	0	0	0	0	0	0	0	0	0	4933428C19Rik	0	0	NA	NA
4933429O19Rik	0	0	0	0	0	0	0	0	0	0	0	0	4933429O19Rik	0	0	NA	NA
4933430N04Rik	0	0	0	0	0	0	0	0	0	0	0	0	4933430N04Rik	0	0	NA	NA
4933431G14Rik	0	0	0	0	0	0	0	0	0	0	0	0	4933431G14Rik	0	0	NA	NA
4933432G23Rik	0	0	0	0	0	0	0	0	0	0	0	0	4933432G23Rik	0	0	NA	NA
4933433G08Rik	0	0	0	0	0	0	0	0	0	0	0	0	4933433G08Rik	0	0	NA	NA
4933436E23Rik	0	0	0	0	0	0	0	0	0	0	0	0	4933436E23Rik	0	0	NA	NA
4933436I01Rik	0	0	0	0	0	0	0	0	0	0	0	0	4933436I01Rik	0	0	NA	NA
4933438B17Rik	0	0	0	0	0	0	0	0	0	0	0	0	4933438B17Rik	0	0	NA	NA
5033403H07Rik	0	0	0	0	0	0	0	0	0	0	0	0	5033403H07Rik	0	0	NA	NA
5330439B14Rik	0	0	0	0	0	0	0	0	0	0	0	0	5330439B14Rik	0	0	NA	NA
5430401F13Rik	0	0	0	0	0	0	0	0	0	0	0	0	5430401F13Rik	0	0	NA	NA
5430402E10Rik	0	0	0	0	0	0	0	0	0	0	0	0	5430402E10Rik	0	0	NA	NA
5430427M07Rik	0	0	0	0	0	0	0	0	0	0	0	0	5430427M07Rik	0	0	NA	NA
5430434I15Rik	0	0	0	0	0	0	0	0	0	0	0	0	5430434I15Rik	0	0	NA	NA
5730412P04Rik	0	0	0	0	0	0	0	0	0	0	0	0	5730412P04Rik	0	0	NA	NA
5830416I19Rik	0	0	0	0	0	0	0	0	0	0	0	0	5830416I19Rik	0	0	NA	NA
6030440G07Rik	0	0	0	0	0	0	0	0	0	0	0	0	6030440G07Rik	0	0	NA	NA
6030469F06Rik	0	0	0	0	0	0	0	0	0	0	0	0	6030469F06Rik	0	0	NA	NA
6430584L05Rik	0	0	0	0	0	0	0	0	0	0	0	0	6430584L05Rik	0	0	NA	NA
6430706D22Rik	0	0	0	0	0	0	0	0	0	0	0	0	6430706D22Rik	0	0	NA	NA
7420701I03Rik	0	0	0	0	0	0	0	0	0	0	0	0	7420701I03Rik	0	0	NA	NA
7530416G11Rik	0	0	0	0	0	0	0	0	0	0	0	0	7530416G11Rik	0	0	NA	NA
7630403G23Rik	0	0	0	0	0	0	0	0	0	0	0	0	7630403G23Rik	0	0	NA	NA
8030443G20Rik	0	0	0	0	0	0	0	0	0	0	0	0	8030443G20Rik	0	0	NA	NA
8430422H06Rik	0	0	0	0	0	0	0	0	0	0	0	0	8430422H06Rik	0	0	NA	NA
8430436N08Rik	0	0	0	0	0	0	0	0	0	0	0	0	8430436N08Rik	0	0	NA	NA
9030204H09Rik	0	0	0	0	0	0	0	0	0	0	0	0	9030204H09Rik	0	0	NA	NA
9130015L21Rik	0	0	0	0	0	0	0	0	0	0	0	0	9130015L21Rik	0	0	NA	NA
9130204L05Rik	0	0	0	0	0	0	0	0	0	0	0	0	9130204L05Rik	0	0	NA	NA
9130209A04Rik	0	0	0	0	0	0	0	0	0	0	0	0	9130209A04Rik	0	0	NA	NA
9130221F21Rik	0	0	0	0	0	0	0	0	0	0	0	0	9130221F21Rik	0	0	NA	NA
9130409I23Rik	0	0	0	0	0	0	0	0	0	0	0	0	9130409I23Rik	0	0	NA	NA
9230009I02Rik	0	0	0	0	0	0	0	0	0	0	0	0	9230009I02Rik	0	0	NA	NA
9230110F15Rik	0	0	0	0	0	0	0	0	0	0	0	0	9230110F15Rik	0	0	NA	NA
9230112D13Rik	0	0	0	0	0	0	0	0	0	0	0	0	9230112D13Rik	0	0	NA	NA
9330175E14Rik	0	0	0	0	0	0	0	0	0	0	0	0	9330175E14Rik	0	0	NA	NA
9330178D15Rik	0	0	0	0	0	0	0	0	0	0	0	0	9330178D15Rik	0	0	NA	NA
9430007A20Rik	0	0	0	0	0	0	0	0	0	0	0	0	9430007A20Rik	0	0	NA	NA
9430019J16Rik	0	0	0	0	0	0	0	0	0	0	0	0	9430019J16Rik	0	0	NA	NA
9430069I07Rik	0	0	0	0	0	0	0	0	0	0	0	0	9430069I07Rik	0	0	NA	NA
9530002B09Rik	0	0	0	0	0	0	0	0	0	0	0	0	9530002B09Rik	0	0	NA	NA
9530003J23Rik	0	0	0	0	0	0	0	0	0	0	0	0	9530003J23Rik	0	0	NA	NA
9630013A20Rik	0	0	0	0	0	0	0	0	0	0	0	0	9630013A20Rik	0	0	NA	NA
9630028B13Rik	0	0	0	0	0	0	0	0	0	0	0	0	9630028B13Rik	0	0	NA	NA
9830107B12Rik	0	0	0	0	0	0	0	0	0	0	0	0	9830107B12Rik	0	0	NA	NA
9830132P13Rik	0	0	0	0	0	0	0	0	0	0	0	0	9830132P13Rik	0	0	NA	NA
9930111J21Rik2	0	0	0	0	0	0	0	0	0	0	0	0	9930111J21Rik2	0	0	NA	NA
A1bg	0	0	0	0	0	0	0	0	0	0	0	0	A1bg	0	0	NA	NA
A230001M10Rik	0	0	0	0	0	0	0	0	0	0	0	0	A230001M10Rik	0	0	NA	NA
A330032B11Rik	0	0	0	0	0	0	0	0	0	0	0	0	A330032B11Rik	0	0	NA	NA
A330049N07Rik	0	0	0	0	0	0	0	0	0	0	0	0	A330049N07Rik	0	0	NA	NA
A430107P09Rik	0	0	0	0	0	0	0	0	0	0	0	0	A430107P09Rik	0	0	NA	NA
A530046M15Rik	0	0	0	0	0	0	0	0	0	0	0	0	A530046M15Rik	0	0	NA	NA
A530050N04Rik	0	0	0	0	0	0	0	0	0	0	0	0	A530050N04Rik	0	0	NA	NA
A530053G22Rik	0	0	0	0	0	0	0	0	0	0	0	0	A530053G22Rik	0	0	NA	NA
A530064D06Rik	0	0	0	0	0	0	0	0	0	0	0	0	A530064D06Rik	0	0	NA	NA
A530088E08Rik	0	0	0	0	0	0	0	0	0	0	0	0	A530088E08Rik	0	0	NA	NA
A530099J19Rik	0	0	0	0	0	0	0	0	0	0	0	0	A530099J19Rik	0	0	NA	NA
A630023P12Rik	0	0	0	0	0	0	0	0	0	0	0	0	A630023P12Rik	0	0	NA	NA
A630073D07Rik	0	0	0	0	0	0	0	0	0	0	0	0	A630073D07Rik	0	0	NA	NA
A630077J23Rik	0	0	0	0	0	0	0	0	0	0	0	0	A630077J23Rik	0	0	NA	NA
A630095E13Rik	0	0	0	0	0	0	0	0	0	0	0	0	A630095E13Rik	0	0	NA	NA
A730006G06Rik	0	0	0	0	0	0	0	0	0	0	0	0	A730006G06Rik	0	0	NA	NA
A730008H23Rik	0	0	0	0	0	0	0	0	0	0	0	0	A730008H23Rik	0	0	NA	NA
A730082K24Rik	0	0	0	0	0	0	0	0	0	0	0	0	A730082K24Rik	0	0	NA	NA
A930006I01Rik	0	0	0	0	0	0	0	0	0	0	0	0	A930006I01Rik	0	0	NA	NA
AA536875	0	0	0	0	0	0	0	0	0	0	0	0	AA536875	0	0	NA	NA
Aadacl2	0	0	0	0	0	0	0	0	0	0	0	0	Aadacl2	0	0	NA	NA
Aadacl3	0	0	0	0	0	0	0	0	0	0	0	0	Aadacl3	0	0	NA	NA
Acot5	0	0	0	0	0	0	0	0	0	0	0	0	Acot5	0	0	NA	NA
Acpt	0	0	0	0	0	0	0	0	0	0	0	0	Acpt	0	0	NA	NA
Acrv1	0	0	0	0	0	0	0	0	0	0	0	0	Acrv1	0	0	NA	NA
Actl11	0	0	0	0	0	0	0	0	0	0	0	0	Actl11	0	0	NA	NA
Actl7a	0	0	0	0	0	0	0	0	0	0	0	0	Actl7a	0	0	NA	NA
Actl9	0	0	0	0	0	0	0	0	0	0	0	0	Actl9	0	0	NA	NA
Actrt1	0	0	0	0	0	0	0	0	0	0	0	0	Actrt1	0	0	NA	NA
Actrt2	0	0	0	0	0	0	0	0	0	0	0	0	Actrt2	0	0	NA	NA
Adam20	0	0	0	0	0	0	0	0	0	0	0	0	Adam20	0	0	NA	NA
Adam24	0	0	0	0	0	0	0	0	0	0	0	0	Adam24	0	0	NA	NA
Adam25	0	0	0	0	0	0	0	0	0	0	0	0	Adam25	0	0	NA	NA
Adam26a	0	0	0	0	0	0	0	0	0	0	0	0	Adam26a	0	0	NA	NA
Adam26b	0	0	0	0	0	0	0	0	0	0	0	0	Adam26b	0	0	NA	NA
Adam29	0	0	0	0	0	0	0	0	0	0	0	0	Adam29	0	0	NA	NA
Adam34	0	0	0	0	0	0	0	0	0	0	0	0	Adam34	0	0	NA	NA
Adam39	0	0	0	0	0	0	0	0	0	0	0	0	Adam39	0	0	NA	NA
Adam6a	0	0	0	0	0	0	0	0	0	0	0	0	Adam6a	0	0	NA	NA
Adam6b	0	0	0	0	0	0	0	0	0	0	0	0	Adam6b	0	0	NA	NA
Agtr2	0	0	0	0	0	0	0	0	0	0	0	0	Agtr2	0	0	NA	NA
Aknad1	0	0	0	0	0	0	0	0	0	0	0	0	Aknad1	0	0	NA	NA
Akr1b3	0	0	0	0	0	0	0	0	0	0	0	0	Akr1b3	0	0	NA	NA
Akr1c20	0	0	0	0	0	0	0	0	0	0	0	0	Akr1c20	0	0	NA	NA
Akr1c6	0	0	0	0	0	0	0	0	0	0	0	0	Akr1c6	0	0	NA	NA
Allc	0	0	0	0	0	0	0	0	0	0	0	0	Allc	0	0	NA	NA
Ambn	0	0	0	0	0	0	0	0	0	0	0	0	Ambn	0	0	NA	NA
Amd2	0	0	0	0	0	0	0	0	0	0	0	0	Amd2	0	0	NA	NA
Amelx	0	0	0	0	0	0	0	0	0	0	0	0	Amelx	0	0	NA	NA
Amtn	0	0	0	0	0	0	0	0	0	0	0	0	Amtn	0	0	NA	NA
Amy2a2	0	0	0	0	0	0	0	0	0	0	0	0	Amy2a2	0	0	NA	NA
Amy2a3	0	0	0	0	0	0	0	0	0	0	0	0	Amy2a3	0	0	NA	NA
Amy2a4	0	0	0	0	0	0	0	0	0	0	0	0	Amy2a4	0	0	NA	NA
Amy2a5	0	0	0	0	0	0	0	0	0	0	0	0	Amy2a5	0	0	NA	NA
Amy2b	0	0	0	0	0	0	0	0	0	0	0	0	Amy2b	0	0	NA	NA
Ang2	0	0	0	0	0	0	0	0	0	0	0	0	Ang2	0	0	NA	NA
Ang3	0	0	0	0	0	0	0	0	0	0	0	0	Ang3	0	0	NA	NA
Ang4	0	0	0	0	0	0	0	0	0	0	0	0	Ang4	0	0	NA	NA
Ang5	0	0	0	0	0	0	0	0	0	0	0	0	Ang5	0	0	NA	NA
Ang6	0	0	0	0	0	0	0	0	0	0	0	0	Ang6	0	0	NA	NA
Angptl3	0	0	0	0	0	0	0	0	0	0	0	0	Angptl3	0	0	NA	NA
Ankrd33	0	0	0	0	0	0	0	0	0	0	0	0	Ankrd33	0	0	NA	NA
Ankrd60	0	0	0	0	0	0	0	0	0	0	0	0	Ankrd60	0	0	NA	NA
Antxrl	0	0	0	0	0	0	0	0	0	0	0	0	Antxrl	0	0	NA	NA
Apcs	0	0	0	0	0	0	0	0	0	0	0	0	Apcs	0	0	NA	NA
Apol11a	0	0	0	0	0	0	0	0	0	0	0	0	Apol11a	0	0	NA	NA
Apol7c	0	0	0	0	0	0	0	0	0	0	0	0	Apol7c	0	0	NA	NA
Apoo-ps	0	0	0	0	0	0	0	0	0	0	0	0	Apoo-ps	0	0	NA	NA
Aqp12	0	0	0	0	0	0	0	0	0	0	0	0	Aqp12	0	0	NA	NA
Arhgap15os	0	0	0	0	0	0	0	0	0	0	0	0	Arhgap15os	0	0	NA	NA
Arhgap27os3	0	0	0	0	0	0	0	0	0	0	0	0	Arhgap27os3	0	0	NA	NA
Armc12	0	0	0	0	0	0	0	0	0	0	0	0	Armc12	0	0	NA	NA
Art2a-ps	0	0	0	0	0	0	0	0	0	0	0	0	Art2a-ps	0	0	NA	NA
Art2b	0	0	0	0	0	0	0	0	0	0	0	0	Art2b	0	0	NA	NA
Atp6v0c-ps2	0	0	0	0	0	0	0	0	0	0	0	0	Atp6v0c-ps2	0	0	NA	NA
AU016765	0	0	0	0	0	0	0	0	0	0	0	0	AU016765	0	0	NA	NA
AU018829	0	0	0	0	0	0	0	0	0	0	0	0	AU018829	0	0	NA	NA
AU022793	0	0	0	0	0	0	0	0	0	0	0	0	AU022793	0	0	NA	NA
AU040972	0	0	0	0	0	0	0	0	0	0	0	0	AU040972	0	0	NA	NA
Awat1	0	0	0	0	0	0	0	0	0	0	0	0	Awat1	0	0	NA	NA
AY512915	0	0	0	0	0	0	0	0	0	0	0	0	AY512915	0	0	NA	NA
AY761184	0	0	0	0	0	0	0	0	0	0	0	0	AY761184	0	0	NA	NA
AY761185	0	0	0	0	0	0	0	0	0	0	0	0	AY761185	0	0	NA	NA
Aym1	0	0	0	0	0	0	0	0	0	0	0	0	Aym1	0	0	NA	NA
Azgp1	0	0	0	0	0	0	0	0	0	0	0	0	Azgp1	0	0	NA	NA
B230206H07Rik	0	0	0	0	0	0	0	0	0	0	0	0	B230206H07Rik	0	0	NA	NA
B230209E15Rik	0	0	0	0	0	0	0	0	0	0	0	0	B230209E15Rik	0	0	NA	NA
B230214G05Rik	0	0	0	0	0	0	0	0	0	0	0	0	B230214G05Rik	0	0	NA	NA
Batf2	0	0	0	0	0	0	0	0	0	0	0	0	Batf2	0	0	NA	NA
BB014433	0	0	0	0	0	0	0	0	0	0	0	0	BB014433	0	0	NA	NA
BC018473	0	0	0	0	0	0	0	0	0	0	0	0	BC018473	0	0	NA	NA
BC048562	0	0	0	0	0	0	0	0	0	0	0	0	BC048562	0	0	NA	NA
BC048602	0	0	0	0	0	0	0	0	0	0	0	0	BC048602	0	0	NA	NA
BC048671	0	0	0	0	0	0	0	0	0	0	0	0	BC048671	0	0	NA	NA
BC049352	0	0	0	0	0	0	0	0	0	0	0	0	BC049352	0	0	NA	NA
BC051665	0	0	0	0	0	0	0	0	0	0	0	0	BC051665	0	0	NA	NA
BC061195	0	0	0	0	0	0	0	0	0	0	0	0	BC061195	0	0	NA	NA
BC061212	0	0	0	0	0	0	0	0	0	0	0	0	BC061212	0	0	NA	NA
BC089597	0	0	0	0	0	0	0	0	0	0	0	0	BC089597	0	0	NA	NA
BC094916	0	0	0	0	0	0	0	0	0	0	0	0	BC094916	0	0	NA	NA
Bc1	0	0	0	0	0	0	0	0	0	0	0	0	Bc1	0	0	NA	NA
BC117090	0	0	0	0	0	0	0	0	0	0	0	0	BC117090	0	0	NA	NA
Bcas3os1	0	0	0	0	0	0	0	0	0	0	0	0	Bcas3os1	0	0	NA	NA
Bcl2a1a	0	0	0	0	0	0	0	0	0	0	0	0	Bcl2a1a	0	0	NA	NA
Bcl2a1c	0	0	0	0	0	0	0	0	0	0	0	0	Bcl2a1c	0	0	NA	NA
Bcl2a1d	0	0	0	0	0	0	0	0	0	0	0	0	Bcl2a1d	0	0	NA	NA
Bpifa2	0	0	0	0	0	0	0	0	0	0	0	0	Bpifa2	0	0	NA	NA
Bpifa3	0	0	0	0	0	0	0	0	0	0	0	0	Bpifa3	0	0	NA	NA
Bpifa5	0	0	0	0	0	0	0	0	0	0	0	0	Bpifa5	0	0	NA	NA
Bpifb6	0	0	0	0	0	0	0	0	0	0	0	0	Bpifb6	0	0	NA	NA
Bpifb9a	0	0	0	0	0	0	0	0	0	0	0	0	Bpifb9a	0	0	NA	NA
Bpifb9b	0	0	0	0	0	0	0	0	0	0	0	0	Bpifb9b	0	0	NA	NA
Bsph1	0	0	0	0	0	0	0	0	0	0	0	0	Bsph1	0	0	NA	NA
Bsph2	0	0	0	0	0	0	0	0	0	0	0	0	Bsph2	0	0	NA	NA
Btg1-ps1	0	0	0	0	0	0	0	0	0	0	0	0	Btg1-ps1	0	0	NA	NA
Btg1-ps2	0	0	0	0	0	0	0	0	0	0	0	0	Btg1-ps2	0	0	NA	NA
Btnl6	0	0	0	0	0	0	0	0	0	0	0	0	Btnl6	0	0	NA	NA
C030007H22Rik	0	0	0	0	0	0	0	0	0	0	0	0	C030007H22Rik	0	0	NA	NA
C030034L19Rik	0	0	0	0	0	0	0	0	0	0	0	0	C030034L19Rik	0	0	NA	NA
C130079G13Rik	0	0	0	0	0	0	0	0	0	0	0	0	C130079G13Rik	0	0	NA	NA
C1qtnf5	0	0	0	0	0	0	0	0	0	0	0	0	C1qtnf5	0	0	NA	NA
C86187	0	0	0	0	0	0	0	0	0	0	0	0	C86187	0	0	NA	NA
C87198	0	0	0	0	0	0	0	0	0	0	0	0	C87198	0	0	NA	NA
C87977	0	0	0	0	0	0	0	0	0	0	0	0	C87977	0	0	NA	NA
Cabs1	0	0	0	0	0	0	0	0	0	0	0	0	Cabs1	0	0	NA	NA
Cacng2	0	0	0	0	0	0	0	0	0	0	0	0	Cacng2	0	0	NA	NA
Calhm1	0	0	0	0	0	0	0	0	0	0	0	0	Calhm1	0	0	NA	NA
Capza3	0	0	0	0	0	0	0	0	0	0	0	0	Capza3	0	0	NA	NA
Catsper1	0	0	0	0	0	0	0	0	0	0	0	0	Catsper1	0	0	NA	NA
Ccdc34os	0	0	0	0	0	0	0	0	0	0	0	0	Ccdc34os	0	0	NA	NA
Ccdc7	0	0	0	0	0	0	0	0	0	0	0	0	Ccdc7	0	0	NA	NA
Ccdc70	0	0	0	0	0	0	0	0	0	0	0	0	Ccdc70	0	0	NA	NA
Ccl1	0	0	0	0	0	0	0	0	0	0	0	0	Ccl1	0	0	NA	NA
Ccl11	0	0	0	0	0	0	0	0	0	0	0	0	Ccl11	0	0	NA	NA
Ccl21a	0	0	0	0	0	0	0	0	0	0	0	0	Ccl21a	0	0	NA	NA
Ccl21b	0	0	0	0	0	0	0	0	0	0	0	0	Ccl21b	0	0	NA	NA
Ccl21c	0	0	0	0	0	0	0	0	0	0	0	0	Ccl21c	0	0	NA	NA
Ccl24	0	0	0	0	0	0	0	0	0	0	0	0	Ccl24	0	0	NA	NA
Ccl26	0	0	0	0	0	0	0	0	0	0	0	0	Ccl26	0	0	NA	NA
Ccl27b	0	0	0	0	0	0	0	0	0	0	0	0	Ccl27b	0	0	NA	NA
Ccl4	0	0	0	0	0	0	0	0	0	0	0	0	Ccl4	0	0	NA	NA
Ccl7	0	0	0	0	0	0	0	0	0	0	0	0	Ccl7	0	0	NA	NA
Ccl8	0	0	0	0	0	0	0	0	0	0	0	0	Ccl8	0	0	NA	NA
Ccr1	0	0	0	0	0	0	0	0	0	0	0	0	Ccr1	0	0	NA	NA
Ccr1l1	0	0	0	0	0	0	0	0	0	0	0	0	Ccr1l1	0	0	NA	NA
Ccr3	0	0	0	0	0	0	0	0	0	0	0	0	Ccr3	0	0	NA	NA
Cd163l1	0	0	0	0	0	0	0	0	0	0	0	0	Cd163l1	0	0	NA	NA
Cd209a	0	0	0	0	0	0	0	0	0	0	0	0	Cd209a	0	0	NA	NA
Cd209b	0	0	0	0	0	0	0	0	0	0	0	0	Cd209b	0	0	NA	NA
Cd209e	0	0	0	0	0	0	0	0	0	0	0	0	Cd209e	0	0	NA	NA
Cd300lh	0	0	0	0	0	0	0	0	0	0	0	0	Cd300lh	0	0	NA	NA
Cd33	0	0	0	0	0	0	0	0	0	0	0	0	Cd33	0	0	NA	NA
Cd40lg	0	0	0	0	0	0	0	0	0	0	0	0	Cd40lg	0	0	NA	NA
Cd84	0	0	0	0	0	0	0	0	0	0	0	0	Cd84	0	0	NA	NA
Cdr1	0	0	0	0	0	0	0	0	0	0	0	0	Cdr1	0	0	NA	NA
Ceacam12	0	0	0	0	0	0	0	0	0	0	0	0	Ceacam12	0	0	NA	NA
Ceacam14	0	0	0	0	0	0	0	0	0	0	0	0	Ceacam14	0	0	NA	NA
Ceacam5	0	0	0	0	0	0	0	0	0	0	0	0	Ceacam5	0	0	NA	NA
Ceacam-ps1	0	0	0	0	0	0	0	0	0	0	0	0	Ceacam-ps1	0	0	NA	NA
Cela3a	0	0	0	0	0	0	0	0	0	0	0	0	Cela3a	0	0	NA	NA
Cela3b	0	0	0	0	0	0	0	0	0	0	0	0	Cela3b	0	0	NA	NA
Cers1	0	0	0	0	0	0	0	0	0	0	0	0	Cers1	0	0	NA	NA
Ces2h	0	0	0	0	0	0	0	0	0	0	0	0	Ces2h	0	0	NA	NA
Ces3a	0	0	0	0	0	0	0	0	0	0	0	0	Ces3a	0	0	NA	NA
Ces3b	0	0	0	0	0	0	0	0	0	0	0	0	Ces3b	0	0	NA	NA
Ces4a	0	0	0	0	0	0	0	0	0	0	0	0	Ces4a	0	0	NA	NA
Chil4	0	0	0	0	0	0	0	0	0	0	0	0	Chil4	0	0	NA	NA
Chil6	0	0	0	0	0	0	0	0	0	0	0	0	Chil6	0	0	NA	NA
ChkbCpt1b	0	0	0	0	0	0	0	0	0	0	0	0	ChkbCpt1b	0	0	NA	NA
Cldn17	0	0	0	0	0	0	0	0	0	0	0	0	Cldn17	0	0	NA	NA
Cldn24	0	0	0	0	0	0	0	0	0	0	0	0	Cldn24	0	0	NA	NA
Clec12b	0	0	0	0	0	0	0	0	0	0	0	0	Clec12b	0	0	NA	NA
Clec2e	0	0	0	0	0	0	0	0	0	0	0	0	Clec2e	0	0	NA	NA
Clec4a2	0	0	0	0	0	0	0	0	0	0	0	0	Clec4a2	0	0	NA	NA
Clec4a4	0	0	0	0	0	0	0	0	0	0	0	0	Clec4a4	0	0	NA	NA
Clec4b1	0	0	0	0	0	0	0	0	0	0	0	0	Clec4b1	0	0	NA	NA
Clec4b2	0	0	0	0	0	0	0	0	0	0	0	0	Clec4b2	0	0	NA	NA
Clec4d	0	0	0	0	0	0	0	0	0	0	0	0	Clec4d	0	0	NA	NA
Clec5a	0	0	0	0	0	0	0	0	0	0	0	0	Clec5a	0	0	NA	NA
Cnga1	0	0	0	0	0	0	0	0	0	0	0	0	Cnga1	0	0	NA	NA
Cntnap5c	0	0	0	0	0	0	0	0	0	0	0	0	Cntnap5c	0	0	NA	NA
Cphx1	0	0	0	0	0	0	0	0	0	0	0	0	Cphx1	0	0	NA	NA
Cphx2	0	0	0	0	0	0	0	0	0	0	0	0	Cphx2	0	0	NA	NA
Cpxcr1	0	0	0	0	0	0	0	0	0	0	0	0	Cpxcr1	0	0	NA	NA
Crisp4	0	0	0	0	0	0	0	0	0	0	0	0	Crisp4	0	0	NA	NA
Crygd	0	0	0	0	0	0	0	0	0	0	0	0	Crygd	0	0	NA	NA
Csmd2os	0	0	0	0	0	0	0	0	0	0	0	0	Csmd2os	0	0	NA	NA
Csn1s2a	0	0	0	0	0	0	0	0	0	0	0	0	Csn1s2a	0	0	NA	NA
Csn1s2b	0	0	0	0	0	0	0	0	0	0	0	0	Csn1s2b	0	0	NA	NA
Csn2	0	0	0	0	0	0	0	0	0	0	0	0	Csn2	0	0	NA	NA
Csnka2ip	0	0	0	0	0	0	0	0	0	0	0	0	Csnka2ip	0	0	NA	NA
Csprs	0	0	0	0	0	0	0	0	0	0	0	0	Csprs	0	0	NA	NA
Cst10	0	0	0	0	0	0	0	0	0	0	0	0	Cst10	0	0	NA	NA
Cst11	0	0	0	0	0	0	0	0	0	0	0	0	Cst11	0	0	NA	NA
Cst13	0	0	0	0	0	0	0	0	0	0	0	0	Cst13	0	0	NA	NA
Cst8	0	0	0	0	0	0	0	0	0	0	0	0	Cst8	0	0	NA	NA
Cstl1	0	0	0	0	0	0	0	0	0	0	0	0	Cstl1	0	0	NA	NA
Ctrc	0	0	0	0	0	0	0	0	0	0	0	0	Ctrc	0	0	NA	NA
Ctrcos	0	0	0	0	0	0	0	0	0	0	0	0	Ctrcos	0	0	NA	NA
Cts3	0	0	0	0	0	0	0	0	0	0	0	0	Cts3	0	0	NA	NA
Cts6	0	0	0	0	0	0	0	0	0	0	0	0	Cts6	0	0	NA	NA
Cts8-ps	0	0	0	0	0	0	0	0	0	0	0	0	Cts8-ps	0	0	NA	NA
Ctsg	0	0	0	0	0	0	0	0	0	0	0	0	Ctsg	0	0	NA	NA
Ctsj	0	0	0	0	0	0	0	0	0	0	0	0	Ctsj	0	0	NA	NA
Ctsm	0	0	0	0	0	0	0	0	0	0	0	0	Ctsm	0	0	NA	NA
Ctsq	0	0	0	0	0	0	0	0	0	0	0	0	Ctsq	0	0	NA	NA
Ctsr	0	0	0	0	0	0	0	0	0	0	0	0	Ctsr	0	0	NA	NA
Cxcl11	0	0	0	0	0	0	0	0	0	0	0	0	Cxcl11	0	0	NA	NA
Cxcr1	0	0	0	0	0	0	0	0	0	0	0	0	Cxcr1	0	0	NA	NA
Cxcr2	0	0	0	0	0	0	0	0	0	0	0	0	Cxcr2	0	0	NA	NA
Cylc1	0	0	0	0	0	0	0	0	0	0	0	0	Cylc1	0	0	NA	NA
Cylc2	0	0	0	0	0	0	0	0	0	0	0	0	Cylc2	0	0	NA	NA
Cyp11b2	0	0	0	0	0	0	0	0	0	0	0	0	Cyp11b2	0	0	NA	NA
Cyp2a22	0	0	0	0	0	0	0	0	0	0	0	0	Cyp2a22	0	0	NA	NA
Cyp2b13	0	0	0	0	0	0	0	0	0	0	0	0	Cyp2b13	0	0	NA	NA
Cyp2b9	0	0	0	0	0	0	0	0	0	0	0	0	Cyp2b9	0	0	NA	NA
Cyp2c29	0	0	0	0	0	0	0	0	0	0	0	0	Cyp2c29	0	0	NA	NA
Cyp2c37	0	0	0	0	0	0	0	0	0	0	0	0	Cyp2c37	0	0	NA	NA
Cyp2c38	0	0	0	0	0	0	0	0	0	0	0	0	Cyp2c38	0	0	NA	NA
Cyp2c40	0	0	0	0	0	0	0	0	0	0	0	0	Cyp2c40	0	0	NA	NA
Cyp2c54	0	0	0	0	0	0	0	0	0	0	0	0	Cyp2c54	0	0	NA	NA
Cyp2c67	0	0	0	0	0	0	0	0	0	0	0	0	Cyp2c67	0	0	NA	NA
Cyp2c69	0	0	0	0	0	0	0	0	0	0	0	0	Cyp2c69	0	0	NA	NA
Cyp2d11	0	0	0	0	0	0	0	0	0	0	0	0	Cyp2d11	0	0	NA	NA
Cyp2d13	0	0	0	0	0	0	0	0	0	0	0	0	Cyp2d13	0	0	NA	NA
Cyp2d9	0	0	0	0	0	0	0	0	0	0	0	0	Cyp2d9	0	0	NA	NA
Cyp2j11	0	0	0	0	0	0	0	0	0	0	0	0	Cyp2j11	0	0	NA	NA
Cyp2j5	0	0	0	0	0	0	0	0	0	0	0	0	Cyp2j5	0	0	NA	NA
Cyp2t4	0	0	0	0	0	0	0	0	0	0	0	0	Cyp2t4	0	0	NA	NA
Cyp2w1	0	0	0	0	0	0	0	0	0	0	0	0	Cyp2w1	0	0	NA	NA
Cyp3a16	0	0	0	0	0	0	0	0	0	0	0	0	Cyp3a16	0	0	NA	NA
Cyp3a41a	0	0	0	0	0	0	0	0	0	0	0	0	Cyp3a41a	0	0	NA	NA
Cyp3a41b	0	0	0	0	0	0	0	0	0	0	0	0	Cyp3a41b	0	0	NA	NA
Cyp3a44	0	0	0	0	0	0	0	0	0	0	0	0	Cyp3a44	0	0	NA	NA
Cyp3a57	0	0	0	0	0	0	0	0	0	0	0	0	Cyp3a57	0	0	NA	NA
Cyp3a59	0	0	0	0	0	0	0	0	0	0	0	0	Cyp3a59	0	0	NA	NA
Cyp4a14	0	0	0	0	0	0	0	0	0	0	0	0	Cyp4a14	0	0	NA	NA
Cyp4a29	0	0	0	0	0	0	0	0	0	0	0	0	Cyp4a29	0	0	NA	NA
Cyp4a30b	0	0	0	0	0	0	0	0	0	0	0	0	Cyp4a30b	0	0	NA	NA
Cyp4a32	0	0	0	0	0	0	0	0	0	0	0	0	Cyp4a32	0	0	NA	NA
Cyp8b1	0	0	0	0	0	0	0	0	0	0	0	0	Cyp8b1	0	0	NA	NA
Cypt1	0	0	0	0	0	0	0	0	0	0	0	0	Cypt1	0	0	NA	NA
Cypt10	0	0	0	0	0	0	0	0	0	0	0	0	Cypt10	0	0	NA	NA
Cypt14	0	0	0	0	0	0	0	0	0	0	0	0	Cypt14	0	0	NA	NA
Cypt15	0	0	0	0	0	0	0	0	0	0	0	0	Cypt15	0	0	NA	NA
Cypt4	0	0	0	0	0	0	0	0	0	0	0	0	Cypt4	0	0	NA	NA
Cypt7	0	0	0	0	0	0	0	0	0	0	0	0	Cypt7	0	0	NA	NA
Cypt8	0	0	0	0	0	0	0	0	0	0	0	0	Cypt8	0	0	NA	NA
Cypt9	0	0	0	0	0	0	0	0	0	0	0	0	Cypt9	0	0	NA	NA
D030024E09Rik	0	0	0	0	0	0	0	0	0	0	0	0	D030024E09Rik	0	0	NA	NA
D16Ertd519e	0	0	0	0	0	0	0	0	0	0	0	0	D16Ertd519e	0	0	NA	NA
D5Ertd577e	0	0	0	0	0	0	0	0	0	0	0	0	D5Ertd577e	0	0	NA	NA
D730048I06Rik	0	0	0	0	0	0	0	0	0	0	0	0	D730048I06Rik	0	0	NA	NA
D830005E20Rik	0	0	0	0	0	0	0	0	0	0	0	0	D830005E20Rik	0	0	NA	NA
D830032E09Rik	0	0	0	0	0	0	0	0	0	0	0	0	D830032E09Rik	0	0	NA	NA
D930032P07Rik	0	0	0	0	0	0	0	0	0	0	0	0	D930032P07Rik	0	0	NA	NA
Dcstamp	0	0	0	0	0	0	0	0	0	0	0	0	Dcstamp	0	0	NA	NA
Dear1	0	0	0	0	0	0	0	0	0	0	0	0	Dear1	0	0	NA	NA
Defa17	0	0	0	0	0	0	0	0	0	0	0	0	Defa17	0	0	NA	NA
Defa2	0	0	0	0	0	0	0	0	0	0	0	0	Defa2	0	0	NA	NA
Defa20	0	0	0	0	0	0	0	0	0	0	0	0	Defa20	0	0	NA	NA
Defa21	0	0	0	0	0	0	0	0	0	0	0	0	Defa21	0	0	NA	NA
Defa22	0	0	0	0	0	0	0	0	0	0	0	0	Defa22	0	0	NA	NA
Defa23	0	0	0	0	0	0	0	0	0	0	0	0	Defa23	0	0	NA	NA
Defa25	0	0	0	0	0	0	0	0	0	0	0	0	Defa25	0	0	NA	NA
Defa26	0	0	0	0	0	0	0	0	0	0	0	0	Defa26	0	0	NA	NA
Defa3	0	0	0	0	0	0	0	0	0	0	0	0	Defa3	0	0	NA	NA
Defa4	0	0	0	0	0	0	0	0	0	0	0	0	Defa4	0	0	NA	NA
Defa5	0	0	0	0	0	0	0	0	0	0	0	0	Defa5	0	0	NA	NA
Defa6	0	0	0	0	0	0	0	0	0	0	0	0	Defa6	0	0	NA	NA
Defa-ps1	0	0	0	0	0	0	0	0	0	0	0	0	Defa-ps1	0	0	NA	NA
Defa-ps12	0	0	0	0	0	0	0	0	0	0	0	0	Defa-ps12	0	0	NA	NA
Defa-ps13	0	0	0	0	0	0	0	0	0	0	0	0	Defa-ps13	0	0	NA	NA
Defa-rs1	0	0	0	0	0	0	0	0	0	0	0	0	Defa-rs1	0	0	NA	NA
Defa-rs7	0	0	0	0	0	0	0	0	0	0	0	0	Defa-rs7	0	0	NA	NA
Defb10	0	0	0	0	0	0	0	0	0	0	0	0	Defb10	0	0	NA	NA
Defb11	0	0	0	0	0	0	0	0	0	0	0	0	Defb11	0	0	NA	NA
Defb13	0	0	0	0	0	0	0	0	0	0	0	0	Defb13	0	0	NA	NA
Defb14	0	0	0	0	0	0	0	0	0	0	0	0	Defb14	0	0	NA	NA
Defb18	0	0	0	0	0	0	0	0	0	0	0	0	Defb18	0	0	NA	NA
Defb19	0	0	0	0	0	0	0	0	0	0	0	0	Defb19	0	0	NA	NA
Defb2	0	0	0	0	0	0	0	0	0	0	0	0	Defb2	0	0	NA	NA
Defb21	0	0	0	0	0	0	0	0	0	0	0	0	Defb21	0	0	NA	NA
Defb26	0	0	0	0	0	0	0	0	0	0	0	0	Defb26	0	0	NA	NA
Defb28	0	0	0	0	0	0	0	0	0	0	0	0	Defb28	0	0	NA	NA
Defb3	0	0	0	0	0	0	0	0	0	0	0	0	Defb3	0	0	NA	NA
Defb33	0	0	0	0	0	0	0	0	0	0	0	0	Defb33	0	0	NA	NA
Defb34	0	0	0	0	0	0	0	0	0	0	0	0	Defb34	0	0	NA	NA
Defb35	0	0	0	0	0	0	0	0	0	0	0	0	Defb35	0	0	NA	NA
Defb38	0	0	0	0	0	0	0	0	0	0	0	0	Defb38	0	0	NA	NA
Defb39	0	0	0	0	0	0	0	0	0	0	0	0	Defb39	0	0	NA	NA
Defb4	0	0	0	0	0	0	0	0	0	0	0	0	Defb4	0	0	NA	NA
Defb40	0	0	0	0	0	0	0	0	0	0	0	0	Defb40	0	0	NA	NA
Defb43	0	0	0	0	0	0	0	0	0	0	0	0	Defb43	0	0	NA	NA
Defb45	0	0	0	0	0	0	0	0	0	0	0	0	Defb45	0	0	NA	NA
Defb46	0	0	0	0	0	0	0	0	0	0	0	0	Defb46	0	0	NA	NA
Defb48	0	0	0	0	0	0	0	0	0	0	0	0	Defb48	0	0	NA	NA
Defb5	0	0	0	0	0	0	0	0	0	0	0	0	Defb5	0	0	NA	NA
Defb50	0	0	0	0	0	0	0	0	0	0	0	0	Defb50	0	0	NA	NA
Defb6	0	0	0	0	0	0	0	0	0	0	0	0	Defb6	0	0	NA	NA
Defb7	0	0	0	0	0	0	0	0	0	0	0	0	Defb7	0	0	NA	NA
Defb8	0	0	0	0	0	0	0	0	0	0	0	0	Defb8	0	0	NA	NA
Defb9	0	0	0	0	0	0	0	0	0	0	0	0	Defb9	0	0	NA	NA
Dhrsx	0	0	0	0	0	0	0	0	0	0	0	0	Dhrsx	0	0	NA	NA
Dmrtc1c1	0	0	0	0	0	0	0	0	0	0	0	0	Dmrtc1c1	0	0	NA	NA
Dmrtc1c2	0	0	0	0	0	0	0	0	0	0	0	0	Dmrtc1c2	0	0	NA	NA
Dnajb7	0	0	0	0	0	0	0	0	0	0	0	0	Dnajb7	0	0	NA	NA
Dnase2b	0	0	0	0	0	0	0	0	0	0	0	0	Dnase2b	0	0	NA	NA
Dreh	0	0	0	0	0	0	0	0	0	0	0	0	Dreh	0	0	NA	NA
Dusp21	0	0	0	0	0	0	0	0	0	0	0	0	Dusp21	0	0	NA	NA
Duxbl1	0	0	0	0	0	0	0	0	0	0	0	0	Duxbl1	0	0	NA	NA
Duxbl2	0	0	0	0	0	0	0	0	0	0	0	0	Duxbl2	0	0	NA	NA
Duxbl3	0	0	0	0	0	0	0	0	0	0	0	0	Duxbl3	0	0	NA	NA
Dynap	0	0	0	0	0	0	0	0	0	0	0	0	Dynap	0	0	NA	NA
Dynlt1c	0	0	0	0	0	0	0	0	0	0	0	0	Dynlt1c	0	0	NA	NA
E030018B13Rik	0	0	0	0	0	0	0	0	0	0	0	0	E030018B13Rik	0	0	NA	NA
E030019B06Rik	0	0	0	0	0	0	0	0	0	0	0	0	E030019B06Rik	0	0	NA	NA
E030025P04Rik	0	0	0	0	0	0	0	0	0	0	0	0	E030025P04Rik	0	0	NA	NA
E130114P18Rik	0	0	0	0	0	0	0	0	0	0	0	0	E130114P18Rik	0	0	NA	NA
E330012B07Rik	0	0	0	0	0	0	0	0	0	0	0	0	E330012B07Rik	0	0	NA	NA
E330014E10Rik	0	0	0	0	0	0	0	0	0	0	0	0	E330014E10Rik	0	0	NA	NA
Ear10	0	0	0	0	0	0	0	0	0	0	0	0	Ear10	0	0	NA	NA
Ear12	0	0	0	0	0	0	0	0	0	0	0	0	Ear12	0	0	NA	NA
Ear14	0	0	0	0	0	0	0	0	0	0	0	0	Ear14	0	0	NA	NA
Ear3	0	0	0	0	0	0	0	0	0	0	0	0	Ear3	0	0	NA	NA
Ear4	0	0	0	0	0	0	0	0	0	0	0	0	Ear4	0	0	NA	NA
Ear6	0	0	0	0	0	0	0	0	0	0	0	0	Ear6	0	0	NA	NA
Ear7	0	0	0	0	0	0	0	0	0	0	0	0	Ear7	0	0	NA	NA
Egfbp2	0	0	0	0	0	0	0	0	0	0	0	0	Egfbp2	0	0	NA	NA
Eif3j2	0	0	0	0	0	0	0	0	0	0	0	0	Eif3j2	0	0	NA	NA
Eif4e1b	0	0	0	0	0	0	0	0	0	0	0	0	Eif4e1b	0	0	NA	NA
Enam	0	0	0	0	0	0	0	0	0	0	0	0	Enam	0	0	NA	NA
Esp1	0	0	0	0	0	0	0	0	0	0	0	0	Esp1	0	0	NA	NA
Esp15	0	0	0	0	0	0	0	0	0	0	0	0	Esp15	0	0	NA	NA
Esp16	0	0	0	0	0	0	0	0	0	0	0	0	Esp16	0	0	NA	NA
Esp18	0	0	0	0	0	0	0	0	0	0	0	0	Esp18	0	0	NA	NA
Esp23	0	0	0	0	0	0	0	0	0	0	0	0	Esp23	0	0	NA	NA
Esp24	0	0	0	0	0	0	0	0	0	0	0	0	Esp24	0	0	NA	NA
Esp3	0	0	0	0	0	0	0	0	0	0	0	0	Esp3	0	0	NA	NA
Esp31	0	0	0	0	0	0	0	0	0	0	0	0	Esp31	0	0	NA	NA
Esp34	0	0	0	0	0	0	0	0	0	0	0	0	Esp34	0	0	NA	NA
Esp36	0	0	0	0	0	0	0	0	0	0	0	0	Esp36	0	0	NA	NA
Esp38	0	0	0	0	0	0	0	0	0	0	0	0	Esp38	0	0	NA	NA
Esp5	0	0	0	0	0	0	0	0	0	0	0	0	Esp5	0	0	NA	NA
Esp6Esp5	0	0	0	0	0	0	0	0	0	0	0	0	Esp6Esp5	0	0	NA	NA
Evi2a-evi2b	0	0	0	0	0	0	0	0	0	0	0	0	Evi2a-evi2b	0	0	NA	NA
Evi2b	0	0	0	0	0	0	0	0	0	0	0	0	Evi2b	0	0	NA	NA
F630111L10Rik	0	0	0	0	0	0	0	0	0	0	0	0	F630111L10Rik	0	0	NA	NA
F630206G17Rik	0	0	0	0	0	0	0	0	0	0	0	0	F630206G17Rik	0	0	NA	NA
F9	0	0	0	0	0	0	0	0	0	0	0	0	F9	0	0	NA	NA
Fabp6	0	0	0	0	0	0	0	0	0	0	0	0	Fabp6	0	0	NA	NA
Fam115e	0	0	0	0	0	0	0	0	0	0	0	0	Fam115e	0	0	NA	NA
Fam122c	0	0	0	0	0	0	0	0	0	0	0	0	Fam122c	0	0	NA	NA
Fam177a	0	0	0	0	0	0	0	0	0	0	0	0	Fam177a	0	0	NA	NA
Fam219aos	0	0	0	0	0	0	0	0	0	0	0	0	Fam219aos	0	0	NA	NA
Fam24a	0	0	0	0	0	0	0	0	0	0	0	0	Fam24a	0	0	NA	NA
Fam47c	0	0	0	0	0	0	0	0	0	0	0	0	Fam47c	0	0	NA	NA
Fam71a	0	0	0	0	0	0	0	0	0	0	0	0	Fam71a	0	0	NA	NA
Fam71e2	0	0	0	0	0	0	0	0	0	0	0	0	Fam71e2	0	0	NA	NA
Fbxo39	0	0	0	0	0	0	0	0	0	0	0	0	Fbxo39	0	0	NA	NA
Fbxw13	0	0	0	0	0	0	0	0	0	0	0	0	Fbxw13	0	0	NA	NA
Fbxw14	0	0	0	0	0	0	0	0	0	0	0	0	Fbxw14	0	0	NA	NA
Fbxw19	0	0	0	0	0	0	0	0	0	0	0	0	Fbxw19	0	0	NA	NA
Fbxw28	0	0	0	0	0	0	0	0	0	0	0	0	Fbxw28	0	0	NA	NA
Fcer1a	0	0	0	0	0	0	0	0	0	0	0	0	Fcer1a	0	0	NA	NA
Fcnb	0	0	0	0	0	0	0	0	0	0	0	0	Fcnb	0	0	NA	NA
Fcrl5	0	0	0	0	0	0	0	0	0	0	0	0	Fcrl5	0	0	NA	NA
Fcrla	0	0	0	0	0	0	0	0	0	0	0	0	Fcrla	0	0	NA	NA
Ffar1	0	0	0	0	0	0	0	0	0	0	0	0	Ffar1	0	0	NA	NA
Fhad1os1	0	0	0	0	0	0	0	0	0	0	0	0	Fhad1os1	0	0	NA	NA
Fhl5	0	0	0	0	0	0	0	0	0	0	0	0	Fhl5	0	0	NA	NA
Flg2	0	0	0	0	0	0	0	0	0	0	0	0	Flg2	0	0	NA	NA
Fpr1	0	0	0	0	0	0	0	0	0	0	0	0	Fpr1	0	0	NA	NA
Fpr3	0	0	0	0	0	0	0	0	0	0	0	0	Fpr3	0	0	NA	NA
Fpr-rs3	0	0	0	0	0	0	0	0	0	0	0	0	Fpr-rs3	0	0	NA	NA
Fpr-rs4	0	0	0	0	0	0	0	0	0	0	0	0	Fpr-rs4	0	0	NA	NA
Fpr-rs6	0	0	0	0	0	0	0	0	0	0	0	0	Fpr-rs6	0	0	NA	NA
Fshb	0	0	0	0	0	0	0	0	0	0	0	0	Fshb	0	0	NA	NA
Ftmt	0	0	0	0	0	0	0	0	0	0	0	0	Ftmt	0	0	NA	NA
Fxyd4	0	0	0	0	0	0	0	0	0	0	0	0	Fxyd4	0	0	NA	NA
G630064G18Rik	0	0	0	0	0	0	0	0	0	0	0	0	G630064G18Rik	0	0	NA	NA
G630093K05Rik	0	0	0	0	0	0	0	0	0	0	0	0	G630093K05Rik	0	0	NA	NA
Gabra6	0	0	0	0	0	0	0	0	0	0	0	0	Gabra6	0	0	NA	NA
Gapt	0	0	0	0	0	0	0	0	0	0	0	0	Gapt	0	0	NA	NA
Gast	0	0	0	0	0	0	0	0	0	0	0	0	Gast	0	0	NA	NA
Gfy	0	0	0	0	0	0	0	0	0	0	0	0	Gfy	0	0	NA	NA
Gif	0	0	0	0	0	0	0	0	0	0	0	0	Gif	0	0	NA	NA
Gimap3	0	0	0	0	0	0	0	0	0	0	0	0	Gimap3	0	0	NA	NA
Gje1	0	0	0	0	0	0	0	0	0	0	0	0	Gje1	0	0	NA	NA
Gk2	0	0	0	0	0	0	0	0	0	0	0	0	Gk2	0	0	NA	NA
Gldnos	0	0	0	0	0	0	0	0	0	0	0	0	Gldnos	0	0	NA	NA
Glt6d1	0	0	0	0	0	0	0	0	0	0	0	0	Glt6d1	0	0	NA	NA
Glycam1	0	0	0	0	0	0	0	0	0	0	0	0	Glycam1	0	0	NA	NA
Gm10052	0	0	0	0	0	0	0	0	0	0	0	0	Gm10052	0	0	NA	NA
Gm10057	0	0	0	0	0	0	0	0	0	0	0	0	Gm10057	0	0	NA	NA
Gm10058	0	0	0	0	0	0	0	0	0	0	0	0	Gm10058	0	0	NA	NA
Gm10081	0	0	0	0	0	0	0	0	0	0	0	0	Gm10081	0	0	NA	NA
Gm10094	0	0	0	0	0	0	0	0	0	0	0	0	Gm10094	0	0	NA	NA
Gm10096	0	0	0	0	0	0	0	0	0	0	0	0	Gm10096	0	0	NA	NA
Gm10104	0	0	0	0	0	0	0	0	0	0	0	0	Gm10104	0	0	NA	NA
Gm10142	0	0	0	0	0	0	0	0	0	0	0	0	Gm10142	0	0	NA	NA
Gm10147	0	0	0	0	0	0	0	0	0	0	0	0	Gm10147	0	0	NA	NA
Gm10228	0	0	0	0	0	0	0	0	0	0	0	0	Gm10228	0	0	NA	NA
Gm10229	0	0	0	0	0	0	0	0	0	0	0	0	Gm10229	0	0	NA	NA
Gm10230	0	0	0	0	0	0	0	0	0	0	0	0	Gm10230	0	0	NA	NA
Gm10248	0	0	0	0	0	0	0	0	0	0	0	0	Gm10248	0	0	NA	NA
Gm10256	0	0	0	0	0	0	0	0	0	0	0	0	Gm10256	0	0	NA	NA
Gm10280	0	0	0	0	0	0	0	0	0	0	0	0	Gm10280	0	0	NA	NA
Gm10318	0	0	0	0	0	0	0	0	0	0	0	0	Gm10318	0	0	NA	NA
Gm10319	0	0	0	0	0	0	0	0	0	0	0	0	Gm10319	0	0	NA	NA
Gm10352	0	0	0	0	0	0	0	0	0	0	0	0	Gm10352	0	0	NA	NA
Gm10375	0	0	0	0	0	0	0	0	0	0	0	0	Gm10375	0	0	NA	NA
Gm10377	0	0	0	0	0	0	0	0	0	0	0	0	Gm10377	0	0	NA	NA
Gm10409	0	0	0	0	0	0	0	0	0	0	0	0	Gm10409	0	0	NA	NA
Gm10413	0	0	0	0	0	0	0	0	0	0	0	0	Gm10413	0	0	NA	NA
Gm10415	0	0	0	0	0	0	0	0	0	0	0	0	Gm10415	0	0	NA	NA
Gm10436	0	0	0	0	0	0	0	0	0	0	0	0	Gm10436	0	0	NA	NA
Gm10466	0	0	0	0	0	0	0	0	0	0	0	0	Gm10466	0	0	NA	NA
Gm10486	0	0	0	0	0	0	0	0	0	0	0	0	Gm10486	0	0	NA	NA
Gm10487	0	0	0	0	0	0	0	0	0	0	0	0	Gm10487	0	0	NA	NA
Gm10488	0	0	0	0	0	0	0	0	0	0	0	0	Gm10488	0	0	NA	NA
Gm10510	0	0	0	0	0	0	0	0	0	0	0	0	Gm10510	0	0	NA	NA
Gm10512	0	0	0	0	0	0	0	0	0	0	0	0	Gm10512	0	0	NA	NA
Gm10538	0	0	0	0	0	0	0	0	0	0	0	0	Gm10538	0	0	NA	NA
Gm10578	0	0	0	0	0	0	0	0	0	0	0	0	Gm10578	0	0	NA	NA
Gm10591	0	0	0	0	0	0	0	0	0	0	0	0	Gm10591	0	0	NA	NA
Gm10619	0	0	0	0	0	0	0	0	0	0	0	0	Gm10619	0	0	NA	NA
Gm10649	0	0	0	0	0	0	0	0	0	0	0	0	Gm10649	0	0	NA	NA
Gm10662	0	0	0	0	0	0	0	0	0	0	0	0	Gm10662	0	0	NA	NA
Gm10665	0	0	0	0	0	0	0	0	0	0	0	0	Gm10665	0	0	NA	NA
Gm10666	0	0	0	0	0	0	0	0	0	0	0	0	Gm10666	0	0	NA	NA
Gm10670	0	0	0	0	0	0	0	0	0	0	0	0	Gm10670	0	0	NA	NA
Gm10681	0	0	0	0	0	0	0	0	0	0	0	0	Gm10681	0	0	NA	NA
Gm10697	0	0	0	0	0	0	0	0	0	0	0	0	Gm10697	0	0	NA	NA
Gm10714	0	0	0	0	0	0	0	0	0	0	0	0	Gm10714	0	0	NA	NA
Gm10731	0	0	0	0	0	0	0	0	0	0	0	0	Gm10731	0	0	NA	NA
Gm10782	0	0	0	0	0	0	0	0	0	0	0	0	Gm10782	0	0	NA	NA
Gm10790	0	0	0	0	0	0	0	0	0	0	0	0	Gm10790	0	0	NA	NA
Gm10865	0	0	0	0	0	0	0	0	0	0	0	0	Gm10865	0	0	NA	NA
Gm10921	0	0	0	0	0	0	0	0	0	0	0	0	Gm10921	0	0	NA	NA
Gm10922	0	0	0	0	0	0	0	0	0	0	0	0	Gm10922	0	0	NA	NA
Gm11128	0	0	0	0	0	0	0	0	0	0	0	0	Gm11128	0	0	NA	NA
Gm11213	0	0	0	0	0	0	0	0	0	0	0	0	Gm11213	0	0	NA	NA
Gm11236	0	0	0	0	0	0	0	0	0	0	0	0	Gm11236	0	0	NA	NA
Gm11237	0	0	0	0	0	0	0	0	0	0	0	0	Gm11237	0	0	NA	NA
Gm1140	0	0	0	0	0	0	0	0	0	0	0	0	Gm1140	0	0	NA	NA
Gm11437	0	0	0	0	0	0	0	0	0	0	0	0	Gm11437	0	0	NA	NA
Gm11468	0	0	0	0	0	0	0	0	0	0	0	0	Gm11468	0	0	NA	NA
Gm11541	0	0	0	0	0	0	0	0	0	0	0	0	Gm11541	0	0	NA	NA
Gm11548	0	0	0	0	0	0	0	0	0	0	0	0	Gm11548	0	0	NA	NA
Gm11554	0	0	0	0	0	0	0	0	0	0	0	0	Gm11554	0	0	NA	NA
Gm11559	0	0	0	0	0	0	0	0	0	0	0	0	Gm11559	0	0	NA	NA
Gm11562	0	0	0	0	0	0	0	0	0	0	0	0	Gm11562	0	0	NA	NA
Gm11563	0	0	0	0	0	0	0	0	0	0	0	0	Gm11563	0	0	NA	NA
Gm11565	0	0	0	0	0	0	0	0	0	0	0	0	Gm11565	0	0	NA	NA
Gm11567	0	0	0	0	0	0	0	0	0	0	0	0	Gm11567	0	0	NA	NA
Gm11568	0	0	0	0	0	0	0	0	0	0	0	0	Gm11568	0	0	NA	NA
Gm11569	0	0	0	0	0	0	0	0	0	0	0	0	Gm11569	0	0	NA	NA
Gm11570	0	0	0	0	0	0	0	0	0	0	0	0	Gm11570	0	0	NA	NA
Gm11595	0	0	0	0	0	0	0	0	0	0	0	0	Gm11595	0	0	NA	NA
Gm11596	0	0	0	0	0	0	0	0	0	0	0	0	Gm11596	0	0	NA	NA
Gm11710	0	0	0	0	0	0	0	0	0	0	0	0	Gm11710	0	0	NA	NA
Gm11711	0	0	0	0	0	0	0	0	0	0	0	0	Gm11711	0	0	NA	NA
Gm11757	0	0	0	0	0	0	0	0	0	0	0	0	Gm11757	0	0	NA	NA
Gm11758	0	0	0	0	0	0	0	0	0	0	0	0	Gm11758	0	0	NA	NA
Gm11780	0	0	0	0	0	0	0	0	0	0	0	0	Gm11780	0	0	NA	NA
Gm11937	0	0	0	0	0	0	0	0	0	0	0	0	Gm11937	0	0	NA	NA
Gm11938	0	0	0	0	0	0	0	0	0	0	0	0	Gm11938	0	0	NA	NA
Gm11978	0	0	0	0	0	0	0	0	0	0	0	0	Gm11978	0	0	NA	NA
Gm11981	0	0	0	0	0	0	0	0	0	0	0	0	Gm11981	0	0	NA	NA
Gm12	0	0	0	0	0	0	0	0	0	0	0	0	Gm12	0	0	NA	NA
Gm12159	0	0	0	0	0	0	0	0	0	0	0	0	Gm12159	0	0	NA	NA
Gm12169	0	0	0	0	0	0	0	0	0	0	0	0	Gm12169	0	0	NA	NA
Gm12171	0	0	0	0	0	0	0	0	0	0	0	0	Gm12171	0	0	NA	NA
Gm12253	0	0	0	0	0	0	0	0	0	0	0	0	Gm12253	0	0	NA	NA
Gm12429	0	0	0	0	0	0	0	0	0	0	0	0	Gm12429	0	0	NA	NA
Gm12505	0	0	0	0	0	0	0	0	0	0	0	0	Gm12505	0	0	NA	NA
Gm12603	0	0	0	0	0	0	0	0	0	0	0	0	Gm12603	0	0	NA	NA
Gm12633	0	0	0	0	0	0	0	0	0	0	0	0	Gm12633	0	0	NA	NA
Gm12669	0	0	0	0	0	0	0	0	0	0	0	0	Gm12669	0	0	NA	NA
Gm12695	0	0	0	0	0	0	0	0	0	0	0	0	Gm12695	0	0	NA	NA
Gm12886	0	0	0	0	0	0	0	0	0	0	0	0	Gm12886	0	0	NA	NA
Gm12887	0	0	0	0	0	0	0	0	0	0	0	0	Gm12887	0	0	NA	NA
Gm12888	0	0	0	0	0	0	0	0	0	0	0	0	Gm12888	0	0	NA	NA
Gm13040	0	0	0	0	0	0	0	0	0	0	0	0	Gm13040	0	0	NA	NA
Gm13043	0	0	0	0	0	0	0	0	0	0	0	0	Gm13043	0	0	NA	NA
Gm13057	0	0	0	0	0	0	0	0	0	0	0	0	Gm13057	0	0	NA	NA
Gm13084	0	0	0	0	0	0	0	0	0	0	0	0	Gm13084	0	0	NA	NA
Gm13088	0	0	0	0	0	0	0	0	0	0	0	0	Gm13088	0	0	NA	NA
Gm13102	0	0	0	0	0	0	0	0	0	0	0	0	Gm13102	0	0	NA	NA
Gm13103	0	0	0	0	0	0	0	0	0	0	0	0	Gm13103	0	0	NA	NA
Gm13124	0	0	0	0	0	0	0	0	0	0	0	0	Gm13124	0	0	NA	NA
Gm13125	0	0	0	0	0	0	0	0	0	0	0	0	Gm13125	0	0	NA	NA
Gm13177	0	0	0	0	0	0	0	0	0	0	0	0	Gm13177	0	0	NA	NA
Gm13178	0	0	0	0	0	0	0	0	0	0	0	0	Gm13178	0	0	NA	NA
Gm13278	0	0	0	0	0	0	0	0	0	0	0	0	Gm13278	0	0	NA	NA
Gm13279	0	0	0	0	0	0	0	0	0	0	0	0	Gm13279	0	0	NA	NA
Gm13285	0	0	0	0	0	0	0	0	0	0	0	0	Gm13285	0	0	NA	NA
Gm13287	0	0	0	0	0	0	0	0	0	0	0	0	Gm13287	0	0	NA	NA
Gm13289	0	0	0	0	0	0	0	0	0	0	0	0	Gm13289	0	0	NA	NA
Gm13290	0	0	0	0	0	0	0	0	0	0	0	0	Gm13290	0	0	NA	NA
Gm13304	0	0	0	0	0	0	0	0	0	0	0	0	Gm13304	0	0	NA	NA
Gm13305	0	0	0	0	0	0	0	0	0	0	0	0	Gm13305	0	0	NA	NA
Gm13306	0	0	0	0	0	0	0	0	0	0	0	0	Gm13306	0	0	NA	NA
Gm13308	0	0	0	0	0	0	0	0	0	0	0	0	Gm13308	0	0	NA	NA
Gm13363	0	0	0	0	0	0	0	0	0	0	0	0	Gm13363	0	0	NA	NA
Gm13497	0	0	0	0	0	0	0	0	0	0	0	0	Gm13497	0	0	NA	NA
Gm13539	0	0	0	0	0	0	0	0	0	0	0	0	Gm13539	0	0	NA	NA
Gm13710	0	0	0	0	0	0	0	0	0	0	0	0	Gm13710	0	0	NA	NA
Gm13749	0	0	0	0	0	0	0	0	0	0	0	0	Gm13749	0	0	NA	NA
Gm13769	0	0	0	0	0	0	0	0	0	0	0	0	Gm13769	0	0	NA	NA
Gm13871	0	0	0	0	0	0	0	0	0	0	0	0	Gm13871	0	0	NA	NA
Gm13944	0	0	0	0	0	0	0	0	0	0	0	0	Gm13944	0	0	NA	NA
Gm14015	0	0	0	0	0	0	0	0	0	0	0	0	Gm14015	0	0	NA	NA
Gm14092	0	0	0	0	0	0	0	0	0	0	0	0	Gm14092	0	0	NA	NA
Gm14151	0	0	0	0	0	0	0	0	0	0	0	0	Gm14151	0	0	NA	NA
Gm14306	0	0	0	0	0	0	0	0	0	0	0	0	Gm14306	0	0	NA	NA
Gm14308	0	0	0	0	0	0	0	0	0	0	0	0	Gm14308	0	0	NA	NA
Gm14345	0	0	0	0	0	0	0	0	0	0	0	0	Gm14345	0	0	NA	NA
Gm14346	0	0	0	0	0	0	0	0	0	0	0	0	Gm14346	0	0	NA	NA
Gm14347	0	0	0	0	0	0	0	0	0	0	0	0	Gm14347	0	0	NA	NA
Gm14351	0	0	0	0	0	0	0	0	0	0	0	0	Gm14351	0	0	NA	NA
Gm14374	0	0	0	0	0	0	0	0	0	0	0	0	Gm14374	0	0	NA	NA
Gm14391	0	0	0	0	0	0	0	0	0	0	0	0	Gm14391	0	0	NA	NA
Gm14405	0	0	0	0	0	0	0	0	0	0	0	0	Gm14405	0	0	NA	NA
Gm14430	0	0	0	0	0	0	0	0	0	0	0	0	Gm14430	0	0	NA	NA
Gm14431	0	0	0	0	0	0	0	0	0	0	0	0	Gm14431	0	0	NA	NA
Gm14434	0	0	0	0	0	0	0	0	0	0	0	0	Gm14434	0	0	NA	NA
Gm14440	0	0	0	0	0	0	0	0	0	0	0	0	Gm14440	0	0	NA	NA
Gm14459	0	0	0	0	0	0	0	0	0	0	0	0	Gm14459	0	0	NA	NA
Gm14474	0	0	0	0	0	0	0	0	0	0	0	0	Gm14474	0	0	NA	NA
Gm14475	0	0	0	0	0	0	0	0	0	0	0	0	Gm14475	0	0	NA	NA
Gm14476	0	0	0	0	0	0	0	0	0	0	0	0	Gm14476	0	0	NA	NA
Gm14477	0	0	0	0	0	0	0	0	0	0	0	0	Gm14477	0	0	NA	NA
Gm14478	0	0	0	0	0	0	0	0	0	0	0	0	Gm14478	0	0	NA	NA
Gm14479	0	0	0	0	0	0	0	0	0	0	0	0	Gm14479	0	0	NA	NA
Gm14482	0	0	0	0	0	0	0	0	0	0	0	0	Gm14482	0	0	NA	NA
Gm14483	0	0	0	0	0	0	0	0	0	0	0	0	Gm14483	0	0	NA	NA
Gm14484	0	0	0	0	0	0	0	0	0	0	0	0	Gm14484	0	0	NA	NA
Gm14496	0	0	0	0	0	0	0	0	0	0	0	0	Gm14496	0	0	NA	NA
Gm14501	0	0	0	0	0	0	0	0	0	0	0	0	Gm14501	0	0	NA	NA
Gm14511	0	0	0	0	0	0	0	0	0	0	0	0	Gm14511	0	0	NA	NA
Gm14525	0	0	0	0	0	0	0	0	0	0	0	0	Gm14525	0	0	NA	NA
Gm14548	0	0	0	0	0	0	0	0	0	0	0	0	Gm14548	0	0	NA	NA
Gm14625	0	0	0	0	0	0	0	0	0	0	0	0	Gm14625	0	0	NA	NA
Gm14632	0	0	0	0	0	0	0	0	0	0	0	0	Gm14632	0	0	NA	NA
Gm14635	0	0	0	0	0	0	0	0	0	0	0	0	Gm14635	0	0	NA	NA
Gm14685	0	0	0	0	0	0	0	0	0	0	0	0	Gm14685	0	0	NA	NA
Gm14692	0	0	0	0	0	0	0	0	0	0	0	0	Gm14692	0	0	NA	NA
Gm14718	0	0	0	0	0	0	0	0	0	0	0	0	Gm14718	0	0	NA	NA
Gm14725	0	0	0	0	0	0	0	0	0	0	0	0	Gm14725	0	0	NA	NA
Gm14743	0	0	0	0	0	0	0	0	0	0	0	0	Gm14743	0	0	NA	NA
Gm14781	0	0	0	0	0	0	0	0	0	0	0	0	Gm14781	0	0	NA	NA
Gm14819	0	0	0	0	0	0	0	0	0	0	0	0	Gm14819	0	0	NA	NA
Gm14850	0	0	0	0	0	0	0	0	0	0	0	0	Gm14850	0	0	NA	NA
Gm14851	0	0	0	0	0	0	0	0	0	0	0	0	Gm14851	0	0	NA	NA
Gm14920	0	0	0	0	0	0	0	0	0	0	0	0	Gm14920	0	0	NA	NA
Gm15023	0	0	0	0	0	0	0	0	0	0	0	0	Gm15023	0	0	NA	NA
Gm15056	0	0	0	0	0	0	0	0	0	0	0	0	Gm15056	0	0	NA	NA
Gm15080	0	0	0	0	0	0	0	0	0	0	0	0	Gm15080	0	0	NA	NA
Gm15085	0	0	0	0	0	0	0	0	0	0	0	0	Gm15085	0	0	NA	NA
Gm15093	0	0	0	0	0	0	0	0	0	0	0	0	Gm15093	0	0	NA	NA
Gm15127	0	0	0	0	0	0	0	0	0	0	0	0	Gm15127	0	0	NA	NA
Gm15140	0	0	0	0	0	0	0	0	0	0	0	0	Gm15140	0	0	NA	NA
Gm15217	0	0	0	0	0	0	0	0	0	0	0	0	Gm15217	0	0	NA	NA
Gm1527	0	0	0	0	0	0	0	0	0	0	0	0	Gm1527	0	0	NA	NA
Gm15292	0	0	0	0	0	0	0	0	0	0	0	0	Gm15292	0	0	NA	NA
Gm15293	0	0	0	0	0	0	0	0	0	0	0	0	Gm15293	0	0	NA	NA
Gm15299	0	0	0	0	0	0	0	0	0	0	0	0	Gm15299	0	0	NA	NA
Gm15308	0	0	0	0	0	0	0	0	0	0	0	0	Gm15308	0	0	NA	NA
Gm15315	0	0	0	0	0	0	0	0	0	0	0	0	Gm15315	0	0	NA	NA
Gm15350	0	0	0	0	0	0	0	0	0	0	0	0	Gm15350	0	0	NA	NA
Gm15386	0	0	0	0	0	0	0	0	0	0	0	0	Gm15386	0	0	NA	NA
Gm15412	0	0	0	0	0	0	0	0	0	0	0	0	Gm15412	0	0	NA	NA
Gm1553	0	0	0	0	0	0	0	0	0	0	0	0	Gm1553	0	0	NA	NA
Gm156	0	0	0	0	0	0	0	0	0	0	0	0	Gm156	0	0	NA	NA
Gm15679	0	0	0	0	0	0	0	0	0	0	0	0	Gm15679	0	0	NA	NA
Gm15698	0	0	0	0	0	0	0	0	0	0	0	0	Gm15698	0	0	NA	NA
Gm15713	0	0	0	0	0	0	0	0	0	0	0	0	Gm15713	0	0	NA	NA
Gm15772	0	0	0	0	0	0	0	0	0	0	0	0	Gm15772	0	0	NA	NA
Gm16063	0	0	0	0	0	0	0	0	0	0	0	0	Gm16063	0	0	NA	NA
Gm16291	0	0	0	0	0	0	0	0	0	0	0	0	Gm16291	0	0	NA	NA
Gm16294	0	0	0	0	0	0	0	0	0	0	0	0	Gm16294	0	0	NA	NA
Gm16325	0	0	0	0	0	0	0	0	0	0	0	0	Gm16325	0	0	NA	NA
Gm16367	0	0	0	0	0	0	0	0	0	0	0	0	Gm16367	0	0	NA	NA
Gm16381	0	0	0	0	0	0	0	0	0	0	0	0	Gm16381	0	0	NA	NA
Gm16404	0	0	0	0	0	0	0	0	0	0	0	0	Gm16404	0	0	NA	NA
Gm16405	0	0	0	0	0	0	0	0	0	0	0	0	Gm16405	0	0	NA	NA
Gm16430	0	0	0	0	0	0	0	0	0	0	0	0	Gm16430	0	0	NA	NA
Gm16442	0	0	0	0	0	0	0	0	0	0	0	0	Gm16442	0	0	NA	NA
Gm16445	0	0	0	0	0	0	0	0	0	0	0	0	Gm16445	0	0	NA	NA
Gm16451	0	0	0	0	0	0	0	0	0	0	0	0	Gm16451	0	0	NA	NA
Gm1647	0	0	0	0	0	0	0	0	0	0	0	0	Gm1647	0	0	NA	NA
Gm16497	0	0	0	0	0	0	0	0	0	0	0	0	Gm16497	0	0	NA	NA
Gm16501	0	0	0	0	0	0	0	0	0	0	0	0	Gm16501	0	0	NA	NA
Gm16833	0	0	0	0	0	0	0	0	0	0	0	0	Gm16833	0	0	NA	NA
Gm16894	0	0	0	0	0	0	0	0	0	0	0	0	Gm16894	0	0	NA	NA
Gm17019	0	0	0	0	0	0	0	0	0	0	0	0	Gm17019	0	0	NA	NA
Gm1715	0	0	0	0	0	0	0	0	0	0	0	0	Gm1715	0	0	NA	NA
Gm17644	0	0	0	0	0	0	0	0	0	0	0	0	Gm17644	0	0	NA	NA
Gm17677	0	0	0	0	0	0	0	0	0	0	0	0	Gm17677	0	0	NA	NA
Gm17689	0	0	0	0	0	0	0	0	0	0	0	0	Gm17689	0	0	NA	NA
Gm17727	0	0	0	0	0	0	0	0	0	0	0	0	Gm17727	0	0	NA	NA
Gm17757	0	0	0	0	0	0	0	0	0	0	0	0	Gm17757	0	0	NA	NA
Gm17821	0	0	0	0	0	0	0	0	0	0	0	0	Gm17821	0	0	NA	NA
Gm18409	0	0	0	0	0	0	0	0	0	0	0	0	Gm18409	0	0	NA	NA
Gm18853	0	0	0	0	0	0	0	0	0	0	0	0	Gm18853	0	0	NA	NA
Gm19303	0	0	0	0	0	0	0	0	0	0	0	0	Gm19303	0	0	NA	NA
Gm19395	0	0	0	0	0	0	0	0	0	0	0	0	Gm19395	0	0	NA	NA
Gm19402	0	0	0	0	0	0	0	0	0	0	0	0	Gm19402	0	0	NA	NA
Gm19619	0	0	0	0	0	0	0	0	0	0	0	0	Gm19619	0	0	NA	NA
Gm19668	0	0	0	0	0	0	0	0	0	0	0	0	Gm19668	0	0	NA	NA
Gm19782	0	0	0	0	0	0	0	0	0	0	0	0	Gm19782	0	0	NA	NA
Gm19784	0	0	0	0	0	0	0	0	0	0	0	0	Gm19784	0	0	NA	NA
Gm1987	0	0	0	0	0	0	0	0	0	0	0	0	Gm1987	0	0	NA	NA
Gm1993	0	0	0	0	0	0	0	0	0	0	0	0	Gm1993	0	0	NA	NA
Gm2002	0	0	0	0	0	0	0	0	0	0	0	0	Gm2002	0	0	NA	NA
Gm20098	0	0	0	0	0	0	0	0	0	0	0	0	Gm20098	0	0	NA	NA
Gm20268	0	0	0	0	0	0	0	0	0	0	0	0	Gm20268	0	0	NA	NA
Gm20319	0	0	0	0	0	0	0	0	0	0	0	0	Gm20319	0	0	NA	NA
Gm20356	0	0	0	0	0	0	0	0	0	0	0	0	Gm20356	0	0	NA	NA
Gm20362	0	0	0	0	0	0	0	0	0	0	0	0	Gm20362	0	0	NA	NA
Gm2042	0	0	0	0	0	0	0	0	0	0	0	0	Gm2042	0	0	NA	NA
Gm20594	0	0	0	0	0	0	0	0	0	0	0	0	Gm20594	0	0	NA	NA
Gm20604	0	0	0	0	0	0	0	0	0	0	0	0	Gm20604	0	0	NA	NA
Gm20611	0	0	0	0	0	0	0	0	0	0	0	0	Gm20611	0	0	NA	NA
Gm20735	0	0	0	0	0	0	0	0	0	0	0	0	Gm20735	0	0	NA	NA
Gm20736	0	0	0	0	0	0	0	0	0	0	0	0	Gm20736	0	0	NA	NA
Gm20738	0	0	0	0	0	0	0	0	0	0	0	0	Gm20738	0	0	NA	NA
Gm20740	0	0	0	0	0	0	0	0	0	0	0	0	Gm20740	0	0	NA	NA
Gm20741	0	0	0	0	0	0	0	0	0	0	0	0	Gm20741	0	0	NA	NA
Gm20745	0	0	0	0	0	0	0	0	0	0	0	0	Gm20745	0	0	NA	NA
Gm20747	0	0	0	0	0	0	0	0	0	0	0	0	Gm20747	0	0	NA	NA
Gm20752	0	0	0	0	0	0	0	0	0	0	0	0	Gm20752	0	0	NA	NA
Gm20754	0	0	0	0	0	0	0	0	0	0	0	0	Gm20754	0	0	NA	NA
Gm20757	0	0	0	0	0	0	0	0	0	0	0	0	Gm20757	0	0	NA	NA
Gm20759	0	0	0	0	0	0	0	0	0	0	0	0	Gm20759	0	0	NA	NA
Gm20765	0	0	0	0	0	0	0	0	0	0	0	0	Gm20765	0	0	NA	NA
Gm20806	0	0	0	0	0	0	0	0	0	0	0	0	Gm20806	0	0	NA	NA
Gm20809	0	0	0	0	0	0	0	0	0	0	0	0	Gm20809	0	0	NA	NA
Gm20815	0	0	0	0	0	0	0	0	0	0	0	0	Gm20815	0	0	NA	NA
Gm20816	0	0	0	0	0	0	0	0	0	0	0	0	Gm20816	0	0	NA	NA
Gm20822	0	0	0	0	0	0	0	0	0	0	0	0	Gm20822	0	0	NA	NA
Gm20823	0	0	0	0	0	0	0	0	0	0	0	0	Gm20823	0	0	NA	NA
Gm20826	0	0	0	0	0	0	0	0	0	0	0	0	Gm20826	0	0	NA	NA
Gm2083	0	0	0	0	0	0	0	0	0	0	0	0	Gm2083	0	0	NA	NA
Gm20831	0	0	0	0	0	0	0	0	0	0	0	0	Gm20831	0	0	NA	NA
Gm20854	0	0	0	0	0	0	0	0	0	0	0	0	Gm20854	0	0	NA	NA
Gm20857	0	0	0	0	0	0	0	0	0	0	0	0	Gm20857	0	0	NA	NA
Gm20858	0	0	0	0	0	0	0	0	0	0	0	0	Gm20858	0	0	NA	NA
Gm20865	0	0	0	0	0	0	0	0	0	0	0	0	Gm20865	0	0	NA	NA
Gm20867	0	0	0	0	0	0	0	0	0	0	0	0	Gm20867	0	0	NA	NA
Gm20871	0	0	0	0	0	0	0	0	0	0	0	0	Gm20871	0	0	NA	NA
Gm20877	0	0	0	0	0	0	0	0	0	0	0	0	Gm20877	0	0	NA	NA
Gm20878	0	0	0	0	0	0	0	0	0	0	0	0	Gm20878	0	0	NA	NA
Gm20917	0	0	0	0	0	0	0	0	0	0	0	0	Gm20917	0	0	NA	NA
Gm21002	0	0	0	0	0	0	0	0	0	0	0	0	Gm21002	0	0	NA	NA
Gm2115	0	0	0	0	0	0	0	0	0	0	0	0	Gm2115	0	0	NA	NA
Gm21221	0	0	0	0	0	0	0	0	0	0	0	0	Gm21221	0	0	NA	NA
Gm21269	0	0	0	0	0	0	0	0	0	0	0	0	Gm21269	0	0	NA	NA
Gm21276	0	0	0	0	0	0	0	0	0	0	0	0	Gm21276	0	0	NA	NA
Gm21293	0	0	0	0	0	0	0	0	0	0	0	0	Gm21293	0	0	NA	NA
Gm21304	0	0	0	0	0	0	0	0	0	0	0	0	Gm21304	0	0	NA	NA
Gm21312	0	0	0	0	0	0	0	0	0	0	0	0	Gm21312	0	0	NA	NA
Gm21379	0	0	0	0	0	0	0	0	0	0	0	0	Gm21379	0	0	NA	NA
Gm21498	0	0	0	0	0	0	0	0	0	0	0	0	Gm21498	0	0	NA	NA
Gm21541	0	0	0	0	0	0	0	0	0	0	0	0	Gm21541	0	0	NA	NA
Gm21586	0	0	0	0	0	0	0	0	0	0	0	0	Gm21586	0	0	NA	NA
Gm21637	0	0	0	0	0	0	0	0	0	0	0	0	Gm21637	0	0	NA	NA
Gm21677	0	0	0	0	0	0	0	0	0	0	0	0	Gm21677	0	0	NA	NA
Gm21693	0	0	0	0	0	0	0	0	0	0	0	0	Gm21693	0	0	NA	NA
Gm21704	0	0	0	0	0	0	0	0	0	0	0	0	Gm21704	0	0	NA	NA
Gm21708	0	0	0	0	0	0	0	0	0	0	0	0	Gm21708	0	0	NA	NA
Gm2176	0	0	0	0	0	0	0	0	0	0	0	0	Gm2176	0	0	NA	NA
Gm21943	0	0	0	0	0	0	0	0	0	0	0	0	Gm21943	0	0	NA	NA
Gm21944	0	0	0	0	0	0	0	0	0	0	0	0	Gm21944	0	0	NA	NA
Gm21949	0	0	0	0	0	0	0	0	0	0	0	0	Gm21949	0	0	NA	NA
Gm21950	0	0	0	0	0	0	0	0	0	0	0	0	Gm21950	0	0	NA	NA
Gm21951	0	0	0	0	0	0	0	0	0	0	0	0	Gm21951	0	0	NA	NA
Gm2506	0	0	0	0	0	0	0	0	0	0	0	0	Gm2506	0	0	NA	NA
Gm2516	0	0	0	0	0	0	0	0	0	0	0	0	Gm2516	0	0	NA	NA
Gm2663	0	0	0	0	0	0	0	0	0	0	0	0	Gm2663	0	0	NA	NA
Gm2799	0	0	0	0	0	0	0	0	0	0	0	0	Gm2799	0	0	NA	NA
Gm2825	0	0	0	0	0	0	0	0	0	0	0	0	Gm2825	0	0	NA	NA
Gm2837	0	0	0	0	0	0	0	0	0	0	0	0	Gm2837	0	0	NA	NA
Gm2848	0	0	0	0	0	0	0	0	0	0	0	0	Gm2848	0	0	NA	NA
Gm2863	0	0	0	0	0	0	0	0	0	0	0	0	Gm2863	0	0	NA	NA
Gm2913	0	0	0	0	0	0	0	0	0	0	0	0	Gm2913	0	0	NA	NA
Gm2927	0	0	0	0	0	0	0	0	0	0	0	0	Gm2927	0	0	NA	NA
Gm2933	0	0	0	0	0	0	0	0	0	0	0	0	Gm2933	0	0	NA	NA
Gm3020	0	0	0	0	0	0	0	0	0	0	0	0	Gm3020	0	0	NA	NA
Gm3143	0	0	0	0	0	0	0	0	0	0	0	0	Gm3143	0	0	NA	NA
Gm3238	0	0	0	0	0	0	0	0	0	0	0	0	Gm3238	0	0	NA	NA
Gm3259	0	0	0	0	0	0	0	0	0	0	0	0	Gm3259	0	0	NA	NA
Gm3279	0	0	0	0	0	0	0	0	0	0	0	0	Gm3279	0	0	NA	NA
Gm3285	0	0	0	0	0	0	0	0	0	0	0	0	Gm3285	0	0	NA	NA
Gm3286	0	0	0	0	0	0	0	0	0	0	0	0	Gm3286	0	0	NA	NA
Gm3317	0	0	0	0	0	0	0	0	0	0	0	0	Gm3317	0	0	NA	NA
Gm3376	0	0	0	0	0	0	0	0	0	0	0	0	Gm3376	0	0	NA	NA
Gm3402	0	0	0	0	0	0	0	0	0	0	0	0	Gm3402	0	0	NA	NA
Gm3404	0	0	0	0	0	0	0	0	0	0	0	0	Gm3404	0	0	NA	NA
Gm3409	0	0	0	0	0	0	0	0	0	0	0	0	Gm3409	0	0	NA	NA
Gm3415	0	0	0	0	0	0	0	0	0	0	0	0	Gm3415	0	0	NA	NA
Gm3417	0	0	0	0	0	0	0	0	0	0	0	0	Gm3417	0	0	NA	NA
Gm3428	0	0	0	0	0	0	0	0	0	0	0	0	Gm3428	0	0	NA	NA
Gm3434	0	0	0	0	0	0	0	0	0	0	0	0	Gm3434	0	0	NA	NA
Gm3448	0	0	0	0	0	0	0	0	0	0	0	0	Gm3448	0	0	NA	NA
Gm3488	0	0	0	0	0	0	0	0	0	0	0	0	Gm3488	0	0	NA	NA
Gm362	0	0	0	0	0	0	0	0	0	0	0	0	Gm362	0	0	NA	NA
Gm3646	0	0	0	0	0	0	0	0	0	0	0	0	Gm3646	0	0	NA	NA
Gm3701	0	0	0	0	0	0	0	0	0	0	0	0	Gm3701	0	0	NA	NA
Gm3706	0	0	0	0	0	0	0	0	0	0	0	0	Gm3706	0	0	NA	NA
Gm3750	0	0	0	0	0	0	0	0	0	0	0	0	Gm3750	0	0	NA	NA
Gm3763	0	0	0	0	0	0	0	0	0	0	0	0	Gm3763	0	0	NA	NA
Gm3776	0	0	0	0	0	0	0	0	0	0	0	0	Gm3776	0	0	NA	NA
Gm382	0	0	0	0	0	0	0	0	0	0	0	0	Gm382	0	0	NA	NA
Gm3985	0	0	0	0	0	0	0	0	0	0	0	0	Gm3985	0	0	NA	NA
Gm4027	0	0	0	0	0	0	0	0	0	0	0	0	Gm4027	0	0	NA	NA
Gm4064	0	0	0	0	0	0	0	0	0	0	0	0	Gm4064	0	0	NA	NA
Gm4070	0	0	0	0	0	0	0	0	0	0	0	0	Gm4070	0	0	NA	NA
Gm4133	0	0	0	0	0	0	0	0	0	0	0	0	Gm4133	0	0	NA	NA
Gm4141	0	0	0	0	0	0	0	0	0	0	0	0	Gm4141	0	0	NA	NA
Gm4175	0	0	0	0	0	0	0	0	0	0	0	0	Gm4175	0	0	NA	NA
Gm4177	0	0	0	0	0	0	0	0	0	0	0	0	Gm4177	0	0	NA	NA
Gm4187	0	0	0	0	0	0	0	0	0	0	0	0	Gm4187	0	0	NA	NA
Gm4201	0	0	0	0	0	0	0	0	0	0	0	0	Gm4201	0	0	NA	NA
Gm4214	0	0	0	0	0	0	0	0	0	0	0	0	Gm4214	0	0	NA	NA
Gm4216	0	0	0	0	0	0	0	0	0	0	0	0	Gm4216	0	0	NA	NA
Gm4251	0	0	0	0	0	0	0	0	0	0	0	0	Gm4251	0	0	NA	NA
Gm4278	0	0	0	0	0	0	0	0	0	0	0	0	Gm4278	0	0	NA	NA
Gm428	0	0	0	0	0	0	0	0	0	0	0	0	Gm428	0	0	NA	NA
Gm4301	0	0	0	0	0	0	0	0	0	0	0	0	Gm4301	0	0	NA	NA
Gm4302	0	0	0	0	0	0	0	0	0	0	0	0	Gm4302	0	0	NA	NA
Gm4303	0	0	0	0	0	0	0	0	0	0	0	0	Gm4303	0	0	NA	NA
Gm4305	0	0	0	0	0	0	0	0	0	0	0	0	Gm4305	0	0	NA	NA
Gm4307	0	0	0	0	0	0	0	0	0	0	0	0	Gm4307	0	0	NA	NA
Gm4312	0	0	0	0	0	0	0	0	0	0	0	0	Gm4312	0	0	NA	NA
Gm4340	0	0	0	0	0	0	0	0	0	0	0	0	Gm4340	0	0	NA	NA
Gm436	0	0	0	0	0	0	0	0	0	0	0	0	Gm436	0	0	NA	NA
Gm4432	0	0	0	0	0	0	0	0	0	0	0	0	Gm4432	0	0	NA	NA
Gm4461	0	0	0	0	0	0	0	0	0	0	0	0	Gm4461	0	0	NA	NA
Gm4498	0	0	0	0	0	0	0	0	0	0	0	0	Gm4498	0	0	NA	NA
Gm4541	0	0	0	0	0	0	0	0	0	0	0	0	Gm4541	0	0	NA	NA
Gm4559	0	0	0	0	0	0	0	0	0	0	0	0	Gm4559	0	0	NA	NA
Gm4567	0	0	0	0	0	0	0	0	0	0	0	0	Gm4567	0	0	NA	NA
Gm4710	0	0	0	0	0	0	0	0	0	0	0	0	Gm4710	0	0	NA	NA
Gm4719	0	0	0	0	0	0	0	0	0	0	0	0	Gm4719	0	0	NA	NA
Gm4724	0	0	0	0	0	0	0	0	0	0	0	0	Gm4724	0	0	NA	NA
Gm4736	0	0	0	0	0	0	0	0	0	0	0	0	Gm4736	0	0	NA	NA
Gm4745	0	0	0	0	0	0	0	0	0	0	0	0	Gm4745	0	0	NA	NA
Gm4776	0	0	0	0	0	0	0	0	0	0	0	0	Gm4776	0	0	NA	NA
Gm4794	0	0	0	0	0	0	0	0	0	0	0	0	Gm4794	0	0	NA	NA
Gm4836	0	0	0	0	0	0	0	0	0	0	0	0	Gm4836	0	0	NA	NA
Gm4846	0	0	0	0	0	0	0	0	0	0	0	0	Gm4846	0	0	NA	NA
Gm4861	0	0	0	0	0	0	0	0	0	0	0	0	Gm4861	0	0	NA	NA
Gm4884	0	0	0	0	0	0	0	0	0	0	0	0	Gm4884	0	0	NA	NA
Gm4894	0	0	0	0	0	0	0	0	0	0	0	0	Gm4894	0	0	NA	NA
Gm4906	0	0	0	0	0	0	0	0	0	0	0	0	Gm4906	0	0	NA	NA
Gm4922	0	0	0	0	0	0	0	0	0	0	0	0	Gm4922	0	0	NA	NA
Gm4926	0	0	0	0	0	0	0	0	0	0	0	0	Gm4926	0	0	NA	NA
Gm4937	0	0	0	0	0	0	0	0	0	0	0	0	Gm4937	0	0	NA	NA
Gm4956	0	0	0	0	0	0	0	0	0	0	0	0	Gm4956	0	0	NA	NA
Gm5071	0	0	0	0	0	0	0	0	0	0	0	0	Gm5071	0	0	NA	NA
Gm5108	0	0	0	0	0	0	0	0	0	0	0	0	Gm5108	0	0	NA	NA
Gm5114	0	0	0	0	0	0	0	0	0	0	0	0	Gm5114	0	0	NA	NA
Gm5122	0	0	0	0	0	0	0	0	0	0	0	0	Gm5122	0	0	NA	NA
Gm5128	0	0	0	0	0	0	0	0	0	0	0	0	Gm5128	0	0	NA	NA
Gm5132	0	0	0	0	0	0	0	0	0	0	0	0	Gm5132	0	0	NA	NA
Gm5150	0	0	0	0	0	0	0	0	0	0	0	0	Gm5150	0	0	NA	NA
Gm5169	0	0	0	0	0	0	0	0	0	0	0	0	Gm5169	0	0	NA	NA
Gm5177	0	0	0	0	0	0	0	0	0	0	0	0	Gm5177	0	0	NA	NA
Gm525	0	0	0	0	0	0	0	0	0	0	0	0	Gm525	0	0	NA	NA
Gm5346	0	0	0	0	0	0	0	0	0	0	0	0	Gm5346	0	0	NA	NA
Gm5347	0	0	0	0	0	0	0	0	0	0	0	0	Gm5347	0	0	NA	NA
Gm5382	0	0	0	0	0	0	0	0	0	0	0	0	Gm5382	0	0	NA	NA
Gm5409	0	0	0	0	0	0	0	0	0	0	0	0	Gm5409	0	0	NA	NA
Gm5414	0	0	0	0	0	0	0	0	0	0	0	0	Gm5414	0	0	NA	NA
Gm5424	0	0	0	0	0	0	0	0	0	0	0	0	Gm5424	0	0	NA	NA
Gm5460	0	0	0	0	0	0	0	0	0	0	0	0	Gm5460	0	0	NA	NA
Gm5477	0	0	0	0	0	0	0	0	0	0	0	0	Gm5477	0	0	NA	NA
Gm5478	0	0	0	0	0	0	0	0	0	0	0	0	Gm5478	0	0	NA	NA
Gm5483	0	0	0	0	0	0	0	0	0	0	0	0	Gm5483	0	0	NA	NA
Gm5591	0	0	0	0	0	0	0	0	0	0	0	0	Gm5591	0	0	NA	NA
Gm5592	0	0	0	0	0	0	0	0	0	0	0	0	Gm5592	0	0	NA	NA
Gm5615	0	0	0	0	0	0	0	0	0	0	0	0	Gm5615	0	0	NA	NA
Gm5712	0	0	0	0	0	0	0	0	0	0	0	0	Gm5712	0	0	NA	NA
Gm5725	0	0	0	0	0	0	0	0	0	0	0	0	Gm5725	0	0	NA	NA
Gm5726	0	0	0	0	0	0	0	0	0	0	0	0	Gm5726	0	0	NA	NA
Gm5728	0	0	0	0	0	0	0	0	0	0	0	0	Gm5728	0	0	NA	NA
Gm5800	0	0	0	0	0	0	0	0	0	0	0	0	Gm5800	0	0	NA	NA
Gm5833	0	0	0	0	0	0	0	0	0	0	0	0	Gm5833	0	0	NA	NA
Gm5885	0	0	0	0	0	0	0	0	0	0	0	0	Gm5885	0	0	NA	NA
Gm5891	0	0	0	0	0	0	0	0	0	0	0	0	Gm5891	0	0	NA	NA
Gm5893	0	0	0	0	0	0	0	0	0	0	0	0	Gm5893	0	0	NA	NA
Gm5901	0	0	0	0	0	0	0	0	0	0	0	0	Gm5901	0	0	NA	NA
Gm5916	0	0	0	0	0	0	0	0	0	0	0	0	Gm5916	0	0	NA	NA
Gm5925	0	0	0	0	0	0	0	0	0	0	0	0	Gm5925	0	0	NA	NA
Gm5934	0	0	0	0	0	0	0	0	0	0	0	0	Gm5934	0	0	NA	NA
Gm5935	0	0	0	0	0	0	0	0	0	0	0	0	Gm5935	0	0	NA	NA
Gm5938	0	0	0	0	0	0	0	0	0	0	0	0	Gm5938	0	0	NA	NA
Gm597	0	0	0	0	0	0	0	0	0	0	0	0	Gm597	0	0	NA	NA
Gm6026	0	0	0	0	0	0	0	0	0	0	0	0	Gm6026	0	0	NA	NA
Gm6034	0	0	0	0	0	0	0	0	0	0	0	0	Gm6034	0	0	NA	NA
Gm6040	0	0	0	0	0	0	0	0	0	0	0	0	Gm6040	0	0	NA	NA
Gm6042	0	0	0	0	0	0	0	0	0	0	0	0	Gm6042	0	0	NA	NA
Gm6121	0	0	0	0	0	0	0	0	0	0	0	0	Gm6121	0	0	NA	NA
Gm6150	0	0	0	0	0	0	0	0	0	0	0	0	Gm6150	0	0	NA	NA
Gm6164	0	0	0	0	0	0	0	0	0	0	0	0	Gm6164	0	0	NA	NA
Gm6260	0	0	0	0	0	0	0	0	0	0	0	0	Gm6260	0	0	NA	NA
Gm6300	0	0	0	0	0	0	0	0	0	0	0	0	Gm6300	0	0	NA	NA
Gm6370	0	0	0	0	0	0	0	0	0	0	0	0	Gm6370	0	0	NA	NA
Gm6460	0	0	0	0	0	0	0	0	0	0	0	0	Gm6460	0	0	NA	NA
Gm6524	0	0	0	0	0	0	0	0	0	0	0	0	Gm6524	0	0	NA	NA
Gm6567	0	0	0	0	0	0	0	0	0	0	0	0	Gm6567	0	0	NA	NA
Gm6592	0	0	0	0	0	0	0	0	0	0	0	0	Gm6592	0	0	NA	NA
Gm6602	0	0	0	0	0	0	0	0	0	0	0	0	Gm6602	0	0	NA	NA
Gm6614	0	0	0	0	0	0	0	0	0	0	0	0	Gm6614	0	0	NA	NA
Gm6644	0	0	0	0	0	0	0	0	0	0	0	0	Gm6644	0	0	NA	NA
Gm6696	0	0	0	0	0	0	0	0	0	0	0	0	Gm6696	0	0	NA	NA
Gm6710	0	0	0	0	0	0	0	0	0	0	0	0	Gm6710	0	0	NA	NA
Gm6760	0	0	0	0	0	0	0	0	0	0	0	0	Gm6760	0	0	NA	NA
Gm6763	0	0	0	0	0	0	0	0	0	0	0	0	Gm6763	0	0	NA	NA
Gm6793	0	0	0	0	0	0	0	0	0	0	0	0	Gm6793	0	0	NA	NA
Gm6902	0	0	0	0	0	0	0	0	0	0	0	0	Gm6902	0	0	NA	NA
Gm6904	0	0	0	0	0	0	0	0	0	0	0	0	Gm6904	0	0	NA	NA
Gm6927	0	0	0	0	0	0	0	0	0	0	0	0	Gm6927	0	0	NA	NA
Gm6936	0	0	0	0	0	0	0	0	0	0	0	0	Gm6936	0	0	NA	NA
Gm6994	0	0	0	0	0	0	0	0	0	0	0	0	Gm6994	0	0	NA	NA
Gm7030	0	0	0	0	0	0	0	0	0	0	0	0	Gm7030	0	0	NA	NA
Gm7073	0	0	0	0	0	0	0	0	0	0	0	0	Gm7073	0	0	NA	NA
Gm7134	0	0	0	0	0	0	0	0	0	0	0	0	Gm7134	0	0	NA	NA
Gm7271	0	0	0	0	0	0	0	0	0	0	0	0	Gm7271	0	0	NA	NA
Gm732	0	0	0	0	0	0	0	0	0	0	0	0	Gm732	0	0	NA	NA
Gm7334	0	0	0	0	0	0	0	0	0	0	0	0	Gm7334	0	0	NA	NA
Gm7337	0	0	0	0	0	0	0	0	0	0	0	0	Gm7337	0	0	NA	NA
Gm7361	0	0	0	0	0	0	0	0	0	0	0	0	Gm7361	0	0	NA	NA
Gm7367	0	0	0	0	0	0	0	0	0	0	0	0	Gm7367	0	0	NA	NA
Gm7534	0	0	0	0	0	0	0	0	0	0	0	0	Gm7534	0	0	NA	NA
Gm7550	0	0	0	0	0	0	0	0	0	0	0	0	Gm7550	0	0	NA	NA
Gm7714	0	0	0	0	0	0	0	0	0	0	0	0	Gm7714	0	0	NA	NA
Gm7788	0	0	0	0	0	0	0	0	0	0	0	0	Gm7788	0	0	NA	NA
Gm7849	0	0	0	0	0	0	0	0	0	0	0	0	Gm7849	0	0	NA	NA
Gm7861	0	0	0	0	0	0	0	0	0	0	0	0	Gm7861	0	0	NA	NA
Gm7903	0	0	0	0	0	0	0	0	0	0	0	0	Gm7903	0	0	NA	NA
Gm7977	0	0	0	0	0	0	0	0	0	0	0	0	Gm7977	0	0	NA	NA
Gm7978	0	0	0	0	0	0	0	0	0	0	0	0	Gm7978	0	0	NA	NA
Gm806	0	0	0	0	0	0	0	0	0	0	0	0	Gm806	0	0	NA	NA
Gm813	0	0	0	0	0	0	0	0	0	0	0	0	Gm813	0	0	NA	NA
Gm833	0	0	0	0	0	0	0	0	0	0	0	0	Gm833	0	0	NA	NA
Gm8369	0	0	0	0	0	0	0	0	0	0	0	0	Gm8369	0	0	NA	NA
Gm839	0	0	0	0	0	0	0	0	0	0	0	0	Gm839	0	0	NA	NA
Gm8453	0	0	0	0	0	0	0	0	0	0	0	0	Gm8453	0	0	NA	NA
Gm8633	0	0	0	0	0	0	0	0	0	0	0	0	Gm8633	0	0	NA	NA
Gm8653	0	0	0	0	0	0	0	0	0	0	0	0	Gm8653	0	0	NA	NA
Gm8660	0	0	0	0	0	0	0	0	0	0	0	0	Gm8660	0	0	NA	NA
Gm8677	0	0	0	0	0	0	0	0	0	0	0	0	Gm8677	0	0	NA	NA
Gm8693	0	0	0	0	0	0	0	0	0	0	0	0	Gm8693	0	0	NA	NA
Gm8709	0	0	0	0	0	0	0	0	0	0	0	0	Gm8709	0	0	NA	NA
Gm8720	0	0	0	0	0	0	0	0	0	0	0	0	Gm8720	0	0	NA	NA
Gm8764	0	0	0	0	0	0	0	0	0	0	0	0	Gm8764	0	0	NA	NA
Gm8882	0	0	0	0	0	0	0	0	0	0	0	0	Gm8882	0	0	NA	NA
Gm8884	0	0	0	0	0	0	0	0	0	0	0	0	Gm8884	0	0	NA	NA
Gm8898	0	0	0	0	0	0	0	0	0	0	0	0	Gm8898	0	0	NA	NA
Gm8989	0	0	0	0	0	0	0	0	0	0	0	0	Gm8989	0	0	NA	NA
Gm9268	0	0	0	0	0	0	0	0	0	0	0	0	Gm9268	0	0	NA	NA
Gm94	0	0	0	0	0	0	0	0	0	0	0	0	Gm94	0	0	NA	NA
Gm9513	0	0	0	0	0	0	0	0	0	0	0	0	Gm9513	0	0	NA	NA
Gm9573	0	0	0	0	0	0	0	0	0	0	0	0	Gm9573	0	0	NA	NA
Gm9696	0	0	0	0	0	0	0	0	0	0	0	0	Gm9696	0	0	NA	NA
Gm9731	0	0	0	0	0	0	0	0	0	0	0	0	Gm9731	0	0	NA	NA
Gm9855	0	0	0	0	0	0	0	0	0	0	0	0	Gm9855	0	0	NA	NA
Gm9871	0	0	0	0	0	0	0	0	0	0	0	0	Gm9871	0	0	NA	NA
Gm9961	0	0	0	0	0	0	0	0	0	0	0	0	Gm9961	0	0	NA	NA
Gm9962	0	0	0	0	0	0	0	0	0	0	0	0	Gm9962	0	0	NA	NA
Gm9999	0	0	0	0	0	0	0	0	0	0	0	0	Gm9999	0	0	NA	NA
Gmcl1l	0	0	0	0	0	0	0	0	0	0	0	0	Gmcl1l	0	0	NA	NA
Gngt1	0	0	0	0	0	0	0	0	0	0	0	0	Gngt1	0	0	NA	NA
Gnrhr	0	0	0	0	0	0	0	0	0	0	0	0	Gnrhr	0	0	NA	NA
Gphb5	0	0	0	0	0	0	0	0	0	0	0	0	Gphb5	0	0	NA	NA
Gpr171	0	0	0	0	0	0	0	0	0	0	0	0	Gpr171	0	0	NA	NA
Gpr174	0	0	0	0	0	0	0	0	0	0	0	0	Gpr174	0	0	NA	NA
Gpr18	0	0	0	0	0	0	0	0	0	0	0	0	Gpr18	0	0	NA	NA
Gpr25	0	0	0	0	0	0	0	0	0	0	0	0	Gpr25	0	0	NA	NA
Gpr33	0	0	0	0	0	0	0	0	0	0	0	0	Gpr33	0	0	NA	NA
Gpr82	0	0	0	0	0	0	0	0	0	0	0	0	Gpr82	0	0	NA	NA
Gpx5	0	0	0	0	0	0	0	0	0	0	0	0	Gpx5	0	0	NA	NA
Gsdmcl2	0	0	0	0	0	0	0	0	0	0	0	0	Gsdmcl2	0	0	NA	NA
Gsta1	0	0	0	0	0	0	0	0	0	0	0	0	Gsta1	0	0	NA	NA
Gvin1	0	0	0	0	0	0	0	0	0	0	0	0	Gvin1	0	0	NA	NA
Gzma	0	0	0	0	0	0	0	0	0	0	0	0	Gzma	0	0	NA	NA
Gzmb	0	0	0	0	0	0	0	0	0	0	0	0	Gzmb	0	0	NA	NA
Gzmf	0	0	0	0	0	0	0	0	0	0	0	0	Gzmf	0	0	NA	NA
H1fnt	0	0	0	0	0	0	0	0	0	0	0	0	H1fnt	0	0	NA	NA
H2afb2	0	0	0	0	0	0	0	0	0	0	0	0	H2afb2	0	0	NA	NA
H2afb3	0	0	0	0	0	0	0	0	0	0	0	0	H2afb3	0	0	NA	NA
H2-Ea-ps	0	0	0	0	0	0	0	0	0	0	0	0	H2-Ea-ps	0	0	NA	NA
H2-M1	0	0	0	0	0	0	0	0	0	0	0	0	H2-M1	0	0	NA	NA
H2-M10.3	0	0	0	0	0	0	0	0	0	0	0	0	H2-M10.3	0	0	NA	NA
H2-Ob	0	0	0	0	0	0	0	0	0	0	0	0	H2-Ob	0	0	NA	NA
H2-Q6	0	0	0	0	0	0	0	0	0	0	0	0	H2-Q6	0	0	NA	NA
H2-Q7	0	0	0	0	0	0	0	0	0	0	0	0	H2-Q7	0	0	NA	NA
H2-Q8	0	0	0	0	0	0	0	0	0	0	0	0	H2-Q8	0	0	NA	NA
H2-Q9	0	0	0	0	0	0	0	0	0	0	0	0	H2-Q9	0	0	NA	NA
H2-T9	0	0	0	0	0	0	0	0	0	0	0	0	H2-T9	0	0	NA	NA
Hba-a1	0	0	0	0	0	0	0	0	0	0	0	0	Hba-a1	0	0	NA	NA
Hba-a2	0	0	0	0	0	0	0	0	0	0	0	0	Hba-a2	0	0	NA	NA
Hbb-b1	0	0	0	0	0	0	0	0	0	0	0	0	Hbb-b1	0	0	NA	NA
Hbb-b2	0	0	0	0	0	0	0	0	0	0	0	0	Hbb-b2	0	0	NA	NA
Hbb-bs	0	0	0	0	0	0	0	0	0	0	0	0	Hbb-bs	0	0	NA	NA
Hbb-bt	0	0	0	0	0	0	0	0	0	0	0	0	Hbb-bt	0	0	NA	NA
Hcar2	0	0	0	0	0	0	0	0	0	0	0	0	Hcar2	0	0	NA	NA
Hhla1	0	0	0	0	0	0	0	0	0	0	0	0	Hhla1	0	0	NA	NA
Higd1b	0	0	0	0	0	0	0	0	0	0	0	0	Higd1b	0	0	NA	NA
Higd1c	0	0	0	0	0	0	0	0	0	0	0	0	Higd1c	0	0	NA	NA
Hist1h2ao	0	0	0	0	0	0	0	0	0	0	0	0	Hist1h2ao	0	0	NA	NA
Hist1h2ap	0	0	0	0	0	0	0	0	0	0	0	0	Hist1h2ap	0	0	NA	NA
Hist1h2bq	0	0	0	0	0	0	0	0	0	0	0	0	Hist1h2bq	0	0	NA	NA
Hist1h2br	0	0	0	0	0	0	0	0	0	0	0	0	Hist1h2br	0	0	NA	NA
Hist2h2aa1	0	0	0	0	0	0	0	0	0	0	0	0	Hist2h2aa1	0	0	NA	NA
Hist2h3c1	0	0	0	0	0	0	0	0	0	0	0	0	Hist2h3c1	0	0	NA	NA
Hist2h3c2	0	0	0	0	0	0	0	0	0	0	0	0	Hist2h3c2	0	0	NA	NA
Hmga1-rs1	0	0	0	0	0	0	0	0	0	0	0	0	Hmga1-rs1	0	0	NA	NA
Hmgb4	0	0	0	0	0	0	0	0	0	0	0	0	Hmgb4	0	0	NA	NA
Hoxc12	0	0	0	0	0	0	0	0	0	0	0	0	Hoxc12	0	0	NA	NA
Hrnr	0	0	0	0	0	0	0	0	0	0	0	0	Hrnr	0	0	NA	NA
Hsd3b4	0	0	0	0	0	0	0	0	0	0	0	0	Hsd3b4	0	0	NA	NA
Hsd3b5	0	0	0	0	0	0	0	0	0	0	0	0	Hsd3b5	0	0	NA	NA
Hsfy2	0	0	0	0	0	0	0	0	0	0	0	0	Hsfy2	0	0	NA	NA
Hyal5	0	0	0	0	0	0	0	0	0	0	0	0	Hyal5	0	0	NA	NA
I730028E13Rik	0	0	0	0	0	0	0	0	0	0	0	0	I730028E13Rik	0	0	NA	NA
Ifi44l	0	0	0	0	0	0	0	0	0	0	0	0	Ifi44l	0	0	NA	NA
Ifna1	0	0	0	0	0	0	0	0	0	0	0	0	Ifna1	0	0	NA	NA
Ifna11	0	0	0	0	0	0	0	0	0	0	0	0	Ifna11	0	0	NA	NA
Ifna12	0	0	0	0	0	0	0	0	0	0	0	0	Ifna12	0	0	NA	NA
Ifna13	0	0	0	0	0	0	0	0	0	0	0	0	Ifna13	0	0	NA	NA
Ifna14	0	0	0	0	0	0	0	0	0	0	0	0	Ifna14	0	0	NA	NA
Ifna15	0	0	0	0	0	0	0	0	0	0	0	0	Ifna15	0	0	NA	NA
Ifna16	0	0	0	0	0	0	0	0	0	0	0	0	Ifna16	0	0	NA	NA
Ifna2	0	0	0	0	0	0	0	0	0	0	0	0	Ifna2	0	0	NA	NA
Ifna4	0	0	0	0	0	0	0	0	0	0	0	0	Ifna4	0	0	NA	NA
Ifna5	0	0	0	0	0	0	0	0	0	0	0	0	Ifna5	0	0	NA	NA
Ifna6	0	0	0	0	0	0	0	0	0	0	0	0	Ifna6	0	0	NA	NA
Ifna7	0	0	0	0	0	0	0	0	0	0	0	0	Ifna7	0	0	NA	NA
Ifna9	0	0	0	0	0	0	0	0	0	0	0	0	Ifna9	0	0	NA	NA
Ifnab	0	0	0	0	0	0	0	0	0	0	0	0	Ifnab	0	0	NA	NA
Ifnb1	0	0	0	0	0	0	0	0	0	0	0	0	Ifnb1	0	0	NA	NA
Ifne	0	0	0	0	0	0	0	0	0	0	0	0	Ifne	0	0	NA	NA
Ifnl2	0	0	0	0	0	0	0	0	0	0	0	0	Ifnl2	0	0	NA	NA
Ifnl3	0	0	0	0	0	0	0	0	0	0	0	0	Ifnl3	0	0	NA	NA
Igfl3	0	0	0	0	0	0	0	0	0	0	0	0	Igfl3	0	0	NA	NA
Il11ra2	0	0	0	0	0	0	0	0	0	0	0	0	Il11ra2	0	0	NA	NA
Il12b	0	0	0	0	0	0	0	0	0	0	0	0	Il12b	0	0	NA	NA
Il13	0	0	0	0	0	0	0	0	0	0	0	0	Il13	0	0	NA	NA
Il17a	0	0	0	0	0	0	0	0	0	0	0	0	Il17a	0	0	NA	NA
Il1f8	0	0	0	0	0	0	0	0	0	0	0	0	Il1f8	0	0	NA	NA
Il2	0	0	0	0	0	0	0	0	0	0	0	0	Il2	0	0	NA	NA
Il20	0	0	0	0	0	0	0	0	0	0	0	0	Il20	0	0	NA	NA
Il27	0	0	0	0	0	0	0	0	0	0	0	0	Il27	0	0	NA	NA
Il2ra	0	0	0	0	0	0	0	0	0	0	0	0	Il2ra	0	0	NA	NA
Il3	0	0	0	0	0	0	0	0	0	0	0	0	Il3	0	0	NA	NA
Il31	0	0	0	0	0	0	0	0	0	0	0	0	Il31	0	0	NA	NA
Il4	0	0	0	0	0	0	0	0	0	0	0	0	Il4	0	0	NA	NA
Il5	0	0	0	0	0	0	0	0	0	0	0	0	Il5	0	0	NA	NA
Il7r	0	0	0	0	0	0	0	0	0	0	0	0	Il7r	0	0	NA	NA
Il9	0	0	0	0	0	0	0	0	0	0	0	0	Il9	0	0	NA	NA
Iltifb	0	0	0	0	0	0	0	0	0	0	0	0	Iltifb	0	0	NA	NA
Ins1	0	0	0	0	0	0	0	0	0	0	0	0	Ins1	0	0	NA	NA
Iqcf3	0	0	0	0	0	0	0	0	0	0	0	0	Iqcf3	0	0	NA	NA
Itln1	0	0	0	0	0	0	0	0	0	0	0	0	Itln1	0	0	NA	NA
Izumo2	0	0	0	0	0	0	0	0	0	0	0	0	Izumo2	0	0	NA	NA
Kap	0	0	0	0	0	0	0	0	0	0	0	0	Kap	0	0	NA	NA
Kcna10	0	0	0	0	0	0	0	0	0	0	0	0	Kcna10	0	0	NA	NA
Kcnk15	0	0	0	0	0	0	0	0	0	0	0	0	Kcnk15	0	0	NA	NA
Kcnmb4os1	0	0	0	0	0	0	0	0	0	0	0	0	Kcnmb4os1	0	0	NA	NA
Keg1	0	0	0	0	0	0	0	0	0	0	0	0	Keg1	0	0	NA	NA
Kera	0	0	0	0	0	0	0	0	0	0	0	0	Kera	0	0	NA	NA
Kif4-ps	0	0	0	0	0	0	0	0	0	0	0	0	Kif4-ps	0	0	NA	NA
Kir3dl1	0	0	0	0	0	0	0	0	0	0	0	0	Kir3dl1	0	0	NA	NA
Kir3dl2	0	0	0	0	0	0	0	0	0	0	0	0	Kir3dl2	0	0	NA	NA
Klk1b1	0	0	0	0	0	0	0	0	0	0	0	0	Klk1b1	0	0	NA	NA
Klk1b11	0	0	0	0	0	0	0	0	0	0	0	0	Klk1b11	0	0	NA	NA
Klk1b16	0	0	0	0	0	0	0	0	0	0	0	0	Klk1b16	0	0	NA	NA
Klk1b21	0	0	0	0	0	0	0	0	0	0	0	0	Klk1b21	0	0	NA	NA
Klk1b22	0	0	0	0	0	0	0	0	0	0	0	0	Klk1b22	0	0	NA	NA
Klk1b26	0	0	0	0	0	0	0	0	0	0	0	0	Klk1b26	0	0	NA	NA
Klk1b4	0	0	0	0	0	0	0	0	0	0	0	0	Klk1b4	0	0	NA	NA
Klk1b7-ps	0	0	0	0	0	0	0	0	0	0	0	0	Klk1b7-ps	0	0	NA	NA
Klk1b8	0	0	0	0	0	0	0	0	0	0	0	0	Klk1b8	0	0	NA	NA
Klk1b9	0	0	0	0	0	0	0	0	0	0	0	0	Klk1b9	0	0	NA	NA
Klk5	0	0	0	0	0	0	0	0	0	0	0	0	Klk5	0	0	NA	NA
Klra1	0	0	0	0	0	0	0	0	0	0	0	0	Klra1	0	0	NA	NA
Klra10	0	0	0	0	0	0	0	0	0	0	0	0	Klra10	0	0	NA	NA
Klra12	0	0	0	0	0	0	0	0	0	0	0	0	Klra12	0	0	NA	NA
Klra13-ps	0	0	0	0	0	0	0	0	0	0	0	0	Klra13-ps	0	0	NA	NA
Klra14-ps	0	0	0	0	0	0	0	0	0	0	0	0	Klra14-ps	0	0	NA	NA
Klra15	0	0	0	0	0	0	0	0	0	0	0	0	Klra15	0	0	NA	NA
Klra17	0	0	0	0	0	0	0	0	0	0	0	0	Klra17	0	0	NA	NA
Klra18	0	0	0	0	0	0	0	0	0	0	0	0	Klra18	0	0	NA	NA
Klra19	0	0	0	0	0	0	0	0	0	0	0	0	Klra19	0	0	NA	NA
Klra21	0	0	0	0	0	0	0	0	0	0	0	0	Klra21	0	0	NA	NA
Klra22	0	0	0	0	0	0	0	0	0	0	0	0	Klra22	0	0	NA	NA
Klra23	0	0	0	0	0	0	0	0	0	0	0	0	Klra23	0	0	NA	NA
Klra3	0	0	0	0	0	0	0	0	0	0	0	0	Klra3	0	0	NA	NA
Klra4	0	0	0	0	0	0	0	0	0	0	0	0	Klra4	0	0	NA	NA
Klra5	0	0	0	0	0	0	0	0	0	0	0	0	Klra5	0	0	NA	NA
Klra6	0	0	0	0	0	0	0	0	0	0	0	0	Klra6	0	0	NA	NA
Klra7	0	0	0	0	0	0	0	0	0	0	0	0	Klra7	0	0	NA	NA
Klra8	0	0	0	0	0	0	0	0	0	0	0	0	Klra8	0	0	NA	NA
Klra9	0	0	0	0	0	0	0	0	0	0	0	0	Klra9	0	0	NA	NA
Klrb1b	0	0	0	0	0	0	0	0	0	0	0	0	Klrb1b	0	0	NA	NA
Klrb1-ps1	0	0	0	0	0	0	0	0	0	0	0	0	Klrb1-ps1	0	0	NA	NA
Klrc1	0	0	0	0	0	0	0	0	0	0	0	0	Klrc1	0	0	NA	NA
Klrc2	0	0	0	0	0	0	0	0	0	0	0	0	Klrc2	0	0	NA	NA
Klrd1	0	0	0	0	0	0	0	0	0	0	0	0	Klrd1	0	0	NA	NA
Klri2	0	0	0	0	0	0	0	0	0	0	0	0	Klri2	0	0	NA	NA
Kprp	0	0	0	0	0	0	0	0	0	0	0	0	Kprp	0	0	NA	NA
Krt2	0	0	0	0	0	0	0	0	0	0	0	0	Krt2	0	0	NA	NA
Krt32	0	0	0	0	0	0	0	0	0	0	0	0	Krt32	0	0	NA	NA
Krt6a	0	0	0	0	0	0	0	0	0	0	0	0	Krt6a	0	0	NA	NA
Krt6b	0	0	0	0	0	0	0	0	0	0	0	0	Krt6b	0	0	NA	NA
Krt73	0	0	0	0	0	0	0	0	0	0	0	0	Krt73	0	0	NA	NA
Krt81	0	0	0	0	0	0	0	0	0	0	0	0	Krt81	0	0	NA	NA
Krt9	0	0	0	0	0	0	0	0	0	0	0	0	Krt9	0	0	NA	NA
Krtap10-10	0	0	0	0	0	0	0	0	0	0	0	0	Krtap10-10	0	0	NA	NA
Krtap10-4	0	0	0	0	0	0	0	0	0	0	0	0	Krtap10-4	0	0	NA	NA
Krtap11-1	0	0	0	0	0	0	0	0	0	0	0	0	Krtap11-1	0	0	NA	NA
Krtap13	0	0	0	0	0	0	0	0	0	0	0	0	Krtap13	0	0	NA	NA
Krtap1-3	0	0	0	0	0	0	0	0	0	0	0	0	Krtap1-3	0	0	NA	NA
Krtap13-1	0	0	0	0	0	0	0	0	0	0	0	0	Krtap13-1	0	0	NA	NA
Krtap14	0	0	0	0	0	0	0	0	0	0	0	0	Krtap14	0	0	NA	NA
Krtap1-4	0	0	0	0	0	0	0	0	0	0	0	0	Krtap1-4	0	0	NA	NA
Krtap15	0	0	0	0	0	0	0	0	0	0	0	0	Krtap15	0	0	NA	NA
Krtap1-5	0	0	0	0	0	0	0	0	0	0	0	0	Krtap1-5	0	0	NA	NA
Krtap16-1	0	0	0	0	0	0	0	0	0	0	0	0	Krtap16-1	0	0	NA	NA
Krtap16-3	0	0	0	0	0	0	0	0	0	0	0	0	Krtap16-3	0	0	NA	NA
Krtap19-1	0	0	0	0	0	0	0	0	0	0	0	0	Krtap19-1	0	0	NA	NA
Krtap19-3	0	0	0	0	0	0	0	0	0	0	0	0	Krtap19-3	0	0	NA	NA
Krtap19-4	0	0	0	0	0	0	0	0	0	0	0	0	Krtap19-4	0	0	NA	NA
Krtap19-5	0	0	0	0	0	0	0	0	0	0	0	0	Krtap19-5	0	0	NA	NA
Krtap19-9b	0	0	0	0	0	0	0	0	0	0	0	0	Krtap19-9b	0	0	NA	NA
Krtap20-2	0	0	0	0	0	0	0	0	0	0	0	0	Krtap20-2	0	0	NA	NA
Krtap21-1	0	0	0	0	0	0	0	0	0	0	0	0	Krtap21-1	0	0	NA	NA
Krtap22-2	0	0	0	0	0	0	0	0	0	0	0	0	Krtap22-2	0	0	NA	NA
Krtap2-4	0	0	0	0	0	0	0	0	0	0	0	0	Krtap2-4	0	0	NA	NA
Krtap24-1	0	0	0	0	0	0	0	0	0	0	0	0	Krtap24-1	0	0	NA	NA
Krtap26-1	0	0	0	0	0	0	0	0	0	0	0	0	Krtap26-1	0	0	NA	NA
Krtap27-1	0	0	0	0	0	0	0	0	0	0	0	0	Krtap27-1	0	0	NA	NA
Krtap3-1	0	0	0	0	0	0	0	0	0	0	0	0	Krtap3-1	0	0	NA	NA
Krtap31-1	0	0	0	0	0	0	0	0	0	0	0	0	Krtap31-1	0	0	NA	NA
Krtap31-2	0	0	0	0	0	0	0	0	0	0	0	0	Krtap31-2	0	0	NA	NA
Krtap3-2	0	0	0	0	0	0	0	0	0	0	0	0	Krtap3-2	0	0	NA	NA
Krtap3-3	0	0	0	0	0	0	0	0	0	0	0	0	Krtap3-3	0	0	NA	NA
Krtap4-1	0	0	0	0	0	0	0	0	0	0	0	0	Krtap4-1	0	0	NA	NA
Krtap4-16	0	0	0	0	0	0	0	0	0	0	0	0	Krtap4-16	0	0	NA	NA
Krtap4-2	0	0	0	0	0	0	0	0	0	0	0	0	Krtap4-2	0	0	NA	NA
Krtap4-6	0	0	0	0	0	0	0	0	0	0	0	0	Krtap4-6	0	0	NA	NA
Krtap4-7	0	0	0	0	0	0	0	0	0	0	0	0	Krtap4-7	0	0	NA	NA
Krtap4-8	0	0	0	0	0	0	0	0	0	0	0	0	Krtap4-8	0	0	NA	NA
Krtap4-9	0	0	0	0	0	0	0	0	0	0	0	0	Krtap4-9	0	0	NA	NA
Krtap5-1	0	0	0	0	0	0	0	0	0	0	0	0	Krtap5-1	0	0	NA	NA
[truncated: 22,085 more rows]

## Sheet: DESeq_Dnmt1
gene.id	fpkm_WT#1	fpkm_WT#2	fpkm_WT#3	fpkm_D1KO#1	fpkm_D1KO#2	fpkm_D1KO#3	gene.id.2	up	down	log2FoldChange	padj
Gm5635	0	0	0	3.94105	5.36332	3.76772	Gm5635	1	0	11.4042	1.07798e-18			upregulated germline gene with methylated CpG rich promoter
Tktl1	0	0	0	1.56982	1.08771	1.09255	Tktl1	1	0	11.3569	1.89623e-18			upregulated lineage-committed gene with methylated promoter
1700018B24Rik	0.00183	0	0	1.3922	1.39273	1.29602	1700018B24Rik	1	0	10.9642	8.02058e-18			gene with intragenic transcription initiation
Pet2	0	0	0	0.66791	0.51415	0.33761	Pet2	1	0	10.8128	5.46267e-16			gene upregulated by a proximal ERV
Tuba3b	0.00394	0	0	3.18148	2.33985	2.08423	Tuba3b	1	0	10.7581	1.23336e-16			deregulated imprinted gene
Mageb4	0	0	0.00284	1.88865	1.41014	1.63167	Mageb4	1	0	10.7483	7.71485e-17
Serpinb1c	0	0	0	1.39661	0.7727	1.13042	Serpinb1c	1	0	10.5446	2.87089e-15
Pramel3	0	0.0017	0	0.98544	0.67496	0.63151	Pramel3	1	0	10.2567	6.42656e-15
Cyp4a12b	0	0	0	0.69006	0.45224	0.49882	Cyp4a12b	1	0	10.12	4.14864e-14
Rhox2f	0	0	0	1.41144	1.53458	2.06142	Rhox2f	1	0	10.1076	3.82142e-14
AV320801	0	0	0	0.22807	0.11607	0.15314	AV320801	1	0	10.0243	2.50396e-13
H2bfm	0.00376	0	0.00832	4.28758	2.38392	3.67769	H2bfm	1	0	9.78474	1.14143e-25
Rhox13	0	0.00498	0.03807	10.2385	10.6271	11.6984	Rhox13	1	0	9.63494	1.5676e-67
4930550L24Rik	0.00392	0	0.01301	4.16187	3.77677	4.62896	4930550L24Rik	1	0	9.59011	7.15226e-35
Dpep3	0	0	0	0.54846	0.47728	0.47995	Dpep3	1	0	9.48453	2.61051e-12
Tktl2	0.00096	0.00097	0.00212	0.98318	0.77418	0.91947	Tktl2	1	0	9.39617	3.66804e-33
Gm9	0.00371	0.00376	0.0041	1.93832	4.48193	1.04027	Gm9	1	0	9.33538	1.39124e-18
Rhox2h	0	0	0	0.85914	1.2668	0.76681	Rhox2h	1	0	9.31577	2.60765e-11
4933416C03Rik	0	0.00277	0	0.51205	0.75105	0.6264	4933416C03Rik	1	0	9.27218	5.09965e-12
Hdgfl1	0	0	0	0.33907	0.31787	0.39294	Hdgfl1	1	0	9.21017	2.32722e-11
Ly6k	0	0	0	1.02484	0.80957	0.8129	Ly6k	1	0	9.17818	3.30251e-11
4933427D06Rik	0.00235	0	0	0.62274	0.35509	0.42325	4933427D06Rik	1	0	9.06029	4.12505e-11
Gtsf1	0	0	0.01889	3.20655	3.35592	2.91182	Gtsf1	1	0	9.05919	1.16407e-15
Asz1	0.02127	0	0.04703	12.9992	11.3845	11.69	Asz1	1	0	9.05467	3.2267e-18
Gm5634	0	0	0	0.68131	0.81946	0.70943	Gm5634	1	0	9.03989	7.81251e-11
Sohlh2	0.00263	0.03193	0.03485	11.5528	11.3068	11.1674	Sohlh2	1	0	8.95967	5.62659e-147
AF067063	0	0	0	0.80934	0.65199	0.38526	AF067063	1	0	8.85548	1.44163e-09
Hist1h2aa	0.05458	0	0.10561	19.9288	19.4187	30.3786	Hist1h2aa	1	0	8.79884	1.93379e-59
Igbp1b	0	0	0	0.51989	0.20161	0.43576	Igbp1b	1	0	8.79248	5.12228e-09
Rhox2a	0.00788	0	0.01742	3.07885	3.43261	3.45777	Rhox2a	1	0	8.66549	4.21724e-21
Rhox1	0	0	0	0.43361	0.96423	0.21109	Rhox1	1	0	8.64847	1.1193e-07
Otud6a	0.00706	0.00716	0.0703	11.4917	11.111	9.56161	Otud6a	1	0	8.63172	6.79345e-66
Magea10	0	0	0	0.39003	0.09693	0.25987	Magea10	1	0	8.58945	8.71867e-08
Abca16	0	0	0.0013	0.14727	0.23426	0.114	Abca16	1	0	8.5585	1.73352e-09
AU022751	0.02799	0.01134	0.03715	9.59138	8.55116	10.1065	AU022751	1	0	8.54434	3.18518e-141
Reg2	0	0	0	0.602	0.28985	0.93048	Reg2	1	0	8.47929	7.70676e-08
Gm10324	0	0	0	0.12805	0.34265	0.18586	Gm10324	1	0	8.47681	4.86567e-08
Fthl17	0	0	0	0.33824	0.4636	0.64038	Fthl17	1	0	8.43368	1.81601e-08
Vmn2r-ps11	0	0	0	0.15459	0.11131	0.1756	Vmn2r-ps11	1	0	8.41894	1.23549e-08
Rpl10l	0.07837	0	0.04	12.8575	10.9955	15.3258	Rpl10l	1	0	8.36956	2.96459e-15
Pdha2	0	0.01328	0.0145	3.48433	2.49016	2.9916	Pdha2	1	0	8.3609	2.10018e-55
Tex13	0.03789	0.00591	0.03867	9.80177	11.2877	4.43245	Tex13	1	0	8.28028	3.62232e-54
Rhox2c	0.00792	0	0.00875	1.63938	1.19471	2.161	Rhox2c	1	0	8.24691	6.36339e-12
1700080O16Rik	0	0.0043	0.00938	1.57816	1.16429	1.23782	1700080O16Rik	1	0	8.23345	3.44286e-18
Gm6880	0	0	0.01088	1.2308	1.08766	0.87846	Gm6880	1	0	8.18639	5.89724e-09
Gm884	0	0	0	0.1179	0.05085	0.04747	Gm884	1	0	8.13103	4.97271e-07
Rhox2g	0	0	0	0.58049	0.40115	0.24243	Rhox2g	1	0	8.11549	2.97419e-07
Pira6	0	0	0	0.03935	0.11185	0.03028	Pira6	1	0	8.1084	1.88546e-06
Nlrp4c	0.00512	0.01902	0.01132	2.89876	3.97824	2.89357	Nlrp4c	1	0	8.1075	4.01958e-86
Cox7b2	0	0.02301	0.02512	5.21944	4.49175	3.25738	Cox7b2	1	0	8.10165	3.80636e-22
1700029P11Rik	0	0.0122	0	1.18045	0.88536	1.35608	1700029P11Rik	1	0	8.09951	1.36083e-11
Magea3	0	0	0	0.24677	0.09422	0.5326	Magea3	1	0	8.09605	4.24606e-06
Dazl	0.0645	0.01686	0.06212	15.382	9.60388	12.639	Dazl	1	0	8.03839	8.11102e-94
Pramel1	0	0	0	0.07557	0.20387	0.10174	Pramel1	1	0	8.03797	7.96925e-07
Olfr316	0	0.00678	0	0.66736	0.59237	0.64858	Olfr316	1	0	7.99642	1.48179e-08
Magea4	0	0	0	0.33858	0.34699	0.23731	Magea4	1	0	7.95177	2.73052e-07
1700007B14Rik	0	0.00289	0.01893	1.52956	1.9343	1.44672	1700007B14Rik	1	0	7.87841	2.12285e-34
Mageb18	0	0	0	0.17073	0.08915	0.12211	Mageb18	1	0	7.86862	7.60258e-07
Pira2	0	0	0	0.08083	0.10886	0.03807	Pira2	1	0	7.80215	3.17217e-06
Trim52	0	0	0.00193	0.16836	0.22053	0.04616	Trim52	1	0	7.80105	1.57921e-06
Magea8	0	0	0	0.13692	0.04387	0.27336	Magea8	1	0	7.72472	3.33897e-05
Xlr5c	0	0	0	0.29088	0.3863	0.68957	Xlr5c	1	0	7.70496	3.88892e-06
4933425L06Rik	0	0	0	0.14564	0.07067	0.11149	4933425L06Rik	1	0	7.64592	3.61698e-06
Sycp1-ps1	0	0	0	0.12943	0.07216	0.01744	Sycp1-ps1	1	0	7.59354	8.51461e-05
Zscan4a	0	0	0	0.09077	0.16352	0.04812	Zscan4a	1	0	7.59247	1.62092e-05
BC080695	0	0	0	0.03897	0.11827	0.16231	BC080695	1	0	7.56901	2.92617e-05
Gm41	0	0	0.01284	0.90028	0.58927	0.86197	Gm41	1	0	7.50387	4.65739e-07
Hamp2	0	0	0	0.87515	0.36719	0.21303	Hamp2	1	0	7.49376	4.88745e-05
Ccnb1ip1	0.00818	0.01243	0	0.92386	1.19176	1.63591	Ccnb1ip1	1	0	7.47134	3.94775e-21
Serpina3a	0	0.00335	0.00366	0.55689	0.16356	0.4911	Serpina3a	1	0	7.45949	3.42332e-08
Apoh	0	0.01054	0.0115	1.54321	1.01472	1.14469	Apoh	1	0	7.42031	6.76554e-18
Sycp1	0.02333	0.01636	0.05159	6.54912	4.79471	4.0628	Sycp1	1	0	7.41352	3.84218e-82
Ccdc73	0.00156	0.00317	0	0.27878	0.34989	0.19473	Ccdc73	1	0	7.40661	3.58095e-13
Rhox7a	0	0	0.01387	0.63221	0.76721	0.78919	Rhox7a	1	0	7.38519	1.86316e-09
Zscan4b	0	0	0	0.08955	0.19669	0.03981	Zscan4b	1	0	7.33701	0.000133731
Ccdc152	0	0.01566	0.01709	1.85709	1.65891	1.65264	Ccdc152	1	0	7.33015	2.1065e-18
Nlrp4f	0	0	0.00193	0.1123	0.16151	0.03739	Nlrp4f	1	0	7.3167	1.24555e-05
Gm15107	0	0	0	0.06061	0.05934	0.15684	Gm15107	1	0	7.31046	6.32735e-05
Rpl39l	0.38305	0.13971	0.25413	42.5367	37.1354	41.5928	Rpl39l	1	0	7.28475	3.6678e-134
E330017A01Rik	0	0	0	0.20175	0.49774	0.09167	E330017A01Rik	1	0	7.24231	0.000257769
Hormad1	0.01929	0.01303	0.01422	2.54229	1.92002	2.51984	Hormad1	1	0	7.22505	3.43012e-54
Slc22a29	0	0	0	0.11135	0.08357	0.03513	Slc22a29	1	0	7.16854	0.000122372
Gm773	0	0.01971	0.04302	2.71448	2.80091	3.04272	Gm773	1	0	7.13601	7.64822e-36
Gm1322	0	0	0	0.10421	0.04081	0.10259	Gm1322	1	0	7.1072	0.00012888
4933406J08Rik	0.00292	0.00296	0	0.23293	0.30025	0.29767	4933406J08Rik	1	0	7.10132	1.41395e-08
4930591A17Rik	0	0	0	0.23229	0.15282	0.27442	4930591A17Rik	1	0	7.10025	6.65966e-05
Clec2g	0	0	0	0.06273	0.06755	0.05344	Clec2g	1	0	7.08554	4.96106e-05
Olfr1054	0	0	0	0.24728	0.05981	0.19828	Olfr1054	1	0	7.0709	0.000322474
Magea5	0	0	0	0.06991	0.14373	0.08934	Magea5	1	0	7.06416	0.000100637
Zscan4f	0	0	0	0.17549	0.04825	0.03393	Zscan4f	1	0	7.06199	0.000714243
Gm44	0	0.00629	0	0.30261	0.25047	0.36718	Gm44	1	0	7.05268	5.10461e-06
Tmprss11f	0	0	0	0.0479	0.03377	0.02721	Tmprss11f	1	0	7.04312	8.92156e-05
Stra8	0.02967	0.03865	0.0703	5.24283	7.04708	5.27844	Stra8	1	0	7.00243	4.23222e-84
Vmn2r5	0	0	0	0.06206	0.07953	0.04486	Vmn2r5	1	0	6.99645	0.000112984
Pirb	0	0.00229	0	0.06509	0.15587	0.09384	Pirb	1	0	6.96091	1.98425e-05
Usp26	0.00448	0.02116	0.04785	3.0916	3.54274	2.40633	Usp26	1	0	6.9555	9.58162e-38
Cyct	0.08435	0.18991	0	11.7489	10.2179	9.54975	Cyct	1	0	6.83985	9.10802e-08
Tuba3a	0.10217	0.07453	0.15365	12.2828	9.17684	15.0116	Tuba3a	1	0	6.79398	2.52237e-99
Cd200r2	0	0	0	0.03512	0.07335	0.11526	Cd200r2	1	0	6.78964	0.000744963
Gm12794	0	0	0	0.09407	0.12156	0.04808	Gm12794	1	0	6.75924	0.000598087
Gm13119	0	0	0	0.04614	0.07744	0.05616	Gm13119	1	0	6.71799	0.000454682
Rhox9	0.11887	0.02125	0.12371	5.6601	15.9916	5.71713	Rhox9	1	0	6.70091	3.71451e-27
Cyp2b23	0.01978	0.00286	0.0125	1.05788	1.65095	0.91372	Cyp2b23	1	0	6.68591	8.60095e-30
Pydc3	0	0	0	0.02972	0.06178	0.02857	Pydc3	1	0	6.6633	0.000896316
1600014K23Rik	0.04405	0.04463	0.01624	3.00001	4.32674	2.94608	1600014K23Rik	1	0	6.59469	1.51244e-38
Syce3	0.0223	0	0	0.83977	0.71091	0.67336	Syce3	1	0	6.59358	6.6661e-07
Zscan4d	0	0	0.00342	0.11314	0.16111	0.05842	Zscan4d	1	0	6.58842	0.000135965
Ceacam20	0	0	0	0.0483	0.05674	0.05121	Ceacam20	1	0	6.55046	0.000830175
Syce1	0.02531	0.02137	0.08396	4.64317	4.15971	3.14659	Syce1	1	0	6.53797	3.07507e-47
Tex12	0.04998	0	0.04421	3.15453	2.3146	3.16846	Tex12	1	0	6.52993	1.29962e-25
Pabpc6	0	0.01363	0	0.49602	0.32513	0.44254	Pabpc6	1	0	6.51163	1.75272e-14
Mael	0.06781	0.04445	0.01323	3.92706	4.18799	3.41218	Mael	1	0	6.49997	4.69241e-65
Naa11	0.0275	0.00929	0	1.15513	0.86098	1.2476	Naa11	1	0	6.44871	1.62006e-24
Taf7l	0.03506	0.01937	0.00705	1.87761	1.52584	1.88029	Taf7l	1	0	6.40181	2.12117e-47
Nlrp9b	0	0.00187	0	0.04901	0.08637	0.0348	Nlrp9b	1	0	6.36806	0.000319071
Rhox2b	0.0081	0	0.05377	1.63329	1.56034	1.59028	Rhox2b	1	0	6.32889	4.14747e-18
Tex101	0.0117	0	0.01294	0.61554	0.66986	0.66242	Tex101	1	0	6.32266	3.26075e-12
Mgl2	0.01591	0.00403	0	0.52872	0.60561	0.48548	Mgl2	1	0	6.30211	4.44317e-14
Xlr3c	0.07397	0.13411	0.10763	10.882	7.09618	6.74391	Xlr3c	1	0	6.29246	6.37826e-84
Sectm1a	0.05728	0.00387	0	1.64918	1.2519	1.87818	Sectm1a	1	0	6.28138	0.000169861
Nlrp5	0.05269	0.00712	0.01165	1.55025	1.4602	2.35537	Nlrp5	1	0	6.22241	1.53641e-24
Gm5091	0	0.0053	0	0.13902	0.1361	0.15134	Gm5091	1	0	6.19049	0.000321571
Rhox4g	0.01892	0.05111	0.00697	1.66892	2.13293	1.77681	Rhox4g	1	0	6.15694	5.88385e-28
Nlrp14	0	0	0.00831	0.18727	0.13934	0.22219	Nlrp14	1	0	6.11338	4.9244e-09
Cyp2b10	0	0.00998	0	0.14182	0.32468	0.16936	Cyp2b10	1	0	5.96677	3.76444e-06
Aoah	0	0	0.01069	0.15837	0.27406	0.20665	Aoah	1	0	5.96124	7.7761e-09
Fkbp6	0.49576	0.07124	0.06998	12.7903	12.0255	14.0647	Fkbp6	1	0	5.93058	2.94504e-09
Gpat2	0.26517	0.0737	0.13493	10.7896	9.47628	7.93186	Gpat2	1	0	5.89383	1.85602e-47
Arl14epl	0.00274	0.00556	0	0.11549	0.18924	0.18643	Arl14epl	1	0	5.85142	5.73937e-07
Gm14139	0.09636	0.02893	0.01579	2.90482	2.80901	2.119	Gm14139	1	0	5.78314	2.4236e-27
Tsga8	0.02301	0.00583	0.02545	0.73899	0.68855	1.5197	Tsga8	1	0	5.77218	2.23161e-14
Gm364	0.01709	0	0.00315	0.54887	0.24829	0.31174	Gm364	1	0	5.75788	8.44229e-10
Rhox4e	0.10731	0.05116	0.08376	3.56493	4.19631	4.9627	Rhox4e	1	0	5.71437	4.70162e-57
LOC100503280	0	0.0037	0.00808	0.16183	0.20438	0.20681	LOC100503280	1	0	5.6442	1.38831e-06
1700047E10Rik	0	0.066	0.01201	0.9258	1.39839	1.47506	1700047E10Rik	1	0	5.59499	2.96052e-10
Sycp2	0.00868	0.02417	0.08274	1.76046	2.77076	0.96033	Sycp2	1	0	5.57265	1.28068e-07
Slc25a31	0.32735	0.07995	0.07757	7.84559	6.37284	8.07757	Slc25a31	1	0	5.52025	8.07957e-26
Ckm	0	0	0.00964	0.13031	0.13608	0.15351	Ckm	1	0	5.51619	0.000393838
Ccdc172	0.08518	0.00575	0.01884	1.8551	2.09812	1.06436	Ccdc172	1	0	5.50373	3.42918e-13
Piwil2	0.11046	0.09792	0.06246	3.5182	4.15933	3.99491	Piwil2	1	0	5.42473	9.32433e-122
Clvs1	0.077	0.11615	0.05298	4.31284	2.93631	3.19004	Clvs1	1	0	5.40259	1.22487e-65
Prss45	0.00501	0	0.02768	0.29934	0.65122	0.38411	Prss45	1	0	5.39152	1.48121e-07
Stk31	0.09523	0.01544	0.03159	1.96569	1.91533	1.97896	Stk31	1	0	5.3603	4.36337e-23
Spesp1	0	0	0.01132	0.19719	0.1358	0.11071	Spesp1	1	0	5.34467	9.01149e-06
Spata31d1a	0.00144	0.00438	0.00319	0.14051	0.07316	0.14692	Spata31d1a	1	0	5.32742	2.36652e-09
Tex19.1	1.50364	0.37006	0.28234	24.6153	28.6552	32.726	Tex19.1	1	0	5.31739	7.00513e-11
2410012E07Rik	0.00454	0.01381	0	0.19627	0.24832	0.28584	2410012E07Rik	1	0	5.28403	1.27974e-06
4930503E14Rik	0.02392	0.00485	0.03174	0.92187	0.71579	0.60786	4930503E14Rik	1	0	5.22966	3.06345e-16
Crtam	0	0.02578	0.01407	0.59875	0.55446	0.32407	Crtam	1	0	5.21714	3.75598e-11
Tex11	0.03089	0.00695	0.01138	0.63846	0.6005	0.55474	Tex11	1	0	5.17811	5.24256e-26
Tex19.2	0.02411	0.03359	0.07333	1.5688	1.49011	1.40291	Tex19.2	1	0	5.10615	2.39239e-38
Topaz1	0.00248	0.01257	0.00823	0.24601	0.3423	0.19827	Topaz1	1	0	5.08122	8.02058e-18
Xlr	0.22082	0.13582	0.1715	5.97927	5.41712	6.08778	Xlr	1	0	5.04801	2.69295e-121
Slc9b1	0.11812	0.07793	0.06379	3.07546	2.92333	2.3394	Slc9b1	1	0	4.99832	6.79345e-66
Usp17le	0	0.01326	0	0.18115	0.10641	0.12346	Usp17le	1	0	4.93477	0.000353074
Dppa4	0.07638	0.02851	0.03112	1.0284	1.80964	1.32498	Dppa4	1	0	4.92732	2.69129e-23
Timm8a2	0.00674	0.00683	0.02981	0.47768	0.43842	0.3137	Timm8a2	1	0	4.85857	2.37988e-07
Trpm2	0.08965	0.11396	0.11877	3.53171	4.08966	1.51601	Trpm2	1	0	4.82545	1.45135e-37
Pkd1l2	0.03006	0.00254	0.00739	0.35875	0.12275	0.6533	Pkd1l2	1	0	4.82355	1.54478e-07
Rhox4d	0.065	0.03293	0.06289	1.33167	1.56445	1.50248	Rhox4d	1	0	4.777	1.00148e-22
Gm14124	0.04291	0.03519	0.05423	1.16763	1.48871	0.86625	Gm14124	1	0	4.73854	8.6746e-40
Chrna9	0.02155	0	0	0.11592	0.17224	0.29435	Chrna9	1	0	4.73573	0.000986217
Lrp1b	0.00586	0.00381	0.00046	0.09774	0.1121	0.05315	Lrp1b	1	0	4.68367	5.24786e-11
Fetub	0.01383	0	0.02293	0.23734	0.10793	0.57835	Fetub	1	0	4.66352	7.65447e-05
Btla	0.10676	0.08305	0.13491	2.12795	2.41313	3.62825	Btla	1	0	4.6554	1.73737e-50
Gdf3	0.01462	0.00296	0.03557	0.19753	0.51357	0.59222	Gdf3	1	0	4.63005	9.96722e-08
D630023F18Rik	0.02081	0.00469	0.04091	0.58639	0.50539	0.53231	D630023F18Rik	1	0	4.62685	1.12284e-14
Ly9	0.00952	0.00241	0	0.13179	0.08361	0.08383	Ly9	1	0	4.61933	9.30369e-05
3830403N18Rik	1.1669	0.50841	0.28748	16.4372	12.8055	17.5613	3830403N18Rik	1	0	4.57377	9.47948e-23
Vsig1	0.00223	0.01129	0.00246	0.1431	0.15942	0.07847	Vsig1	1	0	4.56493	5.00815e-06
Rhox4a	0.0278	0.04224	0.00768	0.48094	0.60569	0.76921	Rhox4a	1	0	4.56244	1.11967e-14
Rhox6	1.83229	0.49117	0.20497	12.9638	32.1665	14.6275	Rhox6	1	0	4.56222	2.86611e-05
D1Pas1	0.12288	0.04863	0.09341	1.97097	1.89337	2.24616	D1Pas1	1	0	4.52763	5.53795e-43
Gm595	0.00291	0.04417	0.05784	0.73378	0.88851	0.73117	Gm595	1	0	4.49587	2.93628e-10
Wbp2nl	0	0.0237	0.04139	0.51816	0.52351	0.40613	Wbp2nl	1	0	4.49561	6.83739e-08
Zfp936	0.03182	0.01209	0.02419	0.45587	0.78911	0.28519	Zfp936	1	0	4.48962	5.85418e-14
Hormad2	0.36736	0.214	0.12694	5.27325	6.16517	4.11857	Hormad2	1	0	4.45281	3.90696e-30
Gm1110	0.00259	0.0262	0.00572	0.27775	0.31958	0.14637	Gm1110	1	0	4.42351	1.74886e-06
C8b	0.01102	0.00837	0.00305	0.18301	0.12542	0.16631	C8b	1	0	4.38657	2.28158e-07
4933425B07Rik	0	0.01298	0.02124	0.27303	0.17912	0.2457	4933425B07Rik	1	0	4.37206	1.69496e-06
Capn11	0.30656	0.02426	0.05561	2.66011	3.2809	2.0155	Capn11	1	0	4.36298	0.000411566
Tph2	0.01409	0.00714	0.0026	0.14304	0.21081	0.13294	Tph2	1	0	4.33269	1.24555e-07
Adamts13	0	0.00994	0.00543	0.15898	0.10855	0.03704	Adamts13	1	0	4.31198	0.000213965
Rbmxl2	0.20948	0.05518	0.09729	2.2455	2.52357	2.33469	Rbmxl2	1	0	4.29165	8.27582e-21
Rec114	0.30731	0.45285	0.40931	7.09999	7.18716	8.56598	Rec114	1	0	4.28973	1.02762e-75
Ptchd3	0.00381	0	0.01054	0.09497	0.07438	0.09589	Ptchd3	1	0	4.23672	8.66107e-05
Rpl3l	0.0116	0.02742	0	0.17983	0.16096	0.37937	Rpl3l	1	0	4.18892	0.000143222
Wdr63	0.01	0	0.00885	0.06648	0.18222	0.08558	Wdr63	1	0	4.15212	0.000247509
Rhox4b	0.20186	0.0141	0.04618	1.46452	1.69336	1.51477	Rhox4b	1	0	4.15028	6.4771e-07
Trp73	0.00579	0	0.02433	0.11156	0.21843	0.19664	Trp73	1	0	4.13896	0.000237021
Slfn3	0.09848	0.11698	0.06759	1.79382	1.80254	1.37981	Slfn3	1	0	4.13066	2.17603e-39
Vgll1	0.03637	0.07895	0.12064	1.13342	1.99394	0.98033	Vgll1	1	0	4.12919	1.29908e-13
Cntn5	0.00722	0.01317	0.01278	0.20312	0.26117	0.10901	Cntn5	1	0	4.1153	7.42603e-11
Ifi27	0.02343	0.0178	0.01295	0.36319	0.26667	0.30942	Ifi27	1	0	4.10826	3.49433e-07
Krt12	0.00333	0.01011	0.00736	0.09946	0.19906	0.0544	Krt12	1	0	4.08676	0.000850124
Nxf3	0.21951	0.23288	0.3618	5.54048	4.77128	3.31356	Nxf3	1	0	4.06681	2.15107e-42
Zfp345	0.14586	0.01616	0.08316	1.60259	1.43799	0.98906	Zfp345	1	0	4.03838	1.43794e-09
Rnf183	0.06589	0.04005	0.01457	0.77827	0.6343	0.56912	Rnf183	1	0	4.02649	2.86042e-12
Svop	0.05613	0.02745	0.02568	0.55732	0.61697	0.60386	Svop	1	0	4.01716	5.99593e-25
Rhox4c	0.07512	0.04843	0.06041	0.55965	0.78187	1.56357	Rhox4c	1	0	3.97928	1.01605e-09
Cerkl	0.01753	0.0071	0.01551	0.24071	0.20525	0.17641	Cerkl	1	0	3.95849	1.9801e-07
Atp6ap1l	0.06817	0.0425	0.0116	0.73752	0.48439	0.69265	Atp6ap1l	1	0	3.95518	2.10335e-09
Mov10l1	0.17959	0.16961	0.10939	2.57194	2.31664	2.19214	Mov10l1	1	0	3.94552	4.81473e-64
Zar1	0.20573	0.08933	0.27624	2.4247	2.00736	4.21467	Zar1	1	0	3.9228	2.81504e-15
Vav1	0.01036	0.0075	0.01145	0.18351	0.08855	0.16565	Vav1	1	0	3.90572	1.71119e-09
Rasal3	0.00503	0.0034	0.02411	0.21359	0.13965	0.12659	Rasal3	1	0	3.90172	8.35699e-06
Gm2381	0.04843	0.01227	0.03012	0.24301	0.84858	0.26271	Gm2381	1	0	3.89724	1.64037e-07
Arhgap30	0.0591	0.0376	0.04711	0.85994	0.69735	0.58092	Arhgap30	1	0	3.89392	3.69211e-35
BC055111	0	0.01586	0.01731	0.24267	0.13847	0.09845	BC055111	1	0	3.86742	0.000713778
G730013B05Rik	0.01718	0.00653	0.00713	0.16175	0.12855	0.15942	G730013B05Rik	1	0	3.85738	6.00822e-08
Calml3	0.0346	0.03943	0.00956	0.4406	0.27569	0.48962	Calml3	1	0	3.83807	4.0878e-08
1700008I05Rik	0.21876	0.04925	0.13823	1.96496	1.97415	1.82149	1700008I05Rik	1	0	3.82534	7.28842e-15
Lincenc1	0.14617	0.09696	0.07119	0.76502	2.79359	0.89967	Lincenc1	1	0	3.8245	5.76449e-11
C920009B18Rik	0.00137	0.01799	0.01057	0.12101	0.21679	0.0756	C920009B18Rik	1	0	3.78957	6.56562e-05
1700028P14Rik	0.04263	0.0072	0.04714	0.18096	0.67475	0.47368	1700028P14Rik	1	0	3.78143	0.000254944
Xlr4c	0.74126	0.1737	0.06691	4.37789	4.19851	4.9223	Xlr4c	1	0	3.77914	8.27823e-07
Gm4371	0.08427	0.03105	0.02541	0.58961	0.64783	0.70349	Gm4371	1	0	3.77636	9.83438e-12
Nxf2	0.01001	0.04818	0.04705	0.51552	0.46563	0.45337	Nxf2	1	0	3.7752	3.6019e-11
Brdt	0.03436	0.05844	0.0475	0.71351	0.54765	0.64995	Brdt	1	0	3.76918	6.77859e-37
Ddx4	0.62991	0.39475	0.36622	5.76259	5.26893	7.62428	Ddx4	1	0	3.74456	6.09234e-41
Dnajb13	0.10791	0.02187	0.01193	0.43019	0.81424	0.65835	Dnajb13	1	0	3.7368	3.98606e-05
Plekhd1	0.04196	0.062	0.05607	0.69319	0.71655	0.69285	Plekhd1	1	0	3.71738	3.86461e-41
Bin2	0.7701	0.27797	0.11722	5.92125	3.77629	5.27508	Bin2	1	0	3.6823	2.63945e-09
Zfp36l3	0.54047	0.16259	0.19834	3.72435	3.38671	4.44442	Zfp36l3	1	0	3.67911	2.55711e-15
Ptprq	0.00175	0.01859	0.0087	0.13933	0.12049	0.09672	Ptprq	1	0	3.61884	4.30663e-06
Myh3	0.04323	0.01668	0.04438	0.38637	0.39366	0.4868	Myh3	1	0	3.60496	1.77603e-18
Smtnl1	0.04202	0.03193	0.01549	0.5662	0.10934	0.40529	Smtnl1	1	0	3.59052	5.63303e-05
Gabrr1	0.02466	0.01665	0.00909	0.24271	0.25662	0.10684	Gabrr1	1	0	3.57957	5.34309e-06
Gm8267	0.03979	0.04535	0.07149	0.59481	0.62761	0.62562	Gm8267	1	0	3.56957	5.73184e-14
Dppa2	0.05719	0.00966	0.01054	0.26036	0.21081	0.45163	Dppa2	1	0	3.56735	0.000126322
Sec1	0.10486	0.18466	0.15185	1.69765	1.58838	1.91273	Sec1	1	0	3.55907	9.0287e-39
Nckap1l	0.34646	0.12186	0.37588	3.50803	2.55473	3.41095	Nckap1l	1	0	3.48887	8.11335e-17
Kank4os	0.3099	0.20931	0.1999	2.80264	2.38878	2.74833	Kank4os	1	0	3.46278	2.32868e-46
Gm13242	0.017	0.01566	0.02564	0.23962	0.17494	0.22359	Gm13242	1	0	3.46032	1.08872e-13
Ptpn20	0.03393	0.03842	0.05297	0.49065	0.55045	0.3314	Ptpn20	1	0	3.45803	8.55597e-17
Hist1h2ba	5.11067	2.61777	2.99922	35.0791	26.7622	55.094	Hist1h2ba	1	0	3.44587	2.9034e-20
Rbm44	0.36192	0.22227	0.38249	3.44213	3.82091	2.99954	Rbm44	1	0	3.409	1.26958e-40
M1ap	0.73969	0.33814	0.71152	6.60953	4.85453	7.36433	M1ap	1	0	3.39591	9.10958e-23
Hspa1a	0.324	0.15631	0.19254	2.84594	3.29468	0.89832	Hspa1a	1	0	3.38654	4.36222e-10
Iyd	0.11613	0.0568	0.06199	0.4612	0.745	1.25433	Iyd	1	0	3.38508	1.02582e-08
Wfdc15a	0.02647	0.09385	0.0439	0.89396	0.37877	0.43283	Wfdc15a	1	0	3.37736	0.000862838
Iqca	0.04611	0.00195	0.017	0.31062	0.12747	0.22959	Iqca	1	0	3.35757	0.000640658
Atp1b4	0.00865	0.02337	0.00638	0.16123	0.18754	0.04352	Atp1b4	1	0	3.34868	0.000442829
Spaca1	0.1098	0.1066	0.172	1.22096	1.20227	1.45601	Spaca1	1	0	3.32602	1.00148e-22
2410003L11Rik	0.96738	0.39815	0.63513	6.84045	5.7289	7.45348	2410003L11Rik	1	0	3.32236	5.37833e-20
Neurod1	0.02967	0.01253	0.00547	0.13965	0.14476	0.19596	Neurod1	1	0	3.31993	4.71428e-05
Dclk3	0.03173	0.01072	0.02729	0.21281	0.15367	0.32379	Dclk3	1	0	3.30863	1.55735e-07
Pnoc	0.01715	0.0029	0.02529	0.1963	0.12646	0.12228	Pnoc	1	0	3.30703	0.000456079
Hspa1b	0.59915	0.51584	0.46352	6.05644	5.86742	3.6221	Hspa1b	1	0	3.29946	2.69686e-36
C330024D21Rik	0.02639	0.00668	0.01094	0.16986	0.11587	0.14316	C330024D21Rik	1	0	3.27977	3.7855e-06
Btbd18	0.04555	0.04792	0.06006	0.44235	0.5721	0.46061	Btbd18	1	0	3.26687	2.48847e-24
Aurkc	0.09864	0.09559	0.02371	0.84535	0.42403	0.83619	Aurkc	1	0	3.26597	9.63374e-07
BC051019	0.04763	0.01609	0.04214	0.21451	0.4214	0.35952	BC051019	1	0	3.2337	7.81165e-07
Nanog	0.16229	0.07246	0.22508	0.64881	1.65329	1.89963	Nanog	1	0	3.19317	5.45564e-08
AU018091	0.06439	0.08154	0.04153	0.19608	1.27048	0.24524	AU018091	1	0	3.18906	0.000222178
Ankrd35	0.01521	0.00616	0.0185	0.08928	0.09895	0.16648	Ankrd35	1	0	3.15785	1.07035e-05
Mlana	0.05351	0.05421	0.13313	0.85922	0.60913	0.65629	Mlana	1	0	3.15602	4.71428e-05
Rasgef1c	0.03023	0.03063	0.01823	0.23434	0.29318	0.17977	Rasgef1c	1	0	3.15405	6.83739e-08
Gm5868	0.18322	0.09055	0.13836	1.21245	0.59301	1.76516	Gm5868	1	0	3.11494	3.27767e-08
Xlr4b	1.75668	0.68633	0.24281	7.72434	7.3241	8.18085	Xlr4b	1	0	3.11163	1.02601e-06
AI662270	0.70518	0.13312	0.12592	2.50278	3.09413	2.65569	AI662270	1	0	3.09567	1.85037e-05
Plb1	0.05795	0.0364	0.04998	0.49285	0.45084	0.26389	Plb1	1	0	3.06519	1.12623e-14
Ccdc108	0.0151	0.00983	0.02981	0.08002	0.24976	0.12617	Ccdc108	1	0	3.06224	3.56444e-05
Neurl3	0.02865	0.00968	0.02112	0.25646	0.06833	0.16819	Neurl3	1	0	3.05412	0.000791305
Gm973	0.02573	0.0365	0.05311	0.24126	0.41733	0.29348	Gm973	1	0	3.0495	1.63564e-10
Lif	0.02985	0.02016	0.02357	0.16841	0.294	0.14124	Lif	1	0	3.03429	1.44493e-08
Cd6	0.05895	0.03089	0.01573	0.2341	0.44955	0.17387	Cd6	1	0	3.01579	3.61624e-05
Pramef12	0.60668	0.37589	0.31602	2.63177	5.07476	2.64582	Pramef12	1	0	2.99388	3.19797e-14
Mup6	0.26267	0.04628	0.20205	1.17616	1.14403	1.6952	Mup6	1	0	2.97498	4.03579e-05
4933433C11Rik	0.07763	0.02185	0.04769	0.32475	0.30297	0.50995	4933433C11Rik	1	0	2.9488	2.42746e-05
4930502E18Rik	0.36397	0.06752	0.0907	1.56682	0.84032	1.59926	4930502E18Rik	1	0	2.9373	0.000150374
Gm5622	0.5266	0.29639	0.59523	3.67598	3.30362	3.61143	Gm5622	1	0	2.90222	3.59186e-22
2410012M07Rik	0.10199	0.03789	0.06391	0.49318	0.53517	0.49608	2410012M07Rik	1	0	2.90116	2.90582e-09
4930500J02Rik	0.68403	0.34377	0.70873	4.10354	5.8509	2.9337	4930500J02Rik	1	0	2.8924	1.79731e-12
Il1r2	0.08718	0.06508	0.03552	0.33537	0.51338	0.54835	Il1r2	1	0	2.8868	8.0876e-07
Xlr4a	2.37155	1.85707	0.73289	12.529	11.4048	12.3824	Xlr4a	1	0	2.87096	4.90839e-12
Adad1	0.05316	0.03485	0.11412	0.58181	0.47195	0.40913	Adad1	1	0	2.86335	6.60568e-07
Gm6812	0.07021	0.08299	0.03882	0.55723	0.31971	0.51522	Gm6812	1	0	2.85238	0.000909662
A330102I10Rik	0.03042	0.05724	0.01922	0.19732	0.31663	0.26242	A330102I10Rik	1	0	2.85209	0.000136937
Dppa5a	1.14848	0.43022	0.77904	4.12536	5.57473	7.07784	Dppa5a	1	0	2.83045	1.06887e-10
Otop1	0.01175	0.02579	0.04113	0.17561	0.2165	0.16008	Otop1	1	0	2.81964	9.62002e-06
Xlr5a	0.97178	0.29536	0.13639	2.92625	2.81537	4.00109	Xlr5a	1	0	2.79407	8.16014e-05
Gm7120	3.82313	3.39834	2.22406	25.2792	15.2179	24.5123	Gm7120	1	0	2.78274	1.05069e-20
Nupr1	0.04926	0.17965	0.27234	1.18913	1.42262	0.80551	Nupr1	1	0	2.77543	0.000233815
Dnah9	0.0197	0.0313	0.02079	0.13784	0.19105	0.13348	Dnah9	1	0	2.68552	6.06832e-15
Xlr3a	5.28712	1.88159	1.05581	18.9993	15.2716	18.2991	Xlr3a	1	0	2.67599	2.39554e-06
Hsf2bp	0.34632	0.24626	0.20931	1.54356	1.43839	2.03481	Hsf2bp	1	0	2.64362	1.48599e-19
Gpha2	0.11537	0.15939	0.06958	0.75494	0.88691	0.47496	Gpha2	1	0	2.61431	0.00015864
Smc1b	0.0748	0.06031	0.10803	0.6001	0.49052	0.38789	Smc1b	1	0	2.60809	1.76526e-12
Col19a1	0.00819	0.0083	0.00712	0.05442	0.0586	0.03091	Col19a1	1	0	2.60716	9.44165e-06
Adad2	0.06077	0.09722	0.10257	0.41798	0.6034	0.54722	Adad2	1	0	2.59158	7.96972e-10
Cck	0.89545	1.56564	1.24568	10.7877	3.0251	8.33907	Cck	1	0	2.57958	6.46879e-07
Ccnb3	0.05011	0.03842	0.02845	0.28043	0.24841	0.16183	Ccnb3	1	0	2.5591	2.50822e-08
Chac1	0.40852	0.49347	0.54728	2.44462	4.41014	1.65531	Chac1	1	0	2.55407	2.59636e-09
D7Ertd143e	0.25972	0.12877	0.16804	1.14433	1.31202	0.78203	D7Ertd143e	1	0	2.53977	3.18963e-10
Itgal	0.0177	0.03826	0.04959	0.24442	0.19808	0.15738	Itgal	1	0	2.51154	2.11717e-06
Rhov	0.20842	0.06033	0.08231	0.53167	0.6585	0.80995	Rhov	1	0	2.50716	5.89343e-05
Wdfy4	0.0172	0.01355	0.01197	0.08818	0.06216	0.08975	Wdfy4	1	0	2.48848	2.14414e-08
AU015836	1.0114	0.43944	0.48871	1.55025	6.6859	2.50315	AU015836	1	0	2.46872	0.000112984
1700007K13Rik	0.65199	0.20982	0.33079	1.78377	1.65651	3.12624	1700007K13Rik	1	0	2.45964	2.13792e-05
Psma8	0.28777	0.29155	0.25779	1.52076	1.40748	1.64044	Psma8	1	0	2.44723	2.81065e-27
9530053A07Rik	0.01323	0.01498	0.01119	0.07155	0.05064	0.09205	9530053A07Rik	1	0	2.44098	6.84038e-06
Galnt6	0.19563	0.07906	0.07211	0.74342	0.66198	0.47469	Galnt6	1	0	2.43739	6.4771e-07
Prph	0.76716	0.33836	0.46803	3.33225	1.22605	3.91005	Prph	1	0	2.42794	1.05704e-05
9430018G01Rik	0.01657	0.01831	0.03331	0.15009	0.10188	0.10798	9430018G01Rik	1	0	2.40902	6.56104e-05
Xlr3b	3.59268	3.56252	1.97367	16.9655	16.1355	14.9013	Xlr3b	1	0	2.39417	8.64433e-19
Rinl	0.81326	0.62827	0.71894	3.89227	3.71284	3.74119	Rinl	1	0	2.39274	9.76627e-50
Dnah6	0.02974	0.01778	0.02641	0.15061	0.07293	0.1625	Dnah6	1	0	2.38551	7.00833e-07
Fam212b	0.21928	0.28358	0.2924	1.55984	1.50863	1.07579	Fam212b	1	0	2.38245	9.3881e-22
Fgf5	0.30786	0.1572	0.38399	1.23276	1.65973	1.4902	Fgf5	1	0	2.36905	1.3498e-09
Phf11d	0.08266	0.04885	0.04824	0.3941	0.23	0.2946	Phf11d	1	0	2.35248	2.86789e-06
Rnf17	1.79608	1.49552	1.86811	7.99293	9.66761	8.20685	Rnf17	1	0	2.32585	7.44148e-47
Tex40	0.15003	0.112	0.21829	0.83071	0.87319	0.67545	Tex40	1	0	2.31381	4.38011e-06
Rubie	0.75551	0.44056	0.61684	3.64326	1.68576	3.66336	Rubie	1	0	2.31071	4.34294e-08
AI467606	0.13826	0.11076	0.08889	0.5697	0.30118	0.78871	AI467606	1	0	2.2948	3.33514e-05
Nr5a1	0.07534	0.07208	0.06016	0.36151	0.35664	0.29483	Nr5a1	1	0	2.28503	8.25013e-11
Krt14	0.23405	0.18819	0.07394	1.24244	0.43982	0.71969	Krt14	1	0	2.2737	0.000962097
Ckmt1	0.28332	0.18087	0.38195	1.21629	1.46425	1.38652	Ckmt1	1	0	2.26726	4.0082e-10
1700030C10Rik	2.07834	1.17783	1.42398	7.4631	7.44136	7.61821	1700030C10Rik	1	0	2.26642	2.49407e-19
Fndc7	0.02649	0.0122	0.01465	0.07467	0.07049	0.10905	Fndc7	1	0	2.24938	0.00065815
Got1l1	0.39113	0.28567	0.31682	1.48069	1.9466	1.26434	Got1l1	1	0	2.23823	2.57299e-12
Serpinb6b	0.8393	0.59824	0.3925	2.91319	2.68443	3.01294	Serpinb6b	1	0	2.23276	5.08739e-12
Tex15	1.39434	1.05519	1.55153	5.53864	7.47441	5.48889	Tex15	1	0	2.20929	1.9643e-22
Ano3	0.10541	0.06739	0.05771	0.31619	0.35149	0.39007	Ano3	1	0	2.19532	1.1385e-10
Zfp750	0.05515	0.05202	0.02523	0.23586	0.20287	0.16267	Zfp750	1	0	2.17905	5.89525e-05
Phlda3	9.589	4.91062	8.83671	32.7173	29.7735	42.8815	Phlda3	1	0	2.17488	2.31898e-12
1700013H16Rik	1.18907	0.99028	2.02796	5.6576	7.66913	5.438	1700013H16Rik	1	0	2.15795	5.60063e-10
Laptm5	0.43205	0.50807	0.28153	2.23846	1.47547	1.72106	Laptm5	1	0	2.15259	5.03453e-11
Cpt1a	0.10467	0.04649	0.04757	0.22389	0.3992	0.26154	Cpt1a	1	0	2.15129	8.51461e-05
Ccdc106	0.82208	0.51942	0.81779	3.20092	3.69913	2.61308	Ccdc106	1	0	2.13973	1.66704e-14
Naip2	0.06989	0.0824	0.03513	0.27863	0.17689	0.36606	Naip2	1	0	2.12983	7.80742e-05
Ldoc1	2.38367	1.38531	1.61926	6.97764	7.8488	8.57705	Ldoc1	1	0	2.11835	9.41616e-16
Ano5	0.03865	0.01279	0.04012	0.12579	0.09749	0.17167	Ano5	1	0	2.11049	0.000787333
Dnd1	0.99916	0.84639	1.47155	3.91905	4.8062	5.48162	Dnd1	1	0	2.09946	7.79687e-13
Gstp2	2.94412	1.56199	1.70482	7.95539	8.19379	9.92408	Gstp2	1	0	2.06894	9.0526e-11
Rnase1	0.23524	0.09662	0.18981	0.54212	0.6617	0.97571	Rnase1	1	0	2.06225	0.000651397
Asgr2	0.445	0.25502	0.39763	1.6675	1.45608	1.45316	Asgr2	1	0	2.06078	9.14559e-11
Was	0.3593	0.39385	0.34845	1.8818	0.90039	1.8042	Was	1	0	2.05817	5.03313e-08
Mlip	0.131	0.17866	0.07243	0.38498	0.62271	0.5831	Mlip	1	0	2.05224	0.00054692
Itgb2	0.09912	0.08077	0.1382	0.49633	0.46255	0.35509	Itgb2	1	0	2.05002	1.17619e-07
Gm13247	0.09083	0.08028	0.10044	0.31889	0.39223	0.38655	Gm13247	1	0	2.01554	3.77193e-10
Eda2r	0.99763	1.36838	1.09727	4.99312	5.40527	3.40875	Eda2r	1	0	1.99518	1.31073e-15
Fam26e	0.29005	0.09096	0.12982	0.56974	0.6918	0.76448	Fam26e	1	0	1.98564	0.000837295
Tnni2	1.37765	0.80558	0.86902	4.03409	4.52276	3.51248	Tnni2	1	0	1.98209	9.37103e-10
Erdr1	54.2257	68.848	88.361	218.036	440.072	175.961	Erdr1	1	0	1.97996	1.10968e-06
Vmn2r29	0.08347	0.10872	0.08438	0.33275	0.48709	0.26699	Vmn2r29	1	0	1.97285	1.41806e-05
Ecel1	0.10123	0.08791	0.14392	0.37521	0.63701	0.27288	Ecel1	1	0	1.94906	0.000198797
Mapkapk3	0.54531	0.50365	0.42863	1.87223	1.52997	2.30031	Mapkapk3	1	0	1.94773	4.00289e-15
Stag3	0.27714	0.79208	0.79515	2.71039	3.13485	1.34494	Stag3	1	0	1.94761	0.000366083
Ptpn7	0.24751	0.14165	0.19848	0.8976	0.39575	0.94595	Ptpn7	1	0	1.93047	8.42688e-05
Bst2	10.1603	4.11907	4.45123	17.1713	23.0114	30.9295	Bst2	1	0	1.92443	2.25472e-05
Gdf2	0.74302	0.2321	0.36744	1.20678	1.35598	2.52878	Gdf2	1	0	1.92264	0.000877599
Gm13154	0.19633	0.13703	0.21469	0.74646	0.77194	0.55157	Gm13154	1	0	1.91871	7.46539e-09
Mybpc1	0.0852	0.26524	0.20042	0.69648	0.74165	0.63137	Mybpc1	1	0	1.91004	8.49395e-05
AU021092	0.1753	0.13206	0.1342	0.69687	0.32163	0.63894	AU021092	1	0	1.90891	0.000534591
Cntnap5a	0.0252	0.03192	0.03484	0.10466	0.13935	0.09908	Cntnap5a	1	0	1.90065	0.000456782
Hmgcs2	0.11046	0.07208	0.09937	0.32343	0.26792	0.45924	Hmgcs2	1	0	1.89814	8.79382e-06
Trh	12.8867	7.77832	8.53395	22.8465	33.6228	52.2748	Trh	1	0	1.89687	5.78904e-07
Tap1	0.31985	0.22662	0.35368	1.03944	1.18035	1.09134	Tap1	1	0	1.88001	4.36069e-13
Tex14	0.12364	0.08692	0.05859	0.25708	0.44646	0.28568	Tex14	1	0	1.87491	7.15072e-05
Ppp1r17	0.2271	0.36668	0.19226	0.97056	0.90941	0.99984	Ppp1r17	1	0	1.87157	3.76847e-07
Dnaic1	0.05942	0.07775	0.0876	0.18094	0.28021	0.36126	Dnaic1	1	0	1.87153	0.000531759
Zfp951	0.62244	0.48856	0.66713	2.3125	2.3464	1.83053	Zfp951	1	0	1.86841	7.95985e-17
Trp53inp1	3.78655	3.05953	3.36443	12.1745	12.008	12.9866	Trp53inp1	1	0	1.86401	7.60792e-43
Gimap6	0.17981	0.31782	0.11845	0.94898	0.74159	0.54862	Gimap6	1	0	1.86037	0.000985761
Ulbp1	0.67807	0.36409	0.33365	1.96356	1.04534	1.94476	Ulbp1	1	0	1.84763	8.08517e-05
Adra2b	0.52646	0.44447	0.38636	1.20068	1.46968	2.20353	Adra2b	1	0	1.84362	5.28556e-09
Dock2	0.0519	0.0633	0.04464	0.24482	0.13755	0.19104	Dock2	1	0	1.84317	8.22005e-06
Hspb1	7.07539	3.8401	2.7111	9.06034	21.0217	18.6941	Hspb1	1	0	1.83937	0.000280748
Ccng1	17.1712	11.9064	12.2031	51.8474	40.4721	52.9891	Ccng1	1	0	1.81556	2.77915e-16
1700048O20Rik	0.66076	1.29151	0.97787	4.36808	3.77276	2.11574	1700048O20Rik	1	0	1.80778	1.41953e-05
Lancl3	0.32409	0.27733	0.52188	1.09931	1.85432	0.96971	Lancl3	1	0	1.8049	1.46571e-05
Prr19	0.22417	0.19329	0.23206	0.72888	0.62671	0.91196	Prr19	1	0	1.80457	1.1747e-06
Ccrn4l	4.95736	5.66773	5.11057	17.7152	24.6026	12.515	Ccrn4l	1	0	1.80097	1.64844e-10
Syt4	0.0411	0.05606	0.07167	0.17331	0.16659	0.24659	Syt4	1	0	1.79925	0.000177193
Psd	0.16604	0.15059	0.07344	0.62689	0.40527	0.31628	Psd	1	0	1.78846	0.00064283
Plcxd3	0.28714	0.29422	0.20927	0.88889	1.1504	0.69368	Plcxd3	1	0	1.78746	7.74832e-07
Psd4	0.39902	0.30686	0.39608	1.1929	1.52135	1.05855	Psd4	1	0	1.7756	4.10572e-13
Gm13051	0.30911	0.18084	0.36106	0.9305	0.87226	1.06795	Gm13051	1	0	1.75537	6.5399e-07
Sh3gl3	0.96324	0.47603	0.8746	1.96423	1.75744	4.05863	Sh3gl3	1	0	1.74956	0.000619584
Rpp25	1.59904	1.15582	1.19565	3.6937	5.45999	4.13244	Rpp25	1	0	1.74896	5.75198e-11
Patl2	0.14442	0.08214	0.08405	0.27777	0.40874	0.35378	Patl2	1	0	1.74038	0.000307618
Pmaip1	3.80387	2.50247	4.54019	11.2063	14.6737	10.3475	Pmaip1	1	0	1.73996	2.11839e-09
Igdcc4	0.67016	0.88554	0.75964	2.67471	2.62972	2.39082	Igdcc4	1	0	1.7328	1.11328e-24
2810047C21Rik1	2.05569	0.8627	1.65504	5.62876	4.46052	5.03495	2810047C21Rik1	1	0	1.72567	3.93137e-06
Kcnh1	0.05367	0.07768	0.06877	0.25094	0.23829	0.17039	Kcnh1	1	0	1.72181	6.24677e-07
Ccdc88b	0.05721	0.03402	0.04813	0.12945	0.17797	0.15174	Ccdc88b	1	0	1.71901	0.000132639
Aox4	0.10915	0.14703	0.14675	0.4931	0.47603	0.35262	Aox4	1	0	1.71515	1.03911e-08
Actg2	1.55232	1.04053	0.94381	3.52111	3.0567	5.03218	Actg2	1	0	1.71421	4.81114e-07
Pim2	7.1098	3.86325	6.89278	11.5439	25.8146	21.099	Pim2	1	0	1.71015	2.63705e-05
Anks1b	0.0264	0.0383	0.04114	0.09568	0.11475	0.13511	Anks1b	1	0	1.70798	6.68605e-06
Acsbg1	0.2978	0.367	0.52343	1.10253	1.43114	1.33628	Acsbg1	1	0	1.70466	4.40134e-08
Nme5	0.80343	0.5125	0.81436	1.87002	2.50661	2.53599	Nme5	1	0	1.69824	7.37597e-07
Fas	0.10273	0.09714	0.07951	0.27302	0.28956	0.33167	Fas	1	0	1.67554	0.000265797
Dnah5	0.05884	0.06762	0.07074	0.14607	0.24661	0.23696	Dnah5	1	0	1.67437	9.3287e-08
Olfm4	0.09025	0.11429	0.14553	0.29149	0.41094	0.41154	Olfm4	1	0	1.67139	0.000791305
Fam178b	0.30007	0.24321	0.41144	1.02612	1.20862	0.79419	Fam178b	1	0	1.66703	1.50189e-06
Cabp7	0.63523	0.99216	1.00484	1.97356	3.51225	2.86336	Cabp7	1	0	1.66524	3.44303e-05
Ccdc36	0.24531	0.1199	0.23556	0.60525	0.82582	0.46016	Ccdc36	1	0	1.65476	0.000533448
Adamts8	0.59769	0.35609	0.48629	1.09058	1.93508	1.5101	Adamts8	1	0	1.65471	1.85193e-06
Celf5	0.12784	0.16225	0.17864	0.48847	0.58665	0.3976	Celf5	1	0	1.65264	8.57494e-08
Hist1h1t	7.77805	3.60425	5.9286	15.1731	14.6162	24.6347	Hist1h1t	1	0	1.6525	2.86261e-05
Gm4961	0.35099	0.21669	0.30625	0.79862	0.84904	1.09001	Gm4961	1	0	1.64711	7.14896e-07
Peg10	37.0847	67.4461	29.3753	147.169	152.776	119.285	Peg10	1	0	1.64652	4.08534e-06
3830417A13Rik	1.55579	1.13289	1.12069	3.19308	5.63903	3.05321	3830417A13Rik	1	0	1.64095	3.65606e-06
Ddit4l	0.77287	0.51894	0.609	2.22623	1.73082	1.95012	Ddit4l	1	0	1.63595	3.46907e-11
Bcas1	0.39717	0.24668	0.29572	0.82659	1.26448	0.79837	Bcas1	1	0	1.61981	5.31584e-06
Sptlc3	0.32188	0.55935	0.26694	1.5817	0.92183	1.01505	Sptlc3	1	0	1.61553	0.000320672
Rtn4r	0.30276	0.31006	0.20014	0.7252	0.71069	1.05561	Rtn4r	1	0	1.61355	2.4028e-05
H19	835.598	786.464	647.151	2423.03	1869.1	2632.86	H19	1	0	1.60962	1.16407e-15
Gata2	1.65063	1.51238	1.53292	3.01348	7.72373	3.58103	Gata2	1	0	1.60818	0.000136263
Sycp3	0.19238	0.15035	0.20664	0.5478	0.57921	0.53239	Sycp3	1	0	1.59621	0.00015864
Syngr1	0.25138	0.23508	0.17105	0.41144	1.01704	0.55425	Syngr1	1	0	1.59101	0.000862838
Vwa5b2	0.13977	0.08205	0.104	0.33127	0.2957	0.35494	Vwa5b2	1	0	1.59101	4.00818e-06
sept12	0	0	0	0	0	0	sept12	0	0	NA	NA
0610031O16Rik	0	0	0	0	0	0	0610031O16Rik	0	0	NA	NA
1110015O18Rik	0	0	0	0	0	0	1110015O18Rik	0	0	NA	NA
1110025L11Rik	0	0	0	0	0	0	1110025L11Rik	0	0	NA	NA
1110028F18Rik	0	0	0	0	0	0	1110028F18Rik	0	0	NA	NA
1110036E04Rik	0	0	0	0	0	0	1110036E04Rik	0	0	NA	NA
1500012K07Rik	0	0	0	0	0	0	1500012K07Rik	0	0	NA	NA
1500015L24Rik	0	0	0	0	0	0	1500015L24Rik	0	0	NA	NA
1600010M07Rik	0	0	0	0	0	0	1600010M07Rik	0	0	NA	NA
1600015I10Rik	0	0	0	0	0	0	1600015I10Rik	0	0	NA	NA
1600019K03Rik	0	0	0	0	0	0	1600019K03Rik	0	0	NA	NA
1600029O15Rik	0	0	0	0	0	0	1600029O15Rik	0	0	NA	NA
1700001F09Rik	0	0	0	0	0	0	1700001F09Rik	0	0	NA	NA
1700003C15Rik	0	0	0	0	0	0	1700003C15Rik	0	0	NA	NA
1700003E24Rik	0	0	0	0	0	0	1700003E24Rik	0	0	NA	NA
1700003G13Rik	0	0	0	0	0	0	1700003G13Rik	0	0	NA	NA
1700003H04Rik	0	0	0	0	0	0	1700003H04Rik	0	0	NA	NA
1700003L19Rik	0	0	0	0	0	0	1700003L19Rik	0	0	NA	NA
1700003P14Rik	0	0	0	0	0	0	1700003P14Rik	0	0	NA	NA
1700006A11Rik	0	0	0	0	0	0	1700006A11Rik	0	0	NA	NA
1700006E09Rik	0	0	0	0	0	0	1700006E09Rik	0	0	NA	NA
1700006F04Rik	0	0	0	0	0	0	1700006F04Rik	0	0	NA	NA
1700008F21Rik	0	0	0	0	0	0	1700008F21Rik	0	0	NA	NA
1700008K24Rik	0	0	0	0	0	0	1700008K24Rik	0	0	NA	NA
1700008P02Rik	0	0	0	0	0	0	1700008P02Rik	0	0	NA	NA
1700009C05Rik	0	0	0	0	0	0	1700009C05Rik	0	0	NA	NA
1700009J07Rik	0	0	0	0	0	0	1700009J07Rik	0	0	NA	NA
1700010I02Rik	0	0	0	0	0	0	1700010I02Rik	0	0	NA	NA
1700010J16Rik	0	0	0	0	0	0	1700010J16Rik	0	0	NA	NA
1700011B04Rik	0	0	0	0	0	0	1700011B04Rik	0	0	NA	NA
1700011L22Rik	0	0	0	0	0	0	1700011L22Rik	0	0	NA	NA
1700011M02Rik	0	0	0	0	0	0	1700011M02Rik	0	0	NA	NA
1700013D24Rik	0	0	0	0	0	0	1700013D24Rik	0	0	NA	NA
1700015E13Rik	0	0	0	0	0	0	1700015E13Rik	0	0	NA	NA
1700016D06Rik	0	0	0	0	0	0	1700016D06Rik	0	0	NA	NA
1700016L21Rik	0	0	0	0	0	0	1700016L21Rik	0	0	NA	NA
1700016P04Rik	0	0	0	0	0	0	1700016P04Rik	0	0	NA	NA
1700017D01Rik	0	0	0	0	0	0	1700017D01Rik	0	0	NA	NA
1700017N19Rik	0	0	0	0	0	0	1700017N19Rik	0	0	NA	NA
1700018C11Rik	0	0	0	0	0	0	1700018C11Rik	0	0	NA	NA
1700018G05Rik	0	0	0	0	0	0	1700018G05Rik	0	0	NA	NA
1700019M22Rik	0	0	0	0	0	0	1700019M22Rik	0	0	NA	NA
1700020A23Rik	0	0	0	0	0	0	1700020A23Rik	0	0	NA	NA
1700020G17Rik	0	0	0	0	0	0	1700020G17Rik	0	0	NA	NA
1700020M21Rik	0	0	0	0	0	0	1700020M21Rik	0	0	NA	NA
1700022A22Rik	0	0	0	0	0	0	1700022A22Rik	0	0	NA	NA
1700022E09Rik	0	0	0	0	0	0	1700022E09Rik	0	0	NA	NA
1700022I11Rik	0	0	0	0	0	0	1700022I11Rik	0	0	NA	NA
1700024B18Rik	0	0	0	0	0	0	1700024B18Rik	0	0	NA	NA
1700025B11Rik	0	0	0	0	0	0	1700025B11Rik	0	0	NA	NA
1700025F22Rik	0	0	0	0	0	0	1700025F22Rik	0	0	NA	NA
1700025F24Rik	0	0	0	0	0	0	1700025F24Rik	0	0	NA	NA
1700025K24Rik	0	0	0	0	0	0	1700025K24Rik	0	0	NA	NA
1700025M24Rik	0	0	0	0	0	0	1700025M24Rik	0	0	NA	NA
1700025N23Rik	0	0	0	0	0	0	1700025N23Rik	0	0	NA	NA
1700026D11Rik	0	0	0	0	0	0	1700026D11Rik	0	0	NA	NA
1700026F02Rik	0	0	0	0	0	0	1700026F02Rik	0	0	NA	NA
1700027F09Rik	0	0	0	0	0	0	1700027F09Rik	0	0	NA	NA
1700027H10Rik	0	0	0	0	0	0	1700027H10Rik	0	0	NA	NA
1700028M03Rik	0	0	0	0	0	0	1700028M03Rik	0	0	NA	NA
1700028P15Rik	0	0	0	0	0	0	1700028P15Rik	0	0	NA	NA
1700029B22Rik	0	0	0	0	0	0	1700029B22Rik	0	0	NA	NA
1700029F12Rik	0	0	0	0	0	0	1700029F12Rik	0	0	NA	NA
1700029N11Rik	0	0	0	0	0	0	1700029N11Rik	0	0	NA	NA
1700030A11Rik	0	0	0	0	0	0	1700030A11Rik	0	0	NA	NA
1700030F04Rik	0	0	0	0	0	0	1700030F04Rik	0	0	NA	NA
1700030L20Rik	0	0	0	0	0	0	1700030L20Rik	0	0	NA	NA
1700030N03Rik	0	0	0	0	0	0	1700030N03Rik	0	0	NA	NA
1700031M16Rik	0	0	0	0	0	0	1700031M16Rik	0	0	NA	NA
1700034I23Rik	0	0	0	0	0	0	1700034I23Rik	0	0	NA	NA
1700034J05Rik	0	0	0	0	0	0	1700034J05Rik	0	0	NA	NA
1700034K08Rik	0	0	0	0	0	0	1700034K08Rik	0	0	NA	NA
1700036G14Rik	0	0	0	0	0	0	1700036G14Rik	0	0	NA	NA
1700039E15Rik	0	0	0	0	0	0	1700039E15Rik	0	0	NA	NA
1700041C23Rik	0	0	0	0	0	0	1700041C23Rik	0	0	NA	NA
1700041M19Rik	0	0	0	0	0	0	1700041M19Rik	0	0	NA	NA
1700042B14Rik	0	0	0	0	0	0	1700042B14Rik	0	0	NA	NA
1700042G15Rik	0	0	0	0	0	0	1700042G15Rik	0	0	NA	NA
1700044C05Rik	0	0	0	0	0	0	1700044C05Rik	0	0	NA	NA
1700044K03Rik	0	0	0	0	0	0	1700044K03Rik	0	0	NA	NA
1700046C09Rik	0	0	0	0	0	0	1700046C09Rik	0	0	NA	NA
1700047A11Rik	0	0	0	0	0	0	1700047A11Rik	0	0	NA	NA
1700047G03Rik	0	0	0	0	0	0	1700047G03Rik	0	0	NA	NA
1700047I17Rik2	0	0	0	0	0	0	1700047I17Rik2	0	0	NA	NA
1700047L14Rik	0	0	0	0	0	0	1700047L14Rik	0	0	NA	NA
1700048M11Rik	0	0	0	0	0	0	1700048M11Rik	0	0	NA	NA
1700049L16Rik	0	0	0	0	0	0	1700049L16Rik	0	0	NA	NA
1700051A21Rik	0	0	0	0	0	0	1700051A21Rik	0	0	NA	NA
1700052I22Rik	0	0	0	0	0	0	1700052I22Rik	0	0	NA	NA
1700054A03Rik	0	0	0	0	0	0	1700054A03Rik	0	0	NA	NA
1700054K19Rik	0	0	0	0	0	0	1700054K19Rik	0	0	NA	NA
1700055C04Rik	0	0	0	0	0	0	1700055C04Rik	0	0	NA	NA
1700060C16Rik	0	0	0	0	0	0	1700060C16Rik	0	0	NA	NA
1700061F12Rik	0	0	0	0	0	0	1700061F12Rik	0	0	NA	NA
1700061I17Rik	0	0	0	0	0	0	1700061I17Rik	0	0	NA	NA
1700063A18Rik	0	0	0	0	0	0	1700063A18Rik	0	0	NA	NA
1700064J06Rik	0	0	0	0	0	0	1700064J06Rik	0	0	NA	NA
1700065I16Rik	0	0	0	0	0	0	1700065I16Rik	0	0	NA	NA
1700065J11Rik	0	0	0	0	0	0	1700065J11Rik	0	0	NA	NA
1700065L07Rik	0	0	0	0	0	0	1700065L07Rik	0	0	NA	NA
1700065O20Rik	0	0	0	0	0	0	1700065O20Rik	0	0	NA	NA
1700066N21Rik	0	0	0	0	0	0	1700066N21Rik	0	0	NA	NA
1700067G17Rik	0	0	0	0	0	0	1700067G17Rik	0	0	NA	NA
1700069P05Rik	0	0	0	0	0	0	1700069P05Rik	0	0	NA	NA
1700072B07Rik	0	0	0	0	0	0	1700072B07Rik	0	0	NA	NA
1700074H08Rik	0	0	0	0	0	0	1700074H08Rik	0	0	NA	NA
1700074P13Rik	0	0	0	0	0	0	1700074P13Rik	0	0	NA	NA
1700080N15Rik	0	0	0	0	0	0	1700080N15Rik	0	0	NA	NA
1700085C21Rik	0	0	0	0	0	0	1700085C21Rik	0	0	NA	NA
1700092C02Rik	0	0	0	0	0	0	1700092C02Rik	0	0	NA	NA
1700094M24Rik	0	0	0	0	0	0	1700094M24Rik	0	0	NA	NA
1700096J18Rik	0	0	0	0	0	0	1700096J18Rik	0	0	NA	NA
1700100L14Rik	0	0	0	0	0	0	1700100L14Rik	0	0	NA	NA
1700101O22Rik	0	0	0	0	0	0	1700101O22Rik	0	0	NA	NA
1700108J01Rik	0	0	0	0	0	0	1700108J01Rik	0	0	NA	NA
1700109G15Rik	0	0	0	0	0	0	1700109G15Rik	0	0	NA	NA
1700109I08Rik	0	0	0	0	0	0	1700109I08Rik	0	0	NA	NA
1700109K24Rik	0	0	0	0	0	0	1700109K24Rik	0	0	NA	NA
1700112H15Rik	0	0	0	0	0	0	1700112H15Rik	0	0	NA	NA
1700112J05Rik	0	0	0	0	0	0	1700112J05Rik	0	0	NA	NA
1700120E14Rik	0	0	0	0	0	0	1700120E14Rik	0	0	NA	NA
1700120G07Rik	0	0	0	0	0	0	1700120G07Rik	0	0	NA	NA
1700121L16Rik	0	0	0	0	0	0	1700121L16Rik	0	0	NA	NA
1700123O12Rik	0	0	0	0	0	0	1700123O12Rik	0	0	NA	NA
1700125G02Rik	0	0	0	0	0	0	1700125G02Rik	0	0	NA	NA
1700126H18Rik	0	0	0	0	0	0	1700126H18Rik	0	0	NA	NA
1700128A07Rik	0	0	0	0	0	0	1700128A07Rik	0	0	NA	NA
1700129C05Rik	0	0	0	0	0	0	1700129C05Rik	0	0	NA	NA
1810006J02Rik	0	0	0	0	0	0	1810006J02Rik	0	0	NA	NA
1810007C17Rik	0	0	0	0	0	0	1810007C17Rik	0	0	NA	NA
1810008I18Rik	0	0	0	0	0	0	1810008I18Rik	0	0	NA	NA
1810009J06Rik	0	0	0	0	0	0	1810009J06Rik	0	0	NA	NA
1810018F18Rik	0	0	0	0	0	0	1810018F18Rik	0	0	NA	NA
1810065E05Rik	0	0	0	0	0	0	1810065E05Rik	0	0	NA	NA
2010009K17Rik	0	0	0	0	0	0	2010009K17Rik	0	0	NA	NA
2010106C02Rik	0	0	0	0	0	0	2010106C02Rik	0	0	NA	NA
2210010C04Rik	0	0	0	0	0	0	2210010C04Rik	0	0	NA	NA
2210407C18Rik	0	0	0	0	0	0	2210407C18Rik	0	0	NA	NA
2210409D07Rik	0	0	0	0	0	0	2210409D07Rik	0	0	NA	NA
2210414B05Rik	0	0	0	0	0	0	2210414B05Rik	0	0	NA	NA
2210420H20Rik	0	0	0	0	0	0	2210420H20Rik	0	0	NA	NA
2300002M23Rik	0	0	0	0	0	0	2300002M23Rik	0	0	NA	NA
2300003K06Rik	0	0	0	0	0	0	2300003K06Rik	0	0	NA	NA
2300005B03Rik	0	0	0	0	0	0	2300005B03Rik	0	0	NA	NA
2310002D06Rik	0	0	0	0	0	0	2310002D06Rik	0	0	NA	NA
2310002L09Rik	0	0	0	0	0	0	2310002L09Rik	0	0	NA	NA
2310005A03Rik	0	0	0	0	0	0	2310005A03Rik	0	0	NA	NA
2310034C09Rik	0	0	0	0	0	0	2310034C09Rik	0	0	NA	NA
2310039L15Rik	0	0	0	0	0	0	2310039L15Rik	0	0	NA	NA
2310043O21Rik	0	0	0	0	0	0	2310043O21Rik	0	0	NA	NA
2310050C09Rik	0	0	0	0	0	0	2310050C09Rik	0	0	NA	NA
2310057N15Rik	0	0	0	0	0	0	2310057N15Rik	0	0	NA	NA
2310065F04Rik	0	0	0	0	0	0	2310065F04Rik	0	0	NA	NA
2310079G19Rik	0	0	0	0	0	0	2310079G19Rik	0	0	NA	NA
2410114N07Rik	0	0	0	0	0	0	2410114N07Rik	0	0	NA	NA
2610028H24Rik	0	0	0	0	0	0	2610028H24Rik	0	0	NA	NA
2810007J24Rik	0	0	0	0	0	0	2810007J24Rik	0	0	NA	NA
2810049E08Rik	0	0	0	0	0	0	2810049E08Rik	0	0	NA	NA
2900057B20Rik	0	0	0	0	0	0	2900057B20Rik	0	0	NA	NA
2900092C05Rik	0	0	0	0	0	0	2900092C05Rik	0	0	NA	NA
3110015C05Rik	0	0	0	0	0	0	3110015C05Rik	0	0	NA	NA
3200001D21Rik	0	0	0	0	0	0	3200001D21Rik	0	0	NA	NA
4833427F10Rik	0	0	0	0	0	0	4833427F10Rik	0	0	NA	NA
4921501E09Rik	0	0	0	0	0	0	4921501E09Rik	0	0	NA	NA
4921511C20Rik	0	0	0	0	0	0	4921511C20Rik	0	0	NA	NA
4921511H03Rik	0	0	0	0	0	0	4921511H03Rik	0	0	NA	NA
4921511M17Rik	0	0	0	0	0	0	4921511M17Rik	0	0	NA	NA
4921515E04Rik	0	0	0	0	0	0	4921515E04Rik	0	0	NA	NA
4921524L21Rik	0	0	0	0	0	0	4921524L21Rik	0	0	NA	NA
4921529L05Rik	0	0	0	0	0	0	4921529L05Rik	0	0	NA	NA
4921531P14Rik	0	0	0	0	0	0	4921531P14Rik	0	0	NA	NA
4921533I20Rik	0	0	0	0	0	0	4921533I20Rik	0	0	NA	NA
4921534H16Rik	0	0	0	0	0	0	4921534H16Rik	0	0	NA	NA
4921539E11Rik	0	0	0	0	0	0	4921539E11Rik	0	0	NA	NA
4922502H24Rik	0	0	0	0	0	0	4922502H24Rik	0	0	NA	NA
4930401C15Rik	0	0	0	0	0	0	4930401C15Rik	0	0	NA	NA
4930401O12Rik	0	0	0	0	0	0	4930401O12Rik	0	0	NA	NA
4930402F11Rik	0	0	0	0	0	0	4930402F11Rik	0	0	NA	NA
4930404A05Rik	0	0	0	0	0	0	4930404A05Rik	0	0	NA	NA
4930405A10Rik	0	0	0	0	0	0	4930405A10Rik	0	0	NA	NA
4930405J17Rik	0	0	0	0	0	0	4930405J17Rik	0	0	NA	NA
4930405L22Rik	0	0	0	0	0	0	4930405L22Rik	0	0	NA	NA
4930406D18Rik	0	0	0	0	0	0	4930406D18Rik	0	0	NA	NA
4930412B13Rik	0	0	0	0	0	0	4930412B13Rik	0	0	NA	NA
4930412D23Rik	0	0	0	0	0	0	4930412D23Rik	0	0	NA	NA
4930413M19Rik	0	0	0	0	0	0	4930413M19Rik	0	0	NA	NA
4930414N06Rik	0	0	0	0	0	0	4930414N06Rik	0	0	NA	NA
4930415L06Rik	0	0	0	0	0	0	4930415L06Rik	0	0	NA	NA
4930419G24Rik	0	0	0	0	0	0	4930419G24Rik	0	0	NA	NA
4930425K10Rik	0	0	0	0	0	0	4930425K10Rik	0	0	NA	NA
4930425L21Rik	0	0	0	0	0	0	4930425L21Rik	0	0	NA	NA
4930425O10Rik	0	0	0	0	0	0	4930425O10Rik	0	0	NA	NA
4930428E07Rik	0	0	0	0	0	0	4930428E07Rik	0	0	NA	NA
4930429F11Rik	0	0	0	0	0	0	4930429F11Rik	0	0	NA	NA
4930430A15Rik	0	0	0	0	0	0	4930430A15Rik	0	0	NA	NA
4930430F21Rik	0	0	0	0	0	0	4930430F21Rik	0	0	NA	NA
4930431P03Rik	0	0	0	0	0	0	4930431P03Rik	0	0	NA	NA
4930432M17Rik	0	0	0	0	0	0	4930432M17Rik	0	0	NA	NA
4930433B08Rik	0	0	0	0	0	0	4930433B08Rik	0	0	NA	NA
4930438E09Rik	0	0	0	0	0	0	4930438E09Rik	0	0	NA	NA
4930440C22Rik	0	0	0	0	0	0	4930440C22Rik	0	0	NA	NA
4930441J16Rik	0	0	0	0	0	0	4930441J16Rik	0	0	NA	NA
4930447A16Rik	0	0	0	0	0	0	4930447A16Rik	0	0	NA	NA
4930447N08Rik	0	0	0	0	0	0	4930447N08Rik	0	0	NA	NA
4930448C13Rik	0	0	0	0	0	0	4930448C13Rik	0	0	NA	NA
4930448F12Rik	0	0	0	0	0	0	4930448F12Rik	0	0	NA	NA
4930448I06Rik	0	0	0	0	0	0	4930448I06Rik	0	0	NA	NA
4930448I18Rik	0	0	0	0	0	0	4930448I18Rik	0	0	NA	NA
4930449E18Rik	0	0	0	0	0	0	4930449E18Rik	0	0	NA	NA
4930451I11Rik	0	0	0	0	0	0	4930451I11Rik	0	0	NA	NA
4930452N14Rik	0	0	0	0	0	0	4930452N14Rik	0	0	NA	NA
4930455F16Rik	0	0	0	0	0	0	4930455F16Rik	0	0	NA	NA
4930455H04Rik	0	0	0	0	0	0	4930455H04Rik	0	0	NA	NA
4930455J16Rik	0	0	0	0	0	0	4930455J16Rik	0	0	NA	NA
4930456L15Rik	0	0	0	0	0	0	4930456L15Rik	0	0	NA	NA
4930459C07Rik	0	0	0	0	0	0	4930459C07Rik	0	0	NA	NA
4930459L07Rik	0	0	0	0	0	0	4930459L07Rik	0	0	NA	NA
4930463O16Rik	0	0	0	0	0	0	4930463O16Rik	0	0	NA	NA
4930465M20Rik	0	0	0	0	0	0	4930465M20Rik	0	0	NA	NA
4930468A15Rik	0	0	0	0	0	0	4930468A15Rik	0	0	NA	NA
4930470H14Rik	0	0	0	0	0	0	4930470H14Rik	0	0	NA	NA
4930470O06Rik	0	0	0	0	0	0	4930470O06Rik	0	0	NA	NA
4930470P17Rik	0	0	0	0	0	0	4930470P17Rik	0	0	NA	NA
4930471G03Rik	0	0	0	0	0	0	4930471G03Rik	0	0	NA	NA
4930474G06Rik	0	0	0	0	0	0	4930474G06Rik	0	0	NA	NA
4930474H20Rik	0	0	0	0	0	0	4930474H20Rik	0	0	NA	NA
4930474M22Rik	0	0	0	0	0	0	4930474M22Rik	0	0	NA	NA
4930474N05Rik	0	0	0	0	0	0	4930474N05Rik	0	0	NA	NA
4930478P22Rik	0	0	0	0	0	0	4930478P22Rik	0	0	NA	NA
4930480E11Rik	0	0	0	0	0	0	4930480E11Rik	0	0	NA	NA
4930480G23Rik	0	0	0	0	0	0	4930480G23Rik	0	0	NA	NA
4930480K15Rik	0	0	0	0	0	0	4930480K15Rik	0	0	NA	NA
4930483K19Rik	0	0	0	0	0	0	4930483K19Rik	0	0	NA	NA
4930486F22Rik	0	0	0	0	0	0	4930486F22Rik	0	0	NA	NA
4930486I03Rik	0	0	0	0	0	0	4930486I03Rik	0	0	NA	NA
4930487D11Rik	0	0	0	0	0	0	4930487D11Rik	0	0	NA	NA
4930500F04Rik	0	0	0	0	0	0	4930500F04Rik	0	0	NA	NA
4930503E24Rik	0	0	0	0	0	0	4930503E24Rik	0	0	NA	NA
4930503H13Rik	0	0	0	0	0	0	4930503H13Rik	0	0	NA	NA
4930503O07Rik	0	0	0	0	0	0	4930503O07Rik	0	0	NA	NA
4930505G20Rik	0	0	0	0	0	0	4930505G20Rik	0	0	NA	NA
4930507D10Rik	0	0	0	0	0	0	4930507D10Rik	0	0	NA	NA
4930509J09Rik	0	0	0	0	0	0	4930509J09Rik	0	0	NA	NA
4930509K18Rik	0	0	0	0	0	0	4930509K18Rik	0	0	NA	NA
4930511M06Rik	0	0	0	0	0	0	4930511M06Rik	0	0	NA	NA
4930513O06Rik	0	0	0	0	0	0	4930513O06Rik	0	0	NA	NA
4930515B02Rik	0	0	0	0	0	0	4930515B02Rik	0	0	NA	NA
4930515G16Rik	0	0	0	0	0	0	4930515G16Rik	0	0	NA	NA
4930515L03Rik	0	0	0	0	0	0	4930515L03Rik	0	0	NA	NA
4930515L19Rik	0	0	0	0	0	0	4930515L19Rik	0	0	NA	NA
4930517E11Rik	0	0	0	0	0	0	4930517E11Rik	0	0	NA	NA
4930519D14Rik	0	0	0	0	0	0	4930519D14Rik	0	0	NA	NA
4930519F24Rik	0	0	0	0	0	0	4930519F24Rik	0	0	NA	NA
4930519G04Rik	0	0	0	0	0	0	4930519G04Rik	0	0	NA	NA
4930519H02Rik	0	0	0	0	0	0	4930519H02Rik	0	0	NA	NA
4930520P13Rik	0	0	0	0	0	0	4930520P13Rik	0	0	NA	NA
4930521E06Rik	0	0	0	0	0	0	4930521E06Rik	0	0	NA	NA
4930522O17Rik	0	0	0	0	0	0	4930522O17Rik	0	0	NA	NA
4930523O13Rik	0	0	0	0	0	0	4930523O13Rik	0	0	NA	NA
4930524B17Rik	0	0	0	0	0	0	4930524B17Rik	0	0	NA	NA
4930524N10Rik	0	0	0	0	0	0	4930524N10Rik	0	0	NA	NA
4930524O05Rik	0	0	0	0	0	0	4930524O05Rik	0	0	NA	NA
4930524O08Rik	0	0	0	0	0	0	4930524O08Rik	0	0	NA	NA
4930527G23Rik	0	0	0	0	0	0	4930527G23Rik	0	0	NA	NA
4930529K09Rik	0	0	0	0	0	0	4930529K09Rik	0	0	NA	NA
4930529L06Rik	0	0	0	0	0	0	4930529L06Rik	0	0	NA	NA
4930532M18Rik	0	0	0	0	0	0	4930532M18Rik	0	0	NA	NA
4930533P14Rik	0	0	0	0	0	0	4930533P14Rik	0	0	NA	NA
4930539C22Rik	0	0	0	0	0	0	4930539C22Rik	0	0	NA	NA
4930539N22Rik	0	0	0	0	0	0	4930539N22Rik	0	0	NA	NA
4930540M03Rik	0	0	0	0	0	0	4930540M03Rik	0	0	NA	NA
4930543E12Rik	0	0	0	0	0	0	4930543E12Rik	0	0	NA	NA
4930544M13Rik	0	0	0	0	0	0	4930544M13Rik	0	0	NA	NA
4930545E07Rik	0	0	0	0	0	0	4930545E07Rik	0	0	NA	NA
4930545H06Rik	0	0	0	0	0	0	4930545H06Rik	0	0	NA	NA
4930546C10Rik	0	0	0	0	0	0	4930546C10Rik	0	0	NA	NA
4930547E14Rik	0	0	0	0	0	0	4930547E14Rik	0	0	NA	NA
4930548G14Rik	0	0	0	0	0	0	4930548G14Rik	0	0	NA	NA
4930548J01Rik	0	0	0	0	0	0	4930548J01Rik	0	0	NA	NA
4930548K13Rik	0	0	0	0	0	0	4930548K13Rik	0	0	NA	NA
4930549C01Rik	0	0	0	0	0	0	4930549C01Rik	0	0	NA	NA
4930552N02Rik	0	0	0	0	0	0	4930552N02Rik	0	0	NA	NA
4930553E22Rik	0	0	0	0	0	0	4930553E22Rik	0	0	NA	NA
4930554C24Rik	0	0	0	0	0	0	4930554C24Rik	0	0	NA	NA
4930556C24Rik	0	0	0	0	0	0	4930556C24Rik	0	0	NA	NA
4930556G01Rik	0	0	0	0	0	0	4930556G01Rik	0	0	NA	NA
4930556J02Rik	0	0	0	0	0	0	4930556J02Rik	0	0	NA	NA
4930557J02Rik	0	0	0	0	0	0	4930557J02Rik	0	0	NA	NA
4930558G05Rik	0	0	0	0	0	0	4930558G05Rik	0	0	NA	NA
4930563F08Rik	0	0	0	0	0	0	4930563F08Rik	0	0	NA	NA
4930563M20Rik	0	0	0	0	0	0	4930563M20Rik	0	0	NA	NA
4930564C03Rik	0	0	0	0	0	0	4930564C03Rik	0	0	NA	NA
4930565N06Rik	0	0	0	0	0	0	4930565N06Rik	0	0	NA	NA
4930567H17Rik	0	0	0	0	0	0	4930567H17Rik	0	0	NA	NA
4930567J20Rik	0	0	0	0	0	0	4930567J20Rik	0	0	NA	NA
4930567K20Rik	0	0	0	0	0	0	4930567K20Rik	0	0	NA	NA
4930568D16Rik	0	0	0	0	0	0	4930568D16Rik	0	0	NA	NA
4930571O06Rik	0	0	0	0	0	0	4930571O06Rik	0	0	NA	NA
4930572K03Rik	0	0	0	0	0	0	4930572K03Rik	0	0	NA	NA
4930573O16Rik	0	0	0	0	0	0	4930573O16Rik	0	0	NA	NA
4930578E11Rik	0	0	0	0	0	0	4930578E11Rik	0	0	NA	NA
4930578I06Rik	0	0	0	0	0	0	4930578I06Rik	0	0	NA	NA
4930578N18Rik	0	0	0	0	0	0	4930578N18Rik	0	0	NA	NA
4930583P06Rik	0	0	0	0	0	0	4930583P06Rik	0	0	NA	NA
4930592A05Rik	0	0	0	0	0	0	4930592A05Rik	0	0	NA	NA
4930592I03Rik	0	0	0	0	0	0	4930592I03Rik	0	0	NA	NA
4930595M18Rik	0	0	0	0	0	0	4930595M18Rik	0	0	NA	NA
4930596D02Rik	0	0	0	0	0	0	4930596D02Rik	0	0	NA	NA
4930598F16Rik	0	0	0	0	0	0	4930598F16Rik	0	0	NA	NA
4931402G19Rik	0	0	0	0	0	0	4931402G19Rik	0	0	NA	NA
4931417E11Rik	0	0	0	0	0	0	4931417E11Rik	0	0	NA	NA
4931419H13Rik	0	0	0	0	0	0	4931419H13Rik	0	0	NA	NA
4931420L22Rik	0	0	0	0	0	0	4931420L22Rik	0	0	NA	NA
4932411N23Rik	0	0	0	0	0	0	4932411N23Rik	0	0	NA	NA
4932414J04Rik	0	0	0	0	0	0	4932414J04Rik	0	0	NA	NA
4932414N04Rik	0	0	0	0	0	0	4932414N04Rik	0	0	NA	NA
4932416K20Rik	0	0	0	0	0	0	4932416K20Rik	0	0	NA	NA
4932429P05Rik	0	0	0	0	0	0	4932429P05Rik	0	0	NA	NA
4933400A11Rik	0	0	0	0	0	0	4933400A11Rik	0	0	NA	NA
4933400B14Rik	0	0	0	0	0	0	4933400B14Rik	0	0	NA	NA
4933401B06Rik	0	0	0	0	0	0	4933401B06Rik	0	0	NA	NA
4933401D09Rik	0	0	0	0	0	0	4933401D09Rik	0	0	NA	NA
4933402J10Rik	0	0	0	0	0	0	4933402J10Rik	0	0	NA	NA
4933402J15Rik	0	0	0	0	0	0	4933402J15Rik	0	0	NA	NA
4933402N03Rik	0	0	0	0	0	0	4933402N03Rik	0	0	NA	NA
4933402N22Rik	0	0	0	0	0	0	4933402N22Rik	0	0	NA	NA
4933402P03Rik	0	0	0	0	0	0	4933402P03Rik	0	0	NA	NA
4933404G15Rik	0	0	0	0	0	0	4933404G15Rik	0	0	NA	NA
4933404K08Rik	0	0	0	0	0	0	4933404K08Rik	0	0	NA	NA
4933405E24Rik	0	0	0	0	0	0	4933405E24Rik	0	0	NA	NA
4933406D12Rik	0	0	0	0	0	0	4933406D12Rik	0	0	NA	NA
4933406J10Rik	0	0	0	0	0	0	4933406J10Rik	0	0	NA	NA
4933406K04Rik	0	0	0	0	0	0	4933406K04Rik	0	0	NA	NA
4933407E24Rik	0	0	0	0	0	0	4933407E24Rik	0	0	NA	NA
4933407I05Rik	0	0	0	0	0	0	4933407I05Rik	0	0	NA	NA
4933409G03Rik	0	0	0	0	0	0	4933409G03Rik	0	0	NA	NA
4933413L06Rik	0	0	0	0	0	0	4933413L06Rik	0	0	NA	NA
4933416E03Rik	0	0	0	0	0	0	4933416E03Rik	0	0	NA	NA
4933416I08Rik	0	0	0	0	0	0	4933416I08Rik	0	0	NA	NA
4933417G07Rik	0	0	0	0	0	0	4933417G07Rik	0	0	NA	NA
4933421I07Rik	0	0	0	0	0	0	4933421I07Rik	0	0	NA	NA
4933427E13Rik	0	0	0	0	0	0	4933427E13Rik	0	0	NA	NA
4933428C19Rik	0	0	0	0	0	0	4933428C19Rik	0	0	NA	NA
4933430H16Rik	0	0	0	0	0	0	4933430H16Rik	0	0	NA	NA
4933430N04Rik	0	0	0	0	0	0	4933430N04Rik	0	0	NA	NA
4933431G14Rik	0	0	0	0	0	0	4933431G14Rik	0	0	NA	NA
4933432K03Rik	0	0	0	0	0	0	4933432K03Rik	0	0	NA	NA
4933433G08Rik	0	0	0	0	0	0	4933433G08Rik	0	0	NA	NA
4933436H12Rik	0	0	0	0	0	0	4933436H12Rik	0	0	NA	NA
4933436I01Rik	0	0	0	0	0	0	4933436I01Rik	0	0	NA	NA
4933438B17Rik	0	0	0	0	0	0	4933438B17Rik	0	0	NA	NA
4933438K21Rik	0	0	0	0	0	0	4933438K21Rik	0	0	NA	NA
4933440J02Rik	0	0	0	0	0	0	4933440J02Rik	0	0	NA	NA
5330411J11Rik	0	0	0	0	0	0	5330411J11Rik	0	0	NA	NA
5330439B14Rik	0	0	0	0	0	0	5330439B14Rik	0	0	NA	NA
5430402E10Rik	0	0	0	0	0	0	5430402E10Rik	0	0	NA	NA
5430425K12Rik	0	0	0	0	0	0	5430425K12Rik	0	0	NA	NA
5430434I15Rik	0	0	0	0	0	0	5430434I15Rik	0	0	NA	NA
5430437J10Rik	0	0	0	0	0	0	5430437J10Rik	0	0	NA	NA
5730412P04Rik	0	0	0	0	0	0	5730412P04Rik	0	0	NA	NA
5830411N06Rik	0	0	0	0	0	0	5830411N06Rik	0	0	NA	NA
5830416I19Rik	0	0	0	0	0	0	5830416I19Rik	0	0	NA	NA
6030440G07Rik	0	0	0	0	0	0	6030440G07Rik	0	0	NA	NA
6430706D22Rik	0	0	0	0	0	0	6430706D22Rik	0	0	NA	NA
7420701I03Rik	0	0	0	0	0	0	7420701I03Rik	0	0	NA	NA
7530416G11Rik	0	0	0	0	0	0	7530416G11Rik	0	0	NA	NA
7630403G23Rik	0	0	0	0	0	0	7630403G23Rik	0	0	NA	NA
8030423J24Rik	0	0	0	0	0	0	8030423J24Rik	0	0	NA	NA
9030204H09Rik	0	0	0	0	0	0	9030204H09Rik	0	0	NA	NA
9130221F21Rik	0	0	0	0	0	0	9130221F21Rik	0	0	NA	NA
9130409I23Rik	0	0	0	0	0	0	9130409I23Rik	0	0	NA	NA
9230009I02Rik	0	0	0	0	0	0	9230009I02Rik	0	0	NA	NA
9230104L09Rik	0	0	0	0	0	0	9230104L09Rik	0	0	NA	NA
9230110F15Rik	0	0	0	0	0	0	9230110F15Rik	0	0	NA	NA
9230112D13Rik	0	0	0	0	0	0	9230112D13Rik	0	0	NA	NA
9330178D15Rik	0	0	0	0	0	0	9330178D15Rik	0	0	NA	NA
9330188P03Rik	0	0	0	0	0	0	9330188P03Rik	0	0	NA	NA
9430007A20Rik	0	0	0	0	0	0	9430007A20Rik	0	0	NA	NA
9430019J16Rik	0	0	0	0	0	0	9430019J16Rik	0	0	NA	NA
9430069I07Rik	0	0	0	0	0	0	9430069I07Rik	0	0	NA	NA
9530002B09Rik	0	0	0	0	0	0	9530002B09Rik	0	0	NA	NA
9530003J23Rik	0	0	0	0	0	0	9530003J23Rik	0	0	NA	NA
9630013A20Rik	0	0	0	0	0	0	9630013A20Rik	0	0	NA	NA
9630028B13Rik	0	0	0	0	0	0	9630028B13Rik	0	0	NA	NA
9830107B12Rik	0	0	0	0	0	0	9830107B12Rik	0	0	NA	NA
9830132P13Rik	0	0	0	0	0	0	9830132P13Rik	0	0	NA	NA
9930111J21Rik2	0	0	0	0	0	0	9930111J21Rik2	0	0	NA	NA
A1bg	0	0	0	0	0	0	A1bg	0	0	NA	NA
A230001M10Rik	0	0	0	0	0	0	A230001M10Rik	0	0	NA	NA
A330032B11Rik	0	0	0	0	0	0	A330032B11Rik	0	0	NA	NA
A330049N07Rik	0	0	0	0	0	0	A330049N07Rik	0	0	NA	NA
A330076C08Rik	0	0	0	0	0	0	A330076C08Rik	0	0	NA	NA
A530046M15Rik	0	0	0	0	0	0	A530046M15Rik	0	0	NA	NA
A530053G22Rik	0	0	0	0	0	0	A530053G22Rik	0	0	NA	NA
A530064D06Rik	0	0	0	0	0	0	A530064D06Rik	0	0	NA	NA
A530099J19Rik	0	0	0	0	0	0	A530099J19Rik	0	0	NA	NA
A630010A05Rik	0	0	0	0	0	0	A630010A05Rik	0	0	NA	NA
A630023P12Rik	0	0	0	0	0	0	A630023P12Rik	0	0	NA	NA
A630073D07Rik	0	0	0	0	0	0	A630073D07Rik	0	0	NA	NA
A730006G06Rik	0	0	0	0	0	0	A730006G06Rik	0	0	NA	NA
A730008H23Rik	0	0	0	0	0	0	A730008H23Rik	0	0	NA	NA
A830019L24Rik	0	0	0	0	0	0	A830019L24Rik	0	0	NA	NA
A930006I01Rik	0	0	0	0	0	0	A930006I01Rik	0	0	NA	NA
A930009A15Rik	0	0	0	0	0	0	A930009A15Rik	0	0	NA	NA
AA536875	0	0	0	0	0	0	AA536875	0	0	NA	NA
AA619741	0	0	0	0	0	0	AA619741	0	0	NA	NA
Aadacl2	0	0	0	0	0	0	Aadacl2	0	0	NA	NA
Aadacl3	0	0	0	0	0	0	Aadacl3	0	0	NA	NA
Acrv1	0	0	0	0	0	0	Acrv1	0	0	NA	NA
Acsbg2	0	0	0	0	0	0	Acsbg2	0	0	NA	NA
Acsm2	0	0	0	0	0	0	Acsm2	0	0	NA	NA
Actbl2	0	0	0	0	0	0	Actbl2	0	0	NA	NA
Actl6b	0	0	0	0	0	0	Actl6b	0	0	NA	NA
Actl7a	0	0	0	0	0	0	Actl7a	0	0	NA	NA
Actrt1	0	0	0	0	0	0	Actrt1	0	0	NA	NA
Actrt2	0	0	0	0	0	0	Actrt2	0	0	NA	NA
Adam20	0	0	0	0	0	0	Adam20	0	0	NA	NA
Adam24	0	0	0	0	0	0	Adam24	0	0	NA	NA
Adam26a	0	0	0	0	0	0	Adam26a	0	0	NA	NA
Adam26b	0	0	0	0	0	0	Adam26b	0	0	NA	NA
Adam29	0	0	0	0	0	0	Adam29	0	0	NA	NA
Adam34	0	0	0	0	0	0	Adam34	0	0	NA	NA
Adam6a	0	0	0	0	0	0	Adam6a	0	0	NA	NA
Adam6b	0	0	0	0	0	0	Adam6b	0	0	NA	NA
Agr3	0	0	0	0	0	0	Agr3	0	0	NA	NA
Agtr2	0	0	0	0	0	0	Agtr2	0	0	NA	NA
Aknad1	0	0	0	0	0	0	Aknad1	0	0	NA	NA
Akr1c20	0	0	0	0	0	0	Akr1c20	0	0	NA	NA
Aldoart1	0	0	0	0	0	0	Aldoart1	0	0	NA	NA
Allc	0	0	0	0	0	0	Allc	0	0	NA	NA
Alppl2	0	0	0	0	0	0	Alppl2	0	0	NA	NA
Ambn	0	0	0	0	0	0	Ambn	0	0	NA	NA
Amd2	0	0	0	0	0	0	Amd2	0	0	NA	NA
Amelx	0	0	0	0	0	0	Amelx	0	0	NA	NA
Amtn	0	0	0	0	0	0	Amtn	0	0	NA	NA
Amy2a2	0	0	0	0	0	0	Amy2a2	0	0	NA	NA
Amy2a3	0	0	0	0	0	0	Amy2a3	0	0	NA	NA
Amy2a4	0	0	0	0	0	0	Amy2a4	0	0	NA	NA
Amy2a5	0	0	0	0	0	0	Amy2a5	0	0	NA	NA
Amy2b	0	0	0	0	0	0	Amy2b	0	0	NA	NA
Ang2	0	0	0	0	0	0	Ang2	0	0	NA	NA
Ang3	0	0	0	0	0	0	Ang3	0	0	NA	NA
Ang5	0	0	0	0	0	0	Ang5	0	0	NA	NA
Ang6	0	0	0	0	0	0	Ang6	0	0	NA	NA
Angptl7	0	0	0	0	0	0	Angptl7	0	0	NA	NA
Antxrl	0	0	0	0	0	0	Antxrl	0	0	NA	NA
Apcs	0	0	0	0	0	0	Apcs	0	0	NA	NA
Apobec4	0	0	0	0	0	0	Apobec4	0	0	NA	NA
Apol11a	0	0	0	0	0	0	Apol11a	0	0	NA	NA
Apol11b	0	0	0	0	0	0	Apol11b	0	0	NA	NA
Apoo-ps	0	0	0	0	0	0	Apoo-ps	0	0	NA	NA
Aqp12	0	0	0	0	0	0	Aqp12	0	0	NA	NA
Aqp2	0	0	0	0	0	0	Aqp2	0	0	NA	NA
Arhgap15os	0	0	0	0	0	0	Arhgap15os	0	0	NA	NA
Arl11	0	0	0	0	0	0	Arl11	0	0	NA	NA
Art2a-ps	0	0	0	0	0	0	Art2a-ps	0	0	NA	NA
Art2b	0	0	0	0	0	0	Art2b	0	0	NA	NA
Asb9	0	0	0	0	0	0	Asb9	0	0	NA	NA
Atp6v0c-ps2	0	0	0	0	0	0	Atp6v0c-ps2	0	0	NA	NA
Atp6v0d2	0	0	0	0	0	0	Atp6v0d2	0	0	NA	NA
Atp6v1e2	0	0	0	0	0	0	Atp6v1e2	0	0	NA	NA
AU016765	0	0	0	0	0	0	AU016765	0	0	NA	NA
AU018829	0	0	0	0	0	0	AU018829	0	0	NA	NA
AU040972	0	0	0	0	0	0	AU040972	0	0	NA	NA
Awat1	0	0	0	0	0	0	Awat1	0	0	NA	NA
AY512915	0	0	0	0	0	0	AY512915	0	0	NA	NA
AY761184	0	0	0	0	0	0	AY761184	0	0	NA	NA
AY761185	0	0	0	0	0	0	AY761185	0	0	NA	NA
Azgp1	0	0	0	0	0	0	Azgp1	0	0	NA	NA
B020031M17Rik	0	0	0	0	0	0	B020031M17Rik	0	0	NA	NA
B230206H07Rik	0	0	0	0	0	0	B230206H07Rik	0	0	NA	NA
Bach2os	0	0	0	0	0	0	Bach2os	0	0	NA	NA
Batf2	0	0	0	0	0	0	Batf2	0	0	NA	NA
BB014433	0	0	0	0	0	0	BB014433	0	0	NA	NA
BB287469	0	0	0	0	0	0	BB287469	0	0	NA	NA
BC018473	0	0	0	0	0	0	BC018473	0	0	NA	NA
BC048671	0	0	0	0	0	0	BC048671	0	0	NA	NA
BC051665	0	0	0	0	0	0	BC051665	0	0	NA	NA
BC061195	0	0	0	0	0	0	BC061195	0	0	NA	NA
BC061212	0	0	0	0	0	0	BC061212	0	0	NA	NA
BC094916	0	0	0	0	0	0	BC094916	0	0	NA	NA
BC100530	0	0	0	0	0	0	BC100530	0	0	NA	NA
BC117090	0	0	0	0	0	0	BC117090	0	0	NA	NA
BC147527	0	0	0	0	0	0	BC147527	0	0	NA	NA
Bcl2a1a	0	0	0	0	0	0	Bcl2a1a	0	0	NA	NA
Bcl2a1c	0	0	0	0	0	0	Bcl2a1c	0	0	NA	NA
Bcl2a1d	0	0	0	0	0	0	Bcl2a1d	0	0	NA	NA
Bpifa1	0	0	0	0	0	0	Bpifa1	0	0	NA	NA
Bpifa2	0	0	0	0	0	0	Bpifa2	0	0	NA	NA
Bpifa5	0	0	0	0	0	0	Bpifa5	0	0	NA	NA
Bpifb3	0	0	0	0	0	0	Bpifb3	0	0	NA	NA
Bpifb9b	0	0	0	0	0	0	Bpifb9b	0	0	NA	NA
Bsnd	0	0	0	0	0	0	Bsnd	0	0	NA	NA
Bsph1	0	0	0	0	0	0	Bsph1	0	0	NA	NA
Bsph2	0	0	0	0	0	0	Bsph2	0	0	NA	NA
Btg1-ps1	0	0	0	0	0	0	Btg1-ps1	0	0	NA	NA
Btg4	0	0	0	0	0	0	Btg4	0	0	NA	NA
Btnl6	0	0	0	0	0	0	Btnl6	0	0	NA	NA
C030007H22Rik	0	0	0	0	0	0	C030007H22Rik	0	0	NA	NA
C030029H02Rik	0	0	0	0	0	0	C030029H02Rik	0	0	NA	NA
C1qtnf5	0	0	0	0	0	0	C1qtnf5	0	0	NA	NA
C1rb	0	0	0	0	0	0	C1rb	0	0	NA	NA
C230029M16	0	0	0	0	0	0	C230029M16	0	0	NA	NA
C230079O03Rik	0	0	0	0	0	0	C230079O03Rik	0	0	NA	NA
C86187	0	0	0	0	0	0	C86187	0	0	NA	NA
C87414	0	0	0	0	0	0	C87414	0	0	NA	NA
C87499	0	0	0	0	0	0	C87499	0	0	NA	NA
Cabs1	0	0	0	0	0	0	Cabs1	0	0	NA	NA
Calhm1	0	0	0	0	0	0	Calhm1	0	0	NA	NA
Capza3	0	0	0	0	0	0	Capza3	0	0	NA	NA
Catsper1	0	0	0	0	0	0	Catsper1	0	0	NA	NA
Ccdc178	0	0	0	0	0	0	Ccdc178	0	0	NA	NA
Ccdc34os	0	0	0	0	0	0	Ccdc34os	0	0	NA	NA
Ccdc54	0	0	0	0	0	0	Ccdc54	0	0	NA	NA
Ccdc7	0	0	0	0	0	0	Ccdc7	0	0	NA	NA
Ccl11	0	0	0	0	0	0	Ccl11	0	0	NA	NA
Ccl12	0	0	0	0	0	0	Ccl12	0	0	NA	NA
Ccl21a	0	0	0	0	0	0	Ccl21a	0	0	NA	NA
Ccl21b	0	0	0	0	0	0	Ccl21b	0	0	NA	NA
Ccl21c	0	0	0	0	0	0	Ccl21c	0	0	NA	NA
Ccl24	0	0	0	0	0	0	Ccl24	0	0	NA	NA
Ccl26	0	0	0	0	0	0	Ccl26	0	0	NA	NA
Ccl27b	0	0	0	0	0	0	Ccl27b	0	0	NA	NA
Ccl4	0	0	0	0	0	0	Ccl4	0	0	NA	NA
Ccl8	0	0	0	0	0	0	Ccl8	0	0	NA	NA
Ccr1l1	0	0	0	0	0	0	Ccr1l1	0	0	NA	NA
Ccr3	0	0	0	0	0	0	Ccr3	0	0	NA	NA
Ccr6	0	0	0	0	0	0	Ccr6	0	0	NA	NA
Cct8l1	0	0	0	0	0	0	Cct8l1	0	0	NA	NA
Cd200r3	0	0	0	0	0	0	Cd200r3	0	0	NA	NA
Cd209a	0	0	0	0	0	0	Cd209a	0	0	NA	NA
Cd300lh	0	0	0	0	0	0	Cd300lh	0	0	NA	NA
Cd40lg	0	0	0	0	0	0	Cd40lg	0	0	NA	NA
Cd69	0	0	0	0	0	0	Cd69	0	0	NA	NA
Cd8b1	0	0	0	0	0	0	Cd8b1	0	0	NA	NA
Cdr1	0	0	0	0	0	0	Cdr1	0	0	NA	NA
Ceacam13	0	0	0	0	0	0	Ceacam13	0	0	NA	NA
Ceacam14	0	0	0	0	0	0	Ceacam14	0	0	NA	NA
Ceacam5	0	0	0	0	0	0	Ceacam5	0	0	NA	NA
Ceacam-ps1	0	0	0	0	0	0	Ceacam-ps1	0	0	NA	NA
Cela3a	0	0	0	0	0	0	Cela3a	0	0	NA	NA
Cers1	0	0	0	0	0	0	Cers1	0	0	NA	NA
Ces2d-ps	0	0	0	0	0	0	Ces2d-ps	0	0	NA	NA
Ces2f	0	0	0	0	0	0	Ces2f	0	0	NA	NA
Ces2h	0	0	0	0	0	0	Ces2h	0	0	NA	NA
Ces3a	0	0	0	0	0	0	Ces3a	0	0	NA	NA
Ces3b	0	0	0	0	0	0	Ces3b	0	0	NA	NA
Ces4a	0	0	0	0	0	0	Ces4a	0	0	NA	NA
Cfhr2	0	0	0	0	0	0	Cfhr2	0	0	NA	NA
Chil6	0	0	0	0	0	0	Chil6	0	0	NA	NA
ChkbCpt1b	0	0	0	0	0	0	ChkbCpt1b	0	0	NA	NA
Chrm5	0	0	0	0	0	0	Chrm5	0	0	NA	NA
Cib3	0	0	0	0	0	0	Cib3	0	0	NA	NA
Cks1brt	0	0	0	0	0	0	Cks1brt	0	0	NA	NA
Clca2	0	0	0	0	0	0	Clca2	0	0	NA	NA
Cldn17	0	0	0	0	0	0	Cldn17	0	0	NA	NA
Cldn24	0	0	0	0	0	0	Cldn24	0	0	NA	NA
Clec12a	0	0	0	0	0	0	Clec12a	0	0	NA	NA
Clec12b	0	0	0	0	0	0	Clec12b	0	0	NA	NA
Clec2e	0	0	0	0	0	0	Clec2e	0	0	NA	NA
Clec3a	0	0	0	0	0	0	Clec3a	0	0	NA	NA
Clec4a2	0	0	0	0	0	0	Clec4a2	0	0	NA	NA
Clec4a4	0	0	0	0	0	0	Clec4a4	0	0	NA	NA
Clec4b1	0	0	0	0	0	0	Clec4b1	0	0	NA	NA
Clec4b2	0	0	0	0	0	0	Clec4b2	0	0	NA	NA
Clec4d	0	0	0	0	0	0	Clec4d	0	0	NA	NA
Clec4n	0	0	0	0	0	0	Clec4n	0	0	NA	NA
Clpsl2	0	0	0	0	0	0	Clpsl2	0	0	NA	NA
Cnfn	0	0	0	0	0	0	Cnfn	0	0	NA	NA
Cnga1	0	0	0	0	0	0	Cnga1	0	0	NA	NA
Cox8b	0	0	0	0	0	0	Cox8b	0	0	NA	NA
Cphx1	0	0	0	0	0	0	Cphx1	0	0	NA	NA
Cphx2	0	0	0	0	0	0	Cphx2	0	0	NA	NA
Cpxcr1	0	0	0	0	0	0	Cpxcr1	0	0	NA	NA
Crisp1	0	0	0	0	0	0	Crisp1	0	0	NA	NA
Crisp3	0	0	0	0	0	0	Crisp3	0	0	NA	NA
Crisp4	0	0	0	0	0	0	Crisp4	0	0	NA	NA
Crybb2	0	0	0	0	0	0	Crybb2	0	0	NA	NA
Crygc	0	0	0	0	0	0	Crygc	0	0	NA	NA
Crygd	0	0	0	0	0	0	Crygd	0	0	NA	NA
Csmd2os	0	0	0	0	0	0	Csmd2os	0	0	NA	NA
Csn1s2a	0	0	0	0	0	0	Csn1s2a	0	0	NA	NA
Csn1s2b	0	0	0	0	0	0	Csn1s2b	0	0	NA	NA
Csn2	0	0	0	0	0	0	Csn2	0	0	NA	NA
Csnka2ip	0	0	0	0	0	0	Csnka2ip	0	0	NA	NA
Csprs	0	0	0	0	0	0	Csprs	0	0	NA	NA
Cst10	0	0	0	0	0	0	Cst10	0	0	NA	NA
Cst11	0	0	0	0	0	0	Cst11	0	0	NA	NA
Cst12	0	0	0	0	0	0	Cst12	0	0	NA	NA
Cst13	0	0	0	0	0	0	Cst13	0	0	NA	NA
Cst7	0	0	0	0	0	0	Cst7	0	0	NA	NA
Cst8	0	0	0	0	0	0	Cst8	0	0	NA	NA
Csta1	0	0	0	0	0	0	Csta1	0	0	NA	NA
Ctag2	0	0	0	0	0	0	Ctag2	0	0	NA	NA
Ctla4	0	0	0	0	0	0	Ctla4	0	0	NA	NA
Ctrc	0	0	0	0	0	0	Ctrc	0	0	NA	NA
Ctrcos	0	0	0	0	0	0	Ctrcos	0	0	NA	NA
Cts6	0	0	0	0	0	0	Cts6	0	0	NA	NA
Cts8-ps	0	0	0	0	0	0	Cts8-ps	0	0	NA	NA
Ctsj	0	0	0	0	0	0	Ctsj	0	0	NA	NA
Ctsll3	0	0	0	0	0	0	Ctsll3	0	0	NA	NA
Ctsm	0	0	0	0	0	0	Ctsm	0	0	NA	NA
Ctsq	0	0	0	0	0	0	Ctsq	0	0	NA	NA
Ctsr	0	0	0	0	0	0	Ctsr	0	0	NA	NA
Cxcl9	0	0	0	0	0	0	Cxcl9	0	0	NA	NA
Cxcr2	0	0	0	0	0	0	Cxcr2	0	0	NA	NA
Cxcr6	0	0	0	0	0	0	Cxcr6	0	0	NA	NA
Cylc1	0	0	0	0	0	0	Cylc1	0	0	NA	NA
Cylc2	0	0	0	0	0	0	Cylc2	0	0	NA	NA
Cyp11b1	0	0	0	0	0	0	Cyp11b1	0	0	NA	NA
Cyp11b2	0	0	0	0	0	0	Cyp11b2	0	0	NA	NA
Cyp2a22	0	0	0	0	0	0	Cyp2a22	0	0	NA	NA
Cyp2b13	0	0	0	0	0	0	Cyp2b13	0	0	NA	NA
Cyp2b9	0	0	0	0	0	0	Cyp2b9	0	0	NA	NA
Cyp2c37	0	0	0	0	0	0	Cyp2c37	0	0	NA	NA
Cyp2c38	0	0	0	0	0	0	Cyp2c38	0	0	NA	NA
Cyp2c39	0	0	0	0	0	0	Cyp2c39	0	0	NA	NA
Cyp2c40	0	0	0	0	0	0	Cyp2c40	0	0	NA	NA
Cyp2c50	0	0	0	0	0	0	Cyp2c50	0	0	NA	NA
Cyp2c53-ps	0	0	0	0	0	0	Cyp2c53-ps	0	0	NA	NA
Cyp2c54	0	0	0	0	0	0	Cyp2c54	0	0	NA	NA
Cyp2c67	0	0	0	0	0	0	Cyp2c67	0	0	NA	NA
Cyp2c69	0	0	0	0	0	0	Cyp2c69	0	0	NA	NA
Cyp2d10	0	0	0	0	0	0	Cyp2d10	0	0	NA	NA
Cyp2d11	0	0	0	0	0	0	Cyp2d11	0	0	NA	NA
Cyp2d13	0	0	0	0	0	0	Cyp2d13	0	0	NA	NA
Cyp2d9	0	0	0	0	0	0	Cyp2d9	0	0	NA	NA
Cyp2j8	0	0	0	0	0	0	Cyp2j8	0	0	NA	NA
Cyp2t4	0	0	0	0	0	0	Cyp2t4	0	0	NA	NA
Cyp3a11	0	0	0	0	0	0	Cyp3a11	0	0	NA	NA
Cyp3a16	0	0	0	0	0	0	Cyp3a16	0	0	NA	NA
Cyp3a25	0	0	0	0	0	0	Cyp3a25	0	0	NA	NA
Cyp3a41a	0	0	0	0	0	0	Cyp3a41a	0	0	NA	NA
Cyp3a41b	0	0	0	0	0	0	Cyp3a41b	0	0	NA	NA
Cyp3a44	0	0	0	0	0	0	Cyp3a44	0	0	NA	NA
Cyp3a57	0	0	0	0	0	0	Cyp3a57	0	0	NA	NA
Cyp3a59	0	0	0	0	0	0	Cyp3a59	0	0	NA	NA
Cyp4a10	0	0	0	0	0	0	Cyp4a10	0	0	NA	NA
Cyp4a14	0	0	0	0	0	0	Cyp4a14	0	0	NA	NA
Cyp4a32	0	0	0	0	0	0	Cyp4a32	0	0	NA	NA
Cyp8b1	0	0	0	0	0	0	Cyp8b1	0	0	NA	NA
Cypt1	0	0	0	0	0	0	Cypt1	0	0	NA	NA
Cypt10	0	0	0	0	0	0	Cypt10	0	0	NA	NA
Cypt12	0	0	0	0	0	0	Cypt12	0	0	NA	NA
Cypt14	0	0	0	0	0	0	Cypt14	0	0	NA	NA
Cypt15	0	0	0	0	0	0	Cypt15	0	0	NA	NA
Cypt4	0	0	0	0	0	0	Cypt4	0	0	NA	NA
Cypt7	0	0	0	0	0	0	Cypt7	0	0	NA	NA
Cypt8	0	0	0	0	0	0	Cypt8	0	0	NA	NA
Cypt9	0	0	0	0	0	0	Cypt9	0	0	NA	NA
D130009I18Rik	0	0	0	0	0	0	D130009I18Rik	0	0	NA	NA
D16Ertd519e	0	0	0	0	0	0	D16Ertd519e	0	0	NA	NA
D5Ertd577e	0	0	0	0	0	0	D5Ertd577e	0	0	NA	NA
D630013N20Rik	0	0	0	0	0	0	D630013N20Rik	0	0	NA	NA
D830005E20Rik	0	0	0	0	0	0	D830005E20Rik	0	0	NA	NA
D830032E09Rik	0	0	0	0	0	0	D830032E09Rik	0	0	NA	NA
Dcstamp	0	0	0	0	0	0	Dcstamp	0	0	NA	NA
Dear1	0	0	0	0	0	0	Dear1	0	0	NA	NA
Defa17	0	0	0	0	0	0	Defa17	0	0	NA	NA
Defa2	0	0	0	0	0	0	Defa2	0	0	NA	NA
Defa20	0	0	0	0	0	0	Defa20	0	0	NA	NA
Defa22	0	0	0	0	0	0	Defa22	0	0	NA	NA
Defa23	0	0	0	0	0	0	Defa23	0	0	NA	NA
Defa24	0	0	0	0	0	0	Defa24	0	0	NA	NA
Defa25	0	0	0	0	0	0	Defa25	0	0	NA	NA
Defa26	0	0	0	0	0	0	Defa26	0	0	NA	NA
Defa3	0	0	0	0	0	0	Defa3	0	0	NA	NA
Defa4	0	0	0	0	0	0	Defa4	0	0	NA	NA
Defa5	0	0	0	0	0	0	Defa5	0	0	NA	NA
Defa6	0	0	0	0	0	0	Defa6	0	0	NA	NA
Defa-ps1	0	0	0	0	0	0	Defa-ps1	0	0	NA	NA
Defa-ps12	0	0	0	0	0	0	Defa-ps12	0	0	NA	NA
Defa-ps13	0	0	0	0	0	0	Defa-ps13	0	0	NA	NA
Defa-rs1	0	0	0	0	0	0	Defa-rs1	0	0	NA	NA
Defa-rs7	0	0	0	0	0	0	Defa-rs7	0	0	NA	NA
Defb1	0	0	0	0	0	0	Defb1	0	0	NA	NA
Defb10	0	0	0	0	0	0	Defb10	0	0	NA	NA
Defb11	0	0	0	0	0	0	Defb11	0	0	NA	NA
Defb12	0	0	0	0	0	0	Defb12	0	0	NA	NA
Defb13	0	0	0	0	0	0	Defb13	0	0	NA	NA
Defb14	0	0	0	0	0	0	Defb14	0	0	NA	NA
Defb15	0	0	0	0	0	0	Defb15	0	0	NA	NA
Defb18	0	0	0	0	0	0	Defb18	0	0	NA	NA
Defb19	0	0	0	0	0	0	Defb19	0	0	NA	NA
Defb2	0	0	0	0	0	0	Defb2	0	0	NA	NA
Defb20	0	0	0	0	0	0	Defb20	0	0	NA	NA
Defb21	0	0	0	0	0	0	Defb21	0	0	NA	NA
Defb22	0	0	0	0	0	0	Defb22	0	0	NA	NA
Defb28	0	0	0	0	0	0	Defb28	0	0	NA	NA
Defb29	0	0	0	0	0	0	Defb29	0	0	NA	NA
Defb3	0	0	0	0	0	0	Defb3	0	0	NA	NA
Defb33	0	0	0	0	0	0	Defb33	0	0	NA	NA
Defb35	0	0	0	0	0	0	Defb35	0	0	NA	NA
Defb37	0	0	0	0	0	0	Defb37	0	0	NA	NA
Defb38	0	0	0	0	0	0	Defb38	0	0	NA	NA
Defb39	0	0	0	0	0	0	Defb39	0	0	NA	NA
Defb4	0	0	0	0	0	0	Defb4	0	0	NA	NA
Defb40	0	0	0	0	0	0	Defb40	0	0	NA	NA
Defb42	0	0	0	0	0	0	Defb42	0	0	NA	NA
Defb43	0	0	0	0	0	0	Defb43	0	0	NA	NA
Defb45	0	0	0	0	0	0	Defb45	0	0	NA	NA
Defb46	0	0	0	0	0	0	Defb46	0	0	NA	NA
Defb48	0	0	0	0	0	0	Defb48	0	0	NA	NA
Defb5	0	0	0	0	0	0	Defb5	0	0	NA	NA
Defb50	0	0	0	0	0	0	Defb50	0	0	NA	NA
Defb6	0	0	0	0	0	0	Defb6	0	0	NA	NA
Defb7	0	0	0	0	0	0	Defb7	0	0	NA	NA
Defb8	0	0	0	0	0	0	Defb8	0	0	NA	NA
Defb9	0	0	0	0	0	0	Defb9	0	0	NA	NA
Dgat2l6	0	0	0	0	0	0	Dgat2l6	0	0	NA	NA
Dhrs7c	0	0	0	0	0	0	Dhrs7c	0	0	NA	NA
Dhrsx	0	0	0	0	0	0	Dhrsx	0	0	NA	NA
Dmrtc1c1	0	0	0	0	0	0	Dmrtc1c1	0	0	NA	NA
Dmrtc1c2	0	0	0	0	0	0	Dmrtc1c2	0	0	NA	NA
Dnase2b	0	0	0	0	0	0	Dnase2b	0	0	NA	NA
Dntt	0	0	0	0	0	0	Dntt	0	0	NA	NA
Doxl2	0	0	0	0	0	0	Doxl2	0	0	NA	NA
Dppa1	0	0	0	0	0	0	Dppa1	0	0	NA	NA
Dreh	0	0	0	0	0	0	Dreh	0	0	NA	NA
Dusp21	0	0	0	0	0	0	Dusp21	0	0	NA	NA
Duxbl1	0	0	0	0	0	0	Duxbl1	0	0	NA	NA
Duxbl2	0	0	0	0	0	0	Duxbl2	0	0	NA	NA
Duxbl3	0	0	0	0	0	0	Duxbl3	0	0	NA	NA
Dynlt1c	0	0	0	0	0	0	Dynlt1c	0	0	NA	NA
E030002O03Rik	0	0	0	0	0	0	E030002O03Rik	0	0	NA	NA
E030003E18Rik	0	0	0	0	0	0	E030003E18Rik	0	0	NA	NA
E030018B13Rik	0	0	0	0	0	0	E030018B13Rik	0	0	NA	NA
E030019B06Rik	0	0	0	0	0	0	E030019B06Rik	0	0	NA	NA
E030025P04Rik	0	0	0	0	0	0	E030025P04Rik	0	0	NA	NA
E330014E10Rik	0	0	0	0	0	0	E330014E10Rik	0	0	NA	NA
E330017L17Rik	0	0	0	0	0	0	E330017L17Rik	0	0	NA	NA
Ear1	0	0	0	0	0	0	Ear1	0	0	NA	NA
Ear12	0	0	0	0	0	0	Ear12	0	0	NA	NA
Ear14	0	0	0	0	0	0	Ear14	0	0	NA	NA
Ear2	0	0	0	0	0	0	Ear2	0	0	NA	NA
Ear3	0	0	0	0	0	0	Ear3	0	0	NA	NA
Ear4	0	0	0	0	0	0	Ear4	0	0	NA	NA
Ear6	0	0	0	0	0	0	Ear6	0	0	NA	NA
Ear7	0	0	0	0	0	0	Ear7	0	0	NA	NA
Egfbp2	0	0	0	0	0	0	Egfbp2	0	0	NA	NA
Eif3j2	0	0	0	0	0	0	Eif3j2	0	0	NA	NA
Elane	0	0	0	0	0	0	Elane	0	0	NA	NA
Enam	0	0	0	0	0	0	Enam	0	0	NA	NA
Esp1	0	0	0	0	0	0	Esp1	0	0	NA	NA
Esp15	0	0	0	0	0	0	Esp15	0	0	NA	NA
Esp16	0	0	0	0	0	0	Esp16	0	0	NA	NA
Esp18	0	0	0	0	0	0	Esp18	0	0	NA	NA
Esp23	0	0	0	0	0	0	Esp23	0	0	NA	NA
Esp24	0	0	0	0	0	0	Esp24	0	0	NA	NA
Esp3	0	0	0	0	0	0	Esp3	0	0	NA	NA
Esp31	0	0	0	0	0	0	Esp31	0	0	NA	NA
Esp34	0	0	0	0	0	0	Esp34	0	0	NA	NA
Esp36	0	0	0	0	0	0	Esp36	0	0	NA	NA
Esp38	0	0	0	0	0	0	Esp38	0	0	NA	NA
Esp5	0	0	0	0	0	0	Esp5	0	0	NA	NA
Esp6Esp5	0	0	0	0	0	0	Esp6Esp5	0	0	NA	NA
Etd	0	0	0	0	0	0	Etd	0	0	NA	NA
Etnppl	0	0	0	0	0	0	Etnppl	0	0	NA	NA
Evi2a-evi2b	0	0	0	0	0	0	Evi2a-evi2b	0	0	NA	NA
Evi2b	0	0	0	0	0	0	Evi2b	0	0	NA	NA
F13b	0	0	0	0	0	0	F13b	0	0	NA	NA
F630206G17Rik	0	0	0	0	0	0	F630206G17Rik	0	0	NA	NA
F830002L21Rik	0	0	0	0	0	0	F830002L21Rik	0	0	NA	NA
F830045P16Rik	0	0	0	0	0	0	F830045P16Rik	0	0	NA	NA
F9	0	0	0	0	0	0	F9	0	0	NA	NA
Fam115e	0	0	0	0	0	0	Fam115e	0	0	NA	NA
Fam170a	0	0	0	0	0	0	Fam170a	0	0	NA	NA
Fam177a	0	0	0	0	0	0	Fam177a	0	0	NA	NA
Fam216b	0	0	0	0	0	0	Fam216b	0	0	NA	NA
Fam219aos	0	0	0	0	0	0	Fam219aos	0	0	NA	NA
Fam24a	0	0	0	0	0	0	Fam24a	0	0	NA	NA
Fam26d	0	0	0	0	0	0	Fam26d	0	0	NA	NA
Fam47c	0	0	0	0	0	0	Fam47c	0	0	NA	NA
Fam71e2	0	0	0	0	0	0	Fam71e2	0	0	NA	NA
Fbxw13	0	0	0	0	0	0	Fbxw13	0	0	NA	NA
Fbxw15	0	0	0	0	0	0	Fbxw15	0	0	NA	NA
Fbxw18	0	0	0	0	0	0	Fbxw18	0	0	NA	NA
Fbxw19	0	0	0	0	0	0	Fbxw19	0	0	NA	NA
Fbxw20	0	0	0	0	0	0	Fbxw20	0	0	NA	NA
Fbxw21	0	0	0	0	0	0	Fbxw21	0	0	NA	NA
Fbxw22	0	0	0	0	0	0	Fbxw22	0	0	NA	NA
Fbxw28	0	0	0	0	0	0	Fbxw28	0	0	NA	NA
Fcer1a	0	0	0	0	0	0	Fcer1a	0	0	NA	NA
Fcrl5	0	0	0	0	0	0	Fcrl5	0	0	NA	NA
Fcrla	0	0	0	0	0	0	Fcrla	0	0	NA	NA
Ffar1	0	0	0	0	0	0	Ffar1	0	0	NA	NA
Fhad1os1	0	0	0	0	0	0	Fhad1os1	0	0	NA	NA
Fhl5	0	0	0	0	0	0	Fhl5	0	0	NA	NA
Flg2	0	0	0	0	0	0	Flg2	0	0	NA	NA
Fmo3	0	0	0	0	0	0	Fmo3	0	0	NA	NA
Fmo6	0	0	0	0	0	0	Fmo6	0	0	NA	NA
Fmo9	0	0	0	0	0	0	Fmo9	0	0	NA	NA
Foxe3	0	0	0	0	0	0	Foxe3	0	0	NA	NA
Fpr3	0	0	0	0	0	0	Fpr3	0	0	NA	NA
Fpr-rs3	0	0	0	0	0	0	Fpr-rs3	0	0	NA	NA
Fpr-rs4	0	0	0	0	0	0	Fpr-rs4	0	0	NA	NA
Fpr-rs6	0	0	0	0	0	0	Fpr-rs6	0	0	NA	NA
Fshb	0	0	0	0	0	0	Fshb	0	0	NA	NA
Ftmt	0	0	0	0	0	0	Ftmt	0	0	NA	NA
Fut4-ps1	0	0	0	0	0	0	Fut4-ps1	0	0	NA	NA
Fxyd4	0	0	0	0	0	0	Fxyd4	0	0	NA	NA
G630064G18Rik	0	0	0	0	0	0	G630064G18Rik	0	0	NA	NA
G630093K05Rik	0	0	0	0	0	0	G630093K05Rik	0	0	NA	NA
Gabra6	0	0	0	0	0	0	Gabra6	0	0	NA	NA
Galp	0	0	0	0	0	0	Galp	0	0	NA	NA
Gapt	0	0	0	0	0	0	Gapt	0	0	NA	NA
Gdf1	0	0	0	0	0	0	Gdf1	0	0	NA	NA
Gfy	0	0	0	0	0	0	Gfy	0	0	NA	NA
Gif	0	0	0	0	0	0	Gif	0	0	NA	NA
Gk2	0	0	0	0	0	0	Gk2	0	0	NA	NA
Gkn2	0	0	0	0	0	0	Gkn2	0	0	NA	NA
Gldnos	0	0	0	0	0	0	Gldnos	0	0	NA	NA
Glt6d1	0	0	0	0	0	0	Glt6d1	0	0	NA	NA
Glycam1	0	0	0	0	0	0	Glycam1	0	0	NA	NA
Gm10052	0	0	0	0	0	0	Gm10052	0	0	NA	NA
Gm10057	0	0	0	0	0	0	Gm10057	0	0	NA	NA
Gm10058	0	0	0	0	0	0	Gm10058	0	0	NA	NA
Gm10081	0	0	0	0	0	0	Gm10081	0	0	NA	NA
Gm10094	0	0	0	0	0	0	Gm10094	0	0	NA	NA
Gm10096	0	0	0	0	0	0	Gm10096	0	0	NA	NA
Gm10100	0	0	0	0	0	0	Gm10100	0	0	NA	NA
Gm10104	0	0	0	0	0	0	Gm10104	0	0	NA	NA
Gm10147	0	0	0	0	0	0	Gm10147	0	0	NA	NA
Gm10228	0	0	0	0	0	0	Gm10228	0	0	NA	NA
Gm10229	0	0	0	0	0	0	Gm10229	0	0	NA	NA
Gm10230	0	0	0	0	0	0	Gm10230	0	0	NA	NA
Gm10256	0	0	0	0	0	0	Gm10256	0	0	NA	NA
Gm10267	0	0	0	0	0	0	Gm10267	0	0	NA	NA
Gm10318	0	0	0	0	0	0	Gm10318	0	0	NA	NA
Gm10319	0	0	0	0	0	0	Gm10319	0	0	NA	NA
Gm10334	0	0	0	0	0	0	Gm10334	0	0	NA	NA
Gm10352	0	0	0	0	0	0	Gm10352	0	0	NA	NA
Gm10375	0	0	0	0	0	0	Gm10375	0	0	NA	NA
Gm10377	0	0	0	0	0	0	Gm10377	0	0	NA	NA
Gm10409	0	0	0	0	0	0	Gm10409	0	0	NA	NA
Gm10413	0	0	0	0	0	0	Gm10413	0	0	NA	NA
Gm10436	0	0	0	0	0	0	Gm10436	0	0	NA	NA
Gm10445	0	0	0	0	0	0	Gm10445	0	0	NA	NA
Gm10466	0	0	0	0	0	0	Gm10466	0	0	NA	NA
Gm10486	0	0	0	0	0	0	Gm10486	0	0	NA	NA
Gm10487	0	0	0	0	0	0	Gm10487	0	0	NA	NA
Gm10488	0	0	0	0	0	0	Gm10488	0	0	NA	NA
Gm10510	0	0	0	0	0	0	Gm10510	0	0	NA	NA
Gm10512	0	0	0	0	0	0	Gm10512	0	0	NA	NA
Gm10538	0	0	0	0	0	0	Gm10538	0	0	NA	NA
Gm10591	0	0	0	0	0	0	Gm10591	0	0	NA	NA
Gm10619	0	0	0	0	0	0	Gm10619	0	0	NA	NA
Gm10662	0	0	0	0	0	0	Gm10662	0	0	NA	NA
Gm10665	0	0	0	0	0	0	Gm10665	0	0	NA	NA
Gm10666	0	0	0	0	0	0	Gm10666	0	0	NA	NA
Gm10670	0	0	0	0	0	0	Gm10670	0	0	NA	NA
Gm10681	0	0	0	0	0	0	Gm10681	0	0	NA	NA
Gm10696	0	0	0	0	0	0	Gm10696	0	0	NA	NA
Gm10697	0	0	0	0	0	0	Gm10697	0	0	NA	NA
Gm10731	0	0	0	0	0	0	Gm10731	0	0	NA	NA
Gm10782	0	0	0	0	0	0	Gm10782	0	0	NA	NA
Gm10787	0	0	0	0	0	0	Gm10787	0	0	NA	NA
Gm10857	0	0	0	0	0	0	Gm10857	0	0	NA	NA
Gm10921	0	0	0	0	0	0	Gm10921	0	0	NA	NA
Gm10922	0	0	0	0	0	0	Gm10922	0	0	NA	NA
Gm11213	0	0	0	0	0	0	Gm11213	0	0	NA	NA
Gm11236	0	0	0	0	0	0	Gm11236	0	0	NA	NA
Gm11237	0	0	0	0	0	0	Gm11237	0	0	NA	NA
Gm11351	0	0	0	0	0	0	Gm11351	0	0	NA	NA
Gm1140	0	0	0	0	0	0	Gm1140	0	0	NA	NA
Gm11426	0	0	0	0	0	0	Gm11426	0	0	NA	NA
Gm11437	0	0	0	0	0	0	Gm11437	0	0	NA	NA
Gm11487	0	0	0	0	0	0	Gm11487	0	0	NA	NA
Gm11548	0	0	0	0	0	0	Gm11548	0	0	NA	NA
Gm11554	0	0	0	0	0	0	Gm11554	0	0	NA	NA
Gm11559	0	0	0	0	0	0	Gm11559	0	0	NA	NA
Gm11562	0	0	0	0	0	0	Gm11562	0	0	NA	NA
Gm11563	0	0	0	0	0	0	Gm11563	0	0	NA	NA
Gm11567	0	0	0	0	0	0	Gm11567	0	0	NA	NA
Gm11568	0	0	0	0	0	0	Gm11568	0	0	NA	NA
Gm11569	0	0	0	0	0	0	Gm11569	0	0	NA	NA
Gm11570	0	0	0	0	0	0	Gm11570	0	0	NA	NA
Gm11595	0	0	0	0	0	0	Gm11595	0	0	NA	NA
Gm11596	0	0	0	0	0	0	Gm11596	0	0	NA	NA
Gm11710	0	0	0	0	0	0	Gm11710	0	0	NA	NA
Gm11711	0	0	0	0	0	0	Gm11711	0	0	NA	NA
Gm11757	0	0	0	0	0	0	Gm11757	0	0	NA	NA
Gm11758	0	0	0	0	0	0	Gm11758	0	0	NA	NA
Gm11780	0	0	0	0	0	0	Gm11780	0	0	NA	NA
Gm11937	0	0	0	0	0	0	Gm11937	0	0	NA	NA
Gm11938	0	0	0	0	0	0	Gm11938	0	0	NA	NA
Gm11981	0	0	0	0	0	0	Gm11981	0	0	NA	NA
Gm12	0	0	0	0	0	0	Gm12	0	0	NA	NA
Gm12130	0	0	0	0	0	0	Gm12130	0	0	NA	NA
Gm12159	0	0	0	0	0	0	Gm12159	0	0	NA	NA
Gm12169	0	0	0	0	0	0	Gm12169	0	0	NA	NA
Gm12171	0	0	0	0	0	0	Gm12171	0	0	NA	NA
Gm12216	0	0	0	0	0	0	Gm12216	0	0	NA	NA
Gm12505	0	0	0	0	0	0	Gm12505	0	0	NA	NA
Gm12603	0	0	0	0	0	0	Gm12603	0	0	NA	NA
Gm12633	0	0	0	0	0	0	Gm12633	0	0	NA	NA
Gm12669	0	0	0	0	0	0	Gm12669	0	0	NA	NA
Gm12789	0	0	0	0	0	0	Gm12789	0	0	NA	NA
Gm12886	0	0	0	0	0	0	Gm12886	0	0	NA	NA
Gm12887	0	0	0	0	0	0	Gm12887	0	0	NA	NA
Gm12888	0	0	0	0	0	0	Gm12888	0	0	NA	NA
Gm13023	0	0	0	0	0	0	Gm13023	0	0	NA	NA
Gm13031	0	0	0	0	0	0	Gm13031	0	0	NA	NA
Gm13040	0	0	0	0	0	0	Gm13040	0	0	NA	NA
Gm13043	0	0	0	0	0	0	Gm13043	0	0	NA	NA
Gm13057	0	0	0	0	0	0	Gm13057	0	0	NA	NA
Gm13084	0	0	0	0	0	0	Gm13084	0	0	NA	NA
Gm13088	0	0	0	0	0	0	Gm13088	0	0	NA	NA
Gm13102	0	0	0	0	0	0	Gm13102	0	0	NA	NA
Gm13103	0	0	0	0	0	0	Gm13103	0	0	NA	NA
Gm13124	0	0	0	0	0	0	Gm13124	0	0	NA	NA
Gm13128	0	0	0	0	0	0	Gm13128	0	0	NA	NA
Gm13177	0	0	0	0	0	0	Gm13177	0	0	NA	NA
Gm13277	0	0	0	0	0	0	Gm13277	0	0	NA	NA
Gm13278	0	0	0	0	0	0	Gm13278	0	0	NA	NA
Gm13279	0	0	0	0	0	0	Gm13279	0	0	NA	NA
Gm13285	0	0	0	0	0	0	Gm13285	0	0	NA	NA
Gm13287	0	0	0	0	0	0	Gm13287	0	0	NA	NA
Gm13289	0	0	0	0	0	0	Gm13289	0	0	NA	NA
Gm13290	0	0	0	0	0	0	Gm13290	0	0	NA	NA
Gm13304	0	0	0	0	0	0	Gm13304	0	0	NA	NA
Gm13305	0	0	0	0	0	0	Gm13305	0	0	NA	NA
Gm13306	0	0	0	0	0	0	Gm13306	0	0	NA	NA
Gm13308	0	0	0	0	0	0	Gm13308	0	0	NA	NA
Gm13363	0	0	0	0	0	0	Gm13363	0	0	NA	NA
Gm13539	0	0	0	0	0	0	Gm13539	0	0	NA	NA
Gm13749	0	0	0	0	0	0	Gm13749	0	0	NA	NA
Gm13752	0	0	0	0	0	0	Gm13752	0	0	NA	NA
Gm13769	0	0	0	0	0	0	Gm13769	0	0	NA	NA
Gm13807	0	0	0	0	0	0	Gm13807	0	0	NA	NA
Gm13871	0	0	0	0	0	0	Gm13871	0	0	NA	NA
Gm13939	0	0	0	0	0	0	Gm13939	0	0	NA	NA
Gm13944	0	0	0	0	0	0	Gm13944	0	0	NA	NA
Gm14092	0	0	0	0	0	0	Gm14092	0	0	NA	NA
Gm14151	0	0	0	0	0	0	Gm14151	0	0	NA	NA
Gm14288	0	0	0	0	0	0	Gm14288	0	0	NA	NA
Gm14308	0	0	0	0	0	0	Gm14308	0	0	NA	NA
Gm14345	0	0	0	0	0	0	Gm14345	0	0	NA	NA
Gm14346	0	0	0	0	0	0	Gm14346	0	0	NA	NA
Gm14351	0	0	0	0	0	0	Gm14351	0	0	NA	NA
Gm14374	0	0	0	0	0	0	Gm14374	0	0	NA	NA
Gm14391	0	0	0	0	0	0	Gm14391	0	0	NA	NA
Gm14405	0	0	0	0	0	0	Gm14405	0	0	NA	NA
Gm14430	0	0	0	0	0	0	Gm14430	0	0	NA	NA
Gm14431	0	0	0	0	0	0	Gm14431	0	0	NA	NA
Gm14434	0	0	0	0	0	0	Gm14434	0	0	NA	NA
Gm14474	0	0	0	0	0	0	Gm14474	0	0	NA	NA
Gm14475	0	0	0	0	0	0	Gm14475	0	0	NA	NA
Gm14476	0	0	0	0	0	0	Gm14476	0	0	NA	NA
Gm14477	0	0	0	0	0	0	Gm14477	0	0	NA	NA
Gm14478	0	0	0	0	0	0	Gm14478	0	0	NA	NA
Gm14479	0	0	0	0	0	0	Gm14479	0	0	NA	NA
Gm14482	0	0	0	0	0	0	Gm14482	0	0	NA	NA
Gm14483	0	0	0	0	0	0	Gm14483	0	0	NA	NA
Gm14484	0	0	0	0	0	0	Gm14484	0	0	NA	NA
Gm14496	0	0	0	0	0	0	Gm14496	0	0	NA	NA
Gm14511	0	0	0	0	0	0	Gm14511	0	0	NA	NA
Gm14525	0	0	0	0	0	0	Gm14525	0	0	NA	NA
Gm14625	0	0	0	0	0	0	Gm14625	0	0	NA	NA
Gm14632	0	0	0	0	0	0	Gm14632	0	0	NA	NA
Gm14685	0	0	0	0	0	0	Gm14685	0	0	NA	NA
Gm14692	0	0	0	0	0	0	Gm14692	0	0	NA	NA
Gm14718	0	0	0	0	0	0	Gm14718	0	0	NA	NA
Gm14725	0	0	0	0	0	0	Gm14725	0	0	NA	NA
Gm14743	0	0	0	0	0	0	Gm14743	0	0	NA	NA
Gm14744	0	0	0	0	0	0	Gm14744	0	0	NA	NA
Gm14781	0	0	0	0	0	0	Gm14781	0	0	NA	NA
Gm14819	0	0	0	0	0	0	Gm14819	0	0	NA	NA
Gm14850	0	0	0	0	0	0	Gm14850	0	0	NA	NA
Gm14851	0	0	0	0	0	0	Gm14851	0	0	NA	NA
Gm14920	0	0	0	0	0	0	Gm14920	0	0	NA	NA
Gm15008	0	0	0	0	0	0	Gm15008	0	0	NA	NA
Gm15023	0	0	0	0	0	0	Gm15023	0	0	NA	NA
Gm15056	0	0	0	0	0	0	Gm15056	0	0	NA	NA
Gm15080	0	0	0	0	0	0	Gm15080	0	0	NA	NA
Gm15085	0	0	0	0	0	0	Gm15085	0	0	NA	NA
Gm15093	0	0	0	0	0	0	Gm15093	0	0	NA	NA
Gm15140	0	0	0	0	0	0	Gm15140	0	0	NA	NA
Gm15217	0	0	0	0	0	0	Gm15217	0	0	NA	NA
Gm1527	0	0	0	0	0	0	Gm1527	0	0	NA	NA
Gm15284	0	0	0	0	0	0	Gm15284	0	0	NA	NA
Gm15292	0	0	0	0	0	0	Gm15292	0	0	NA	NA
Gm15293	0	0	0	0	0	0	Gm15293	0	0	NA	NA
Gm15299	0	0	0	0	0	0	Gm15299	0	0	NA	NA
Gm15308	0	0	0	0	0	0	Gm15308	0	0	NA	NA
Gm15315	0	0	0	0	0	0	Gm15315	0	0	NA	NA
Gm15386	0	0	0	0	0	0	Gm15386	0	0	NA	NA
Gm15412	0	0	0	0	0	0	Gm15412	0	0	NA	NA
Gm15471	0	0	0	0	0	0	Gm15471	0	0	NA	NA
Gm1553	0	0	0	0	0	0	Gm1553	0	0	NA	NA
Gm156	0	0	0	0	0	0	Gm156	0	0	NA	NA
Gm15679	0	0	0	0	0	0	Gm15679	0	0	NA	NA
Gm15713	0	0	0	0	0	0	Gm15713	0	0	NA	NA
Gm15772	0	0	0	0	0	0	Gm15772	0	0	NA	NA
Gm1587	0	0	0	0	0	0	Gm1587	0	0	NA	NA
Gm15987	0	0	0	0	0	0	Gm15987	0	0	NA	NA
Gm15997	0	0	0	0	0	0	Gm15997	0	0	NA	NA
Gm16063	0	0	0	0	0	0	Gm16063	0	0	NA	NA
Gm16291	0	0	0	0	0	0	Gm16291	0	0	NA	NA
Gm16294	0	0	0	0	0	0	Gm16294	0	0	NA	NA
Gm16367	0	0	0	0	0	0	Gm16367	0	0	NA	NA
Gm16381	0	0	0	0	0	0	Gm16381	0	0	NA	NA
Gm16404	0	0	0	0	0	0	Gm16404	0	0	NA	NA
Gm16405	0	0	0	0	0	0	Gm16405	0	0	NA	NA
Gm16430	0	0	0	0	0	0	Gm16430	0	0	NA	NA
Gm16442	0	0	0	0	0	0	Gm16442	0	0	NA	NA
Gm16445	0	0	0	0	0	0	Gm16445	0	0	NA	NA
Gm16451	0	0	0	0	0	0	Gm16451	0	0	NA	NA
Gm16501	0	0	0	0	0	0	Gm16501	0	0	NA	NA
Gm16677	0	0	0	0	0	0	Gm16677	0	0	NA	NA
Gm16833	0	0	0	0	0	0	Gm16833	0	0	NA	NA
Gm16982	0	0	0	0	0	0	Gm16982	0	0	NA	NA
Gm1715	0	0	0	0	0	0	Gm1715	0	0	NA	NA
Gm17359	0	0	0	0	0	0	Gm17359	0	0	NA	NA
Gm17689	0	0	0	0	0	0	Gm17689	0	0	NA	NA
Gm17727	0	0	0	0	0	0	Gm17727	0	0	NA	NA
Gm17751	0	0	0	0	0	0	Gm17751	0	0	NA	NA
Gm17757	0	0	0	0	0	0	Gm17757	0	0	NA	NA
Gm17821	0	0	0	0	0	0	Gm17821	0	0	NA	NA
Gm18853	0	0	0	0	0	0	Gm18853	0	0	NA	NA
Gm19276	0	0	0	0	0	0	Gm19276	0	0	NA	NA
Gm19303	0	0	0	0	0	0	Gm19303	0	0	NA	NA
Gm19395	0	0	0	0	0	0	Gm19395	0	0	NA	NA
Gm19402	0	0	0	0	0	0	Gm19402	0	0	NA	NA
Gm19757	0	0	0	0	0	0	Gm19757	0	0	NA	NA
Gm19782	0	0	0	0	0	0	Gm19782	0	0	NA	NA
Gm1987	0	0	0	0	0	0	Gm1987	0	0	NA	NA
Gm19897	0	0	0	0	0	0	Gm19897	0	0	NA	NA
Gm1993	0	0	0	0	0	0	Gm1993	0	0	NA	NA
Gm1995	0	0	0	0	0	0	Gm1995	0	0	NA	NA
Gm2002	0	0	0	0	0	0	Gm2002	0	0	NA	NA
Gm20098	0	0	0	0	0	0	Gm20098	0	0	NA	NA
Gm2016	0	0	0	0	0	0	Gm2016	0	0	NA	NA
Gm20268	0	0	0	0	0	0	Gm20268	0	0	NA	NA
Gm20319	0	0	0	0	0	0	Gm20319	0	0	NA	NA
Gm20356	0	0	0	0	0	0	Gm20356	0	0	NA	NA
Gm20362	0	0	0	0	0	0	Gm20362	0	0	NA	NA
Gm2042	0	0	0	0	0	0	Gm2042	0	0	NA	NA
Gm20594	0	0	0	0	0	0	Gm20594	0	0	NA	NA
Gm20604	0	0	0	0	0	0	Gm20604	0	0	NA	NA
Gm20611	0	0	0	0	0	0	Gm20611	0	0	NA	NA
Gm20736	0	0	0	0	0	0	Gm20736	0	0	NA	NA
Gm20738	0	0	0	0	0	0	Gm20738	0	0	NA	NA
Gm20740	0	0	0	0	0	0	Gm20740	0	0	NA	NA
Gm20741	0	0	0	0	0	0	Gm20741	0	0	NA	NA
Gm20743	0	0	0	0	0	0	Gm20743	0	0	NA	NA
Gm20745	0	0	0	0	0	0	Gm20745	0	0	NA	NA
Gm20747	0	0	0	0	0	0	Gm20747	0	0	NA	NA
Gm20751	0	0	0	0	0	0	Gm20751	0	0	NA	NA
Gm20752	0	0	0	0	0	0	Gm20752	0	0	NA	NA
Gm20754	0	0	0	0	0	0	Gm20754	0	0	NA	NA
Gm20757	0	0	0	0	0	0	Gm20757	0	0	NA	NA
Gm20759	0	0	0	0	0	0	Gm20759	0	0	NA	NA
Gm20765	0	0	0	0	0	0	Gm20765	0	0	NA	NA
Gm20806	0	0	0	0	0	0	Gm20806	0	0	NA	NA
Gm20809	0	0	0	0	0	0	Gm20809	0	0	NA	NA
Gm20815	0	0	0	0	0	0	Gm20815	0	0	NA	NA
Gm20816	0	0	0	0	0	0	Gm20816	0	0	NA	NA
Gm20822	0	0	0	0	0	0	Gm20822	0	0	NA	NA
Gm20823	0	0	0	0	0	0	Gm20823	0	0	NA	NA
Gm20826	0	0	0	0	0	0	Gm20826	0	0	NA	NA
Gm2083	0	0	0	0	0	0	Gm2083	0	0	NA	NA
Gm20831	0	0	0	0	0	0	Gm20831	0	0	NA	NA
Gm20854	0	0	0	0	0	0	Gm20854	0	0	NA	NA
Gm20857	0	0	0	0	0	0	Gm20857	0	0	NA	NA
Gm20858	0	0	0	0	0	0	Gm20858	0	0	NA	NA
Gm20867	0	0	0	0	0	0	Gm20867	0	0	NA	NA
Gm20871	0	0	0	0	0	0	Gm20871	0	0	NA	NA
Gm20877	0	0	0	0	0	0	Gm20877	0	0	NA	NA
Gm20878	0	0	0	0	0	0	Gm20878	0	0	NA	NA
Gm20917	0	0	0	0	0	0	Gm20917	0	0	NA	NA
Gm21002	0	0	0	0	0	0	Gm21002	0	0	NA	NA
Gm21221	0	0	0	0	0	0	Gm21221	0	0	NA	NA
Gm21269	0	0	0	0	0	0	Gm21269	0	0	NA	NA
Gm21276	0	0	0	0	0	0	Gm21276	0	0	NA	NA
Gm21293	0	0	0	0	0	0	Gm21293	0	0	NA	NA
Gm21304	0	0	0	0	0	0	Gm21304	0	0	NA	NA
Gm21312	0	0	0	0	0	0	Gm21312	0	0	NA	NA
Gm21379	0	0	0	0	0	0	Gm21379	0	0	NA	NA
Gm21498	0	0	0	0	0	0	Gm21498	0	0	NA	NA
Gm21541	0	0	0	0	0	0	Gm21541	0	0	NA	NA
Gm21586	0	0	0	0	0	0	Gm21586	0	0	NA	NA
Gm21637	0	0	0	0	0	0	Gm21637	0	0	NA	NA
Gm21677	0	0	0	0	0	0	Gm21677	0	0	NA	NA
Gm21704	0	0	0	0	0	0	Gm21704	0	0	NA	NA
Gm21708	0	0	0	0	0	0	Gm21708	0	0	NA	NA
Gm21943	0	0	0	0	0	0	Gm21943	0	0	NA	NA
Gm21944	0	0	0	0	0	0	Gm21944	0	0	NA	NA
Gm21949	0	0	0	0	0	0	Gm21949	0	0	NA	NA
Gm21950	0	0	0	0	0	0	Gm21950	0	0	NA	NA
Gm21951	0	0	0	0	0	0	Gm21951	0	0	NA	NA
Gm2506	0	0	0	0	0	0	Gm2506	0	0	NA	NA
Gm2516	0	0	0	0	0	0	Gm2516	0	0	NA	NA
Gm2663	0	0	0	0	0	0	Gm2663	0	0	NA	NA
Gm2799	0	0	0	0	0	0	Gm2799	0	0	NA	NA
Gm2825	0	0	0	0	0	0	Gm2825	0	0	NA	NA
Gm2848	0	0	0	0	0	0	Gm2848	0	0	NA	NA
Gm2863	0	0	0	0	0	0	Gm2863	0	0	NA	NA
Gm2913	0	0	0	0	0	0	Gm2913	0	0	NA	NA
Gm2927	0	0	0	0	0	0	Gm2927	0	0	NA	NA
Gm2933	0	0	0	0	0	0	Gm2933	0	0	NA	NA
Gm3020	0	0	0	0	0	0	Gm3020	0	0	NA	NA
Gm3086	0	0	0	0	0	0	Gm3086	0	0	NA	NA
Gm3139	0	0	0	0	0	0	Gm3139	0	0	NA	NA
Gm3238	0	0	0	0	0	0	Gm3238	0	0	NA	NA
Gm3279	0	0	0	0	0	0	Gm3279	0	0	NA	NA
Gm3285	0	0	0	0	0	0	Gm3285	0	0	NA	NA
Gm3286	0	0	0	0	0	0	Gm3286	0	0	NA	NA
Gm3317	0	0	0	0	0	0	Gm3317	0	0	NA	NA
Gm3376	0	0	0	0	0	0	Gm3376	0	0	NA	NA
Gm3402	0	0	0	0	0	0	Gm3402	0	0	NA	NA
Gm3404	0	0	0	0	0	0	Gm3404	0	0	NA	NA
Gm3409	0	0	0	0	0	0	Gm3409	0	0	NA	NA
Gm3415	0	0	0	0	0	0	Gm3415	0	0	NA	NA
Gm3417	0	0	0	0	0	0	Gm3417	0	0	NA	NA
Gm3428	0	0	0	0	0	0	Gm3428	0	0	NA	NA
Gm3434	0	0	0	0	0	0	Gm3434	0	0	NA	NA
Gm3448	0	0	0	0	0	0	Gm3448	0	0	NA	NA
Gm3488	0	0	0	0	0	0	Gm3488	0	0	NA	NA
Gm362	0	0	0	0	0	0	Gm362	0	0	NA	NA
Gm3646	0	0	0	0	0	0	Gm3646	0	0	NA	NA
Gm3701	0	0	0	0	0	0	Gm3701	0	0	NA	NA
Gm3706	0	0	0	0	0	0	Gm3706	0	0	NA	NA
Gm3750	0	0	0	0	0	0	Gm3750	0	0	NA	NA
Gm3763	0	0	0	0	0	0	Gm3763	0	0	NA	NA
Gm3776	0	0	0	0	0	0	Gm3776	0	0	NA	NA
Gm382	0	0	0	0	0	0	Gm382	0	0	NA	NA
Gm3985	0	0	0	0	0	0	Gm3985	0	0	NA	NA
Gm4027	0	0	0	0	0	0	Gm4027	0	0	NA	NA
Gm4064	0	0	0	0	0	0	Gm4064	0	0	NA	NA
Gm4070	0	0	0	0	0	0	Gm4070	0	0	NA	NA
Gm4133	0	0	0	0	0	0	Gm4133	0	0	NA	NA
Gm4141	0	0	0	0	0	0	Gm4141	0	0	NA	NA
Gm4175	0	0	0	0	0	0	Gm4175	0	0	NA	NA
Gm4177	0	0	0	0	0	0	Gm4177	0	0	NA	NA
Gm4187	0	0	0	0	0	0	Gm4187	0	0	NA	NA
Gm4201	0	0	0	0	0	0	Gm4201	0	0	NA	NA
Gm4214	0	0	0	0	0	0	Gm4214	0	0	NA	NA
Gm4216	0	0	0	0	0	0	Gm4216	0	0	NA	NA
Gm4224	0	0	0	0	0	0	Gm4224	0	0	NA	NA
Gm4251	0	0	0	0	0	0	Gm4251	0	0	NA	NA
Gm4278	0	0	0	0	0	0	Gm4278	0	0	NA	NA
Gm428	0	0	0	0	0	0	Gm428	0	0	NA	NA
Gm4297	0	0	0	0	0	0	Gm4297	0	0	NA	NA
Gm4301	0	0	0	0	0	0	Gm4301	0	0	NA	NA
Gm4302	0	0	0	0	0	0	Gm4302	0	0	NA	NA
Gm4303	0	0	0	0	0	0	Gm4303	0	0	NA	NA
Gm4305	0	0	0	0	0	0	Gm4305	0	0	NA	NA
Gm4307	0	0	0	0	0	0	Gm4307	0	0	NA	NA
Gm4312	0	0	0	0	0	0	Gm4312	0	0	NA	NA
Gm4340	0	0	0	0	0	0	Gm4340	0	0	NA	NA
Gm436	0	0	0	0	0	0	Gm436	0	0	NA	NA
Gm438	0	0	0	0	0	0	Gm438	0	0	NA	NA
Gm4432	0	0	0	0	0	0	Gm4432	0	0	NA	NA
Gm4477	0	0	0	0	0	0	Gm4477	0	0	NA	NA
Gm4498	0	0	0	0	0	0	Gm4498	0	0	NA	NA
Gm4541	0	0	0	0	0	0	Gm4541	0	0	NA	NA
Gm4559	0	0	0	0	0	0	Gm4559	0	0	NA	NA
Gm4567	0	0	0	0	0	0	Gm4567	0	0	NA	NA
Gm4710	0	0	0	0	0	0	Gm4710	0	0	NA	NA
Gm4719	0	0	0	0	0	0	Gm4719	0	0	NA	NA
Gm4724	0	0	0	0	0	0	Gm4724	0	0	NA	NA
Gm4736	0	0	0	0	0	0	Gm4736	0	0	NA	NA
Gm4745	0	0	0	0	0	0	Gm4745	0	0	NA	NA
Gm4759	0	0	0	0	0	0	Gm4759	0	0	NA	NA
Gm4794	0	0	0	0	0	0	Gm4794	0	0	NA	NA
Gm4814	0	0	0	0	0	0	Gm4814	0	0	NA	NA
Gm4832	0	0	0	0	0	0	Gm4832	0	0	NA	NA
Gm4836	0	0	0	0	0	0	Gm4836	0	0	NA	NA
Gm4846	0	0	0	0	0	0	Gm4846	0	0	NA	NA
Gm4847	0	0	0	0	0	0	Gm4847	0	0	NA	NA
Gm4861	0	0	0	0	0	0	Gm4861	0	0	NA	NA
Gm4871	0	0	0	0	0	0	Gm4871	0	0	NA	NA
Gm4872	0	0	0	0	0	0	Gm4872	0	0	NA	NA
Gm4884	0	0	0	0	0	0	Gm4884	0	0	NA	NA
Gm4894	0	0	0	0	0	0	Gm4894	0	0	NA	NA
Gm4906	0	0	0	0	0	0	Gm4906	0	0	NA	NA
Gm4937	0	0	0	0	0	0	Gm4937	0	0	NA	NA
Gm5065	0	0	0	0	0	0	Gm5065	0	0	NA	NA
Gm5072	0	0	0	0	0	0	Gm5072	0	0	NA	NA
Gm5108	0	0	0	0	0	0	Gm5108	0	0	NA	NA
Gm5114	0	0	0	0	0	0	Gm5114	0	0	NA	NA
Gm5128	0	0	0	0	0	0	Gm5128	0	0	NA	NA
Gm5132	0	0	0	0	0	0	Gm5132	0	0	NA	NA
Gm5150	0	0	0	0	0	0	Gm5150	0	0	NA	NA
Gm5168	0	0	0	0	0	0	Gm5168	0	0	NA	NA
Gm5177	0	0	0	0	0	0	Gm5177	0	0	NA	NA
Gm525	0	0	0	0	0	0	Gm525	0	0	NA	NA
Gm5334	0	0	0	0	0	0	Gm5334	0	0	NA	NA
Gm5346	0	0	0	0	0	0	Gm5346	0	0	NA	NA
Gm5347	0	0	0	0	0	0	Gm5347	0	0	NA	NA
Gm5382	0	0	0	0	0	0	Gm5382	0	0	NA	NA
Gm5409	0	0	0	0	0	0	Gm5409	0	0	NA	NA
Gm5414	0	0	0	0	0	0	Gm5414	0	0	NA	NA
Gm5416	0	0	0	0	0	0	Gm5416	0	0	NA	NA
Gm5424	0	0	0	0	0	0	Gm5424	0	0	NA	NA
Gm5460	0	0	0	0	0	0	Gm5460	0	0	NA	NA
Gm5477	0	0	0	0	0	0	Gm5477	0	0	NA	NA
Gm5478	0	0	0	0	0	0	Gm5478	0	0	NA	NA
Gm5483	0	0	0	0	0	0	Gm5483	0	0	NA	NA
Gm5485	0	0	0	0	0	0	Gm5485	0	0	NA	NA
Gm5592	0	0	0	0	0	0	Gm5592	0	0	NA	NA
Gm5615	0	0	0	0	0	0	Gm5615	0	0	NA	NA
Gm5712	0	0	0	0	0	0	Gm5712	0	0	NA	NA
Gm5725	0	0	0	0	0	0	Gm5725	0	0	NA	NA
Gm5726	0	0	0	0	0	0	Gm5726	0	0	NA	NA
Gm5728	0	0	0	0	0	0	Gm5728	0	0	NA	NA
Gm5833	0	0	0	0	0	0	Gm5833	0	0	NA	NA
Gm5885	0	0	0	0	0	0	Gm5885	0	0	NA	NA
Gm5891	0	0	0	0	0	0	Gm5891	0	0	NA	NA
Gm5901	0	0	0	0	0	0	Gm5901	0	0	NA	NA
Gm5916	0	0	0	0	0	0	Gm5916	0	0	NA	NA
Gm5934	0	0	0	0	0	0	Gm5934	0	0	NA	NA
Gm5935	0	0	0	0	0	0	Gm5935	0	0	NA	NA
Gm5938	0	0	0	0	0	0	Gm5938	0	0	NA	NA
Gm597	0	0	0	0	0	0	Gm597	0	0	NA	NA
Gm6026	0	0	0	0	0	0	Gm6026	0	0	NA	NA
Gm6040	0	0	0	0	0	0	Gm6040	0	0	NA	NA
Gm6042	0	0	0	0	0	0	Gm6042	0	0	NA	NA
Gm6121	0	0	0	0	0	0	Gm6121	0	0	NA	NA
Gm6150	0	0	0	0	0	0	Gm6150	0	0	NA	NA
Gm6164	0	0	0	0	0	0	Gm6164	0	0	NA	NA
Gm6194	0	0	0	0	0	0	Gm6194	0	0	NA	NA
Gm6260	0	0	0	0	0	0	Gm6260	0	0	NA	NA
Gm6300	0	0	0	0	0	0	Gm6300	0	0	NA	NA
Gm6367	0	0	0	0	0	0	Gm6367	0	0	NA	NA
Gm6416	0	0	0	0	0	0	Gm6416	0	0	NA	NA
Gm6455	0	0	0	0	0	0	Gm6455	0	0	NA	NA
Gm6460	0	0	0	0	0	0	Gm6460	0	0	NA	NA
Gm6524	0	0	0	0	0	0	Gm6524	0	0	NA	NA
Gm6567	0	0	0	0	0	0	Gm6567	0	0	NA	NA
Gm6592	0	0	0	0	0	0	Gm6592	0	0	NA	NA
Gm6602	0	0	0	0	0	0	Gm6602	0	0	NA	NA
Gm6614	0	0	0	0	0	0	Gm6614	0	0	NA	NA
Gm6644	0	0	0	0	0	0	Gm6644	0	0	NA	NA
Gm6696	0	0	0	0	0	0	Gm6696	0	0	NA	NA
Gm6710	0	0	0	0	0	0	Gm6710	0	0	NA	NA
Gm6760	0	0	0	0	0	0	Gm6760	0	0	NA	NA
Gm6763	0	0	0	0	0	0	Gm6763	0	0	NA	NA
Gm6793	0	0	0	0	0	0	Gm6793	0	0	NA	NA
Gm6902	0	0	0	0	0	0	Gm6902	0	0	NA	NA
Gm6904	0	0	0	0	0	0	Gm6904	0	0	NA	NA
Gm6927	0	0	0	0	0	0	Gm6927	0	0	NA	NA
Gm6994	0	0	0	0	0	0	Gm6994	0	0	NA	NA
Gm7073	0	0	0	0	0	0	Gm7073	0	0	NA	NA
Gm7104	0	0	0	0	0	0	Gm7104	0	0	NA	NA
Gm7257	0	0	0	0	0	0	Gm7257	0	0	NA	NA
Gm7271	0	0	0	0	0	0	Gm7271	0	0	NA	NA
Gm732	0	0	0	0	0	0	Gm732	0	0	NA	NA
Gm7334	0	0	0	0	0	0	Gm7334	0	0	NA	NA
Gm7337	0	0	0	0	0	0	Gm7337	0	0	NA	NA
Gm7367	0	0	0	0	0	0	Gm7367	0	0	NA	NA
Gm7534	0	0	0	0	0	0	Gm7534	0	0	NA	NA
Gm7538	0	0	0	0	0	0	Gm7538	0	0	NA	NA
Gm7550	0	0	0	0	0	0	Gm7550	0	0	NA	NA
Gm7616	0	0	0	0	0	0	Gm7616	0	0	NA	NA
Gm7714	0	0	0	0	0	0	Gm7714	0	0	NA	NA
Gm7788	0	0	0	0	0	0	Gm7788	0	0	NA	NA
Gm7849	0	0	0	0	0	0	Gm7849	0	0	NA	NA
Gm7861	0	0	0	0	0	0	Gm7861	0	0	NA	NA
Gm7903	0	0	0	0	0	0	Gm7903	0	0	NA	NA
Gm7977	0	0	0	0	0	0	Gm7977	0	0	NA	NA
Gm7978	0	0	0	0	0	0	Gm7978	0	0	NA	NA
Gm8369	0	0	0	0	0	0	Gm8369	0	0	NA	NA
Gm839	0	0	0	0	0	0	Gm839	0	0	NA	NA
Gm8453	0	0	0	0	0	0	Gm8453	0	0	NA	NA
Gm8653	0	0	0	0	0	0	Gm8653	0	0	NA	NA
Gm8660	0	0	0	0	0	0	Gm8660	0	0	NA	NA
Gm8677	0	0	0	0	0	0	Gm8677	0	0	NA	NA
Gm8693	0	0	0	0	0	0	Gm8693	0	0	NA	NA
Gm8720	0	0	0	0	0	0	Gm8720	0	0	NA	NA
Gm8764	0	0	0	0	0	0	Gm8764	0	0	NA	NA
Gm8765	0	0	0	0	0	0	Gm8765	0	0	NA	NA
Gm8882	0	0	0	0	0	0	Gm8882	0	0	NA	NA
Gm8883	0	0	0	0	0	0	Gm8883	0	0	NA	NA
Gm8884	0	0	0	0	0	0	Gm8884	0	0	NA	NA
Gm8898	0	0	0	0	0	0	Gm8898	0	0	NA	NA
Gm8989	0	0	0	0	0	0	Gm8989	0	0	NA	NA
Gm906	0	0	0	0	0	0	Gm906	0	0	NA	NA
Gm9125	0	0	0	0	0	0	Gm9125	0	0	NA	NA
Gm9199	0	0	0	0	0	0	Gm9199	0	0	NA	NA
Gm9268	0	0	0	0	0	0	Gm9268	0	0	NA	NA
Gm94	0	0	0	0	0	0	Gm94	0	0	NA	NA
Gm9513	0	0	0	0	0	0	Gm9513	0	0	NA	NA
Gm9573	0	0	0	0	0	0	Gm9573	0	0	NA	NA
Gm9696	0	0	0	0	0	0	Gm9696	0	0	NA	NA
Gm9855	0	0	0	0	0	0	Gm9855	0	0	NA	NA
Gm9871	0	0	0	0	0	0	Gm9871	0	0	NA	NA
Gm9961	0	0	0	0	0	0	Gm9961	0	0	NA	NA
Gm9962	0	0	0	0	0	0	Gm9962	0	0	NA	NA
Gmcl1l	0	0	0	0	0	0	Gmcl1l	0	0	NA	NA
Gngt1	0	0	0	0	0	0	Gngt1	0	0	NA	NA
Gnrhr	0	0	0	0	0	0	Gnrhr	0	0	NA	NA
Gp49a	0	0	0	0	0	0	Gp49a	0	0	NA	NA
Gphb5	0	0	0	0	0	0	Gphb5	0	0	NA	NA
Gpr119	0	0	0	0	0	0	Gpr119	0	0	NA	NA
Gpr151	0	0	0	0	0	0	Gpr151	0	0	NA	NA
Gpr171	0	0	0	0	0	0	Gpr171	0	0	NA	NA
Gpr174	0	0	0	0	0	0	Gpr174	0	0	NA	NA
Gpr18	0	0	0	0	0	0	Gpr18	0	0	NA	NA
Gpr33	0	0	0	0	0	0	Gpr33	0	0	NA	NA
Gpr34	0	0	0	0	0	0	Gpr34	0	0	NA	NA
Gpr82	0	0	0	0	0	0	Gpr82	0	0	NA	NA
Gpx5	0	0	0	0	0	0	Gpx5	0	0	NA	NA
Grip1os2	0	0	0	0	0	0	Grip1os2	0	0	NA	NA
Grxcr1	0	0	0	0	0	0	Grxcr1	0	0	NA	NA
Gsdmcl2	0	0	0	0	0	0	Gsdmcl2	0	0	NA	NA
Gsta1	0	0	0	0	0	0	Gsta1	0	0	NA	NA
Gvin1	0	0	0	0	0	0	Gvin1	0	0	NA	NA
Gzmb	0	0	0	0	0	0	Gzmb	0	0	NA	NA
Gzme	0	0	0	0	0	0	Gzme	0	0	NA	NA
H2afb2	0	0	0	0	0	0	H2afb2	0	0	NA	NA
H2afb3	0	0	0	0	0	0	H2afb3	0	0	NA	NA
H2-Ea-ps	0	0	0	0	0	0	H2-Ea-ps	0	0	NA	NA
H2-M1	0	0	0	0	0	0	H2-M1	0	0	NA	NA
H2-M2	0	0	0	0	0	0	H2-M2	0	0	NA	NA
H2-M9	0	0	0	0	0	0	H2-M9	0	0	NA	NA
H2-Q6	0	0	0	0	0	0	H2-Q6	0	0	NA	NA
H2-Q7	0	0	0	0	0	0	H2-Q7	0	0	NA	NA
H2-Q8	0	0	0	0	0	0	H2-Q8	0	0	NA	NA
H2-Q9	0	0	0	0	0	0	H2-Q9	0	0	NA	NA
H2-T9	0	0	0	0	0	0	H2-T9	0	0	NA	NA
Hba-a1	0	0	0	0	0	0	Hba-a1	0	0	NA	NA
Hba-a2	0	0	0	0	0	0	Hba-a2	0	0	NA	NA
Hbb-b1	0	0	0	0	0	0	Hbb-b1	0	0	NA	NA
Hbb-b2	0	0	0	0	0	0	Hbb-b2	0	0	NA	NA
Hbb-bs	0	0	0	0	0	0	Hbb-bs	0	0	NA	NA
Hbb-bt	0	0	0	0	0	0	Hbb-bt	0	0	NA	NA
Hcar2	0	0	0	0	0	0	Hcar2	0	0	NA	NA
Heatr9	0	0	0	0	0	0	Heatr9	0	0	NA	NA
Higd1b	0	0	0	0	0	0	Higd1b	0	0	NA	NA
Higd1c	0	0	0	0	0	0	Higd1c	0	0	NA	NA
Hils1	0	0	0	0	0	0	Hils1	0	0	NA	NA
Hist1h2ao	0	0	0	0	0	0	Hist1h2ao	0	0	NA	NA
Hist1h2ap	0	0	0	0	0	0	Hist1h2ap	0	0	NA	NA
Hist1h2bq	0	0	0	0	0	0	Hist1h2bq	0	0	NA	NA
Hist1h2br	0	0	0	0	0	0	Hist1h2br	0	0	NA	NA
Hist2h2aa1	0	0	0	0	0	0	Hist2h2aa1	0	0	NA	NA
Hist2h3c1	0	0	0	0	0	0	Hist2h3c1	0	0	NA	NA
Hist2h3c2	0	0	0	0	0	0	Hist2h3c2	0	0	NA	NA
Hmga1-rs1	0	0	0	0	0	0	Hmga1-rs1	0	0	NA	NA
Hmgb4	0	0	0	0	0	0	Hmgb4	0	0	NA	NA
Hotair	0	0	0	0	0	0	Hotair	0	0	NA	NA
Hoxc12	0	0	0	0	0	0	Hoxc12	0	0	NA	NA
Hrasls5	0	0	0	0	0	0	Hrasls5	0	0	NA	NA
Hrh4	0	0	0	0	0	0	Hrh4	0	0	NA	NA
Hrnr	0	0	0	0	0	0	Hrnr	0	0	NA	NA
Hsd3b4	0	0	0	0	0	0	Hsd3b4	0	0	NA	NA
Hsd3b5	0	0	0	0	0	0	Hsd3b5	0	0	NA	NA
Hsfy2	0	0	0	0	0	0	Hsfy2	0	0	NA	NA
Hyal4	0	0	0	0	0	0	Hyal4	0	0	NA	NA
Hyal5	0	0	0	0	0	0	Hyal5	0	0	NA	NA
Ifi44l	0	0	0	0	0	0	Ifi44l	0	0	NA	NA
Ifna1	0	0	0	0	0	0	Ifna1	0	0	NA	NA
Ifna11	0	0	0	0	0	0	Ifna11	0	0	NA	NA
Ifna12	0	0	0	0	0	0	Ifna12	0	0	NA	NA
Ifna13	0	0	0	0	0	0	Ifna13	0	0	NA	NA
Ifna14	0	0	0	0	0	0	Ifna14	0	0	NA	NA
Ifna15	0	0	0	0	0	0	Ifna15	0	0	NA	NA
Ifna16	0	0	0	0	0	0	Ifna16	0	0	NA	NA
Ifna2	0	0	0	0	0	0	Ifna2	0	0	NA	NA
Ifna5	0	0	0	0	0	0	Ifna5	0	0	NA	NA
Ifna6	0	0	0	0	0	0	Ifna6	0	0	NA	NA
Ifna7	0	0	0	0	0	0	Ifna7	0	0	NA	NA
Ifna9	0	0	0	0	0	0	Ifna9	0	0	NA	NA
Ifnab	0	0	0	0	0	0	Ifnab	0	0	NA	NA
Ifne	0	0	0	0	0	0	Ifne	0	0	NA	NA
Ifng	0	0	0	0	0	0	Ifng	0	0	NA	NA
Ifnl2	0	0	0	0	0	0	Ifnl2	0	0	NA	NA
Ifnl3	0	0	0	0	0	0	Ifnl3	0	0	NA	NA
Igfl3	0	0	0	0	0	0	Igfl3	0	0	NA	NA
Il11ra2	0	0	0	0	0	0	Il11ra2	0	0	NA	NA
Il12b	0	0	0	0	0	0	Il12b	0	0	NA	NA
Il13	0	0	0	0	0	0	Il13	0	0	NA	NA
Il17a	0	0	0	0	0	0	Il17a	0	0	NA	NA
Il1f6	0	0	0	0	0	0	Il1f6	0	0	NA	NA
Il1f8	0	0	0	0	0	0	Il1f8	0	0	NA	NA
Il1f9	0	0	0	0	0	0	Il1f9	0	0	NA	NA
Il1rapl2	0	0	0	0	0	0	Il1rapl2	0	0	NA	NA
Il2	0	0	0	0	0	0	Il2	0	0	NA	NA
Il20	0	0	0	0	0	0	Il20	0	0	NA	NA
Il21	0	0	0	0	0	0	Il21	0	0	NA	NA
Il2ra	0	0	0	0	0	0	Il2ra	0	0	NA	NA
Il3	0	0	0	0	0	0	Il3	0	0	NA	NA
Il31	0	0	0	0	0	0	Il31	0	0	NA	NA
Il5	0	0	0	0	0	0	Il5	0	0	NA	NA
Il7r	0	0	0	0	0	0	Il7r	0	0	NA	NA
Il9	0	0	0	0	0	0	Il9	0	0	NA	NA
Iltifb	0	0	0	0	0	0	Iltifb	0	0	NA	NA
Ins1	0	0	0	0	0	0	Ins1	0	0	NA	NA
Ip6k3	0	0	0	0	0	0	Ip6k3	0	0	NA	NA
Iqcf3	0	0	0	0	0	0	Iqcf3	0	0	NA	NA
Iqcf6	0	0	0	0	0	0	Iqcf6	0	0	NA	NA
Itln1	0	0	0	0	0	0	Itln1	0	0	NA	NA
Izumo2	0	0	0	0	0	0	Izumo2	0	0	NA	NA
Izumo3	0	0	0	0	0	0	Izumo3	0	0	NA	NA
Kap	0	0	0	0	0	0	Kap	0	0	NA	NA
Kcna10	0	0	0	0	0	0	Kcna10	0	0	NA	NA
Kcne4	0	0	0	0	0	0	Kcne4	0	0	NA	NA
Kcnk18	0	0	0	0	0	0	Kcnk18	0	0	NA	NA
Kcnmb4os1	0	0	0	0	0	0	Kcnmb4os1	0	0	NA	NA
Kctd4	0	0	0	0	0	0	Kctd4	0	0	NA	NA
Kera	0	0	0	0	0	0	Kera	0	0	NA	NA
Khdc1c	0	0	0	0	0	0	Khdc1c	0	0	NA	NA
Kif2b	0	0	0	0	0	0	Kif2b	0	0	NA	NA
Kif4-ps	0	0	0	0	0	0	Kif4-ps	0	0	NA	NA
Kir3dl1	0	0	0	0	0	0	Kir3dl1	0	0	NA	NA
Klk15	0	0	0	0	0	0	Klk15	0	0	NA	NA
Klk1b1	0	0	0	0	0	0	Klk1b1	0	0	NA	NA
Klk1b16	0	0	0	0	0	0	Klk1b16	0	0	NA	NA
Klk1b21	0	0	0	0	0	0	Klk1b21	0	0	NA	NA
Klk1b22	0	0	0	0	0	0	Klk1b22	0	0	NA	NA
Klk1b26	0	0	0	0	0	0	Klk1b26	0	0	NA	NA
Klk1b27	0	0	0	0	0	0	Klk1b27	0	0	NA	NA
Klk1b4	0	0	0	0	0	0	Klk1b4	0	0	NA	NA
Klk1b5	0	0	0	0	0	0	Klk1b5	0	0	NA	NA
Klk1b7-ps	0	0	0	0	0	0	Klk1b7-ps	0	0	NA	NA
Klk1b8	0	0	0	0	0	0	Klk1b8	0	0	NA	NA
Klk1b9	0	0	0	0	0	0	Klk1b9	0	0	NA	NA
Klk5	0	0	0	0	0	0	Klk5	0	0	NA	NA
Klra12	0	0	0	0	0	0	Klra12	0	0	NA	NA
Klra13-ps	0	0	0	0	0	0	Klra13-ps	0	0	NA	NA
Klra14-ps	0	0	0	0	0	0	Klra14-ps	0	0	NA	NA
Klra15	0	0	0	0	0	0	Klra15	0	0	NA	NA
Klra17	0	0	0	0	0	0	Klra17	0	0	NA	NA
Klra18	0	0	0	0	0	0	Klra18	0	0	NA	NA
Klra19	0	0	0	0	0	0	Klra19	0	0	NA	NA
Klra21	0	0	0	0	0	0	Klra21	0	0	NA	NA
Klra22	0	0	0	0	0	0	Klra22	0	0	NA	NA
Klra23	0	0	0	0	0	0	Klra23	0	0	NA	NA
Klra3	0	0	0	0	0	0	Klra3	0	0	NA	NA
Klra4	0	0	0	0	0	0	Klra4	0	0	NA	NA
Klra6	0	0	0	0	0	0	Klra6	0	0	NA	NA
Klra7	0	0	0	0	0	0	Klra7	0	0	NA	NA
Klra8	0	0	0	0	0	0	Klra8	0	0	NA	NA
Klra9	0	0	0	0	0	0	Klra9	0	0	NA	NA
Klrb1-ps1	0	0	0	0	0	0	Klrb1-ps1	0	0	NA	NA
Klrc2	0	0	0	0	0	0	Klrc2	0	0	NA	NA
Klrc3	0	0	0	0	0	0	Klrc3	0	0	NA	NA
Klrd1	0	0	0	0	0	0	Klrd1	0	0	NA	NA
Klrk1	0	0	0	0	0	0	Klrk1	0	0	NA	NA
Kprp	0	0	0	0	0	0	Kprp	0	0	NA	NA
Krt16	0	0	0	0	0	0	Krt16	0	0	NA	NA
Krt39	0	0	0	0	0	0	Krt39	0	0	NA	NA
Krt40	0	0	0	0	0	0	Krt40	0	0	NA	NA
Krt6a	0	0	0	0	0	0	Krt6a	0	0	NA	NA
Krt6b	0	0	0	0	0	0	Krt6b	0	0	NA	NA
Krt72	0	0	0	0	0	0	Krt72	0	0	NA	NA
Krt73	0	0	0	0	0	0	Krt73	0	0	NA	NA
Krt84	0	0	0	0	0	0	Krt84	0	0	NA	NA
Krt85	0	0	0	0	0	0	Krt85	0	0	NA	NA
Krtap10-4	0	0	0	0	0	0	Krtap10-4	0	0	NA	NA
Krtap11-1	0	0	0	0	0	0	Krtap11-1	0	0	NA	NA
Krtap13	0	0	0	0	0	0	Krtap13	0	0	NA	NA
Krtap1-3	0	0	0	0	0	0	Krtap1-3	0	0	NA	NA
Krtap13-1	0	0	0	0	0	0	Krtap13-1	0	0	NA	NA
Krtap14	0	0	0	0	0	0	Krtap14	0	0	NA	NA
Krtap1-4	0	0	0	0	0	0	Krtap1-4	0	0	NA	NA
Krtap15	0	0	0	0	0	0	Krtap15	0	0	NA	NA
Krtap1-5	0	0	0	0	0	0	Krtap1-5	0	0	NA	NA
Krtap16-1	0	0	0	0	0	0	Krtap16-1	0	0	NA	NA
Krtap16-3	0	0	0	0	0	0	Krtap16-3	0	0	NA	NA
Krtap19-1	0	0	0	0	0	0	Krtap19-1	0	0	NA	NA
Krtap19-3	0	0	0	0	0	0	Krtap19-3	0	0	NA	NA
Krtap19-4	0	0	0	0	0	0	Krtap19-4	0	0	NA	NA
Krtap19-5	0	0	0	0	0	0	Krtap19-5	0	0	NA	NA
Krtap19-9b	0	0	0	0	0	0	Krtap19-9b	0	0	NA	NA
Krtap20-2	0	0	0	0	0	0	Krtap20-2	0	0	NA	NA
Krtap21-1	0	0	0	0	0	0	Krtap21-1	0	0	NA	NA
Krtap22-2	0	0	0	0	0	0	Krtap22-2	0	0	NA	NA
Krtap2-4	0	0	0	0	0	0	Krtap2-4	0	0	NA	NA
Krtap24-1	0	0	0	0	0	0	Krtap24-1	0	0	NA	NA
Krtap26-1	0	0	0	0	0	0	Krtap26-1	0	0	NA	NA
Krtap27-1	0	0	0	0	0	0	Krtap27-1	0	0	NA	NA
Krtap3-1	0	0	0	0	0	0	Krtap3-1	0	0	NA	NA
Krtap31-1	0	0	0	0	0	0	Krtap31-1	0	0	NA	NA
Krtap3-2	0	0	0	0	0	0	Krtap3-2	0	0	NA	NA
Krtap3-3	0	0	0	0	0	0	Krtap3-3	0	0	NA	NA
Krtap4-1	0	0	0	0	0	0	Krtap4-1	0	0	NA	NA
Krtap4-2	0	0	0	0	0	0	Krtap4-2	0	0	NA	NA
Krtap4-6	0	0	0	0	0	0	Krtap4-6	0	0	NA	NA
Krtap4-7	0	0	0	0	0	0	Krtap4-7	0	0	NA	NA
Krtap4-8	0	0	0	0	0	0	Krtap4-8	0	0	NA	NA
Krtap4-9	0	0	0	0	0	0	Krtap4-9	0	0	NA	NA
Krtap5-1	0	0	0	0	0	0	Krtap5-1	0	0	NA	NA
Krtap5-2	0	0	0	0	0	0	Krtap5-2	0	0	NA	NA
Krtap5-5	0	0	0	0	0	0	Krtap5-5	0	0	NA	NA
Krtap6-1	0	0	0	0	0	0	Krtap6-1	0	0	NA	NA
Krtap6-2	0	0	0	0	0	0	Krtap6-2	0	0	NA	NA
Krtap6-5	0	0	0	0	0	0	Krtap6-5	0	0	NA	NA
Krtap7-1	0	0	0	0	0	0	Krtap7-1	0	0	NA	NA
Krtap9-1	0	0	0	0	0	0	Krtap9-1	0	0	NA	NA
Krtap9-3	0	0	0	0	0	0	Krtap9-3	0	0	NA	NA
Krtap9-5	0	0	0	0	0	0	Krtap9-5	0	0	NA	NA
Lao1	0	0	0	0	0	0	Lao1	0	0	NA	NA
Lce1a1	0	0	0	0	0	0	Lce1a1	0	0	NA	NA
Lce1a2	0	0	0	0	0	0	Lce1a2	0	0	NA	NA
Lce1b	0	0	0	0	0	0	Lce1b	0	0	NA	NA
Lce1c	0	0	0	0	0	0	Lce1c	0	0	NA	NA
Lce1d	0	0	0	0	0	0	Lce1d	0	0	NA	NA
Lce1e	0	0	0	0	0	0	Lce1e	0	0	NA	NA
Lce1f	0	0	0	0	0	0	Lce1f	0	0	NA	NA
Lce1g	0	0	0	0	0	0	Lce1g	0	0	NA	NA
Lce1h	0	0	0	0	0	0	Lce1h	0	0	NA	NA
Lce1i	0	0	0	0	0	0	Lce1i	0	0	NA	NA
Lce1j	0	0	0	0	0	0	Lce1j	0	0	NA	NA
Lce1k	0	0	0	0	0	0	Lce1k	0	0	NA	NA
Lce1l	0	0	0	0	0	0	Lce1l	0	0	NA	NA
Lce1m	0	0	0	0	0	0	Lce1m	0	0	NA	NA
Lce3a	0	0	0	0	0	0	Lce3a	0	0	NA	NA
Lce3b	0	0	0	0	0	0	Lce3b	0	0	NA	NA
Lce3c	0	0	0	0	0	0	Lce3c	0	0	NA	NA
Lce3d	0	0	0	0	0	0	Lce3d	0	0	NA	NA
Lce3e	0	0	0	0	0	0	Lce3e	0	0	NA	NA
Lcn10	0	0	0	0	0	0	Lcn10	0	0	NA	NA
Lcn11	0	0	0	0	0	0	Lcn11	0	0	NA	NA
Lcn2	0	0	0	0	0	0	Lcn2	0	0	NA	NA
Lcn3	0	0	0	0	0	0	Lcn3	0	0	NA	NA
Lcn4	0	0	0	0	0	0	Lcn4	0	0	NA	NA
Lcn5	0	0	0	0	0	0	Lcn5	0	0	NA	NA
Lcn6	0	0	0	0	0	0	Lcn6	0	0	NA	NA
Lcn8	0	0	0	0	0	0	Lcn8	0	0	NA	NA
Lcn9	0	0	0	0	0	0	Lcn9	0	0	NA	NA
Ldlrad2	0	0	0	0	0	0	Ldlrad2	0	0	NA	NA
Lelp1	0	0	0	0	0	0	Lelp1	0	0	NA	NA
Lep	0	0	0	0	0	0	Lep	0	0	NA	NA
Lgals6	0	0	0	0	0	0	Lgals6	0	0	NA	NA
Lgsn	0	0	0	0	0	0	Lgsn	0	0	NA	NA
Lipk	0	0	0	0	0	0	Lipk	0	0	NA	NA
Lipn	0	0	0	0	0	0	Lipn	0	0	NA	NA
LOC100038947	0	0	0	0	0	0	LOC100038947	0	0	NA	NA
LOC100040786	0	0	0	0	0	0	LOC100040786	0	0	NA	NA
LOC100043315	0	0	0	0	0	0	LOC100043315	0	0	NA	NA
LOC100048884	0	0	0	0	0	0	LOC100048884	0	0	NA	NA
LOC100504039	0	0	0	0	0	0	LOC100504039	0	0	NA	NA
LOC100861978	0	0	0	0	0	0	LOC100861978	0	0	NA	NA
LOC100862015	0	0	0	0	0	0	LOC100862015	0	0	NA	NA
LOC101055863	0	0	0	0	0	0	LOC101055863	0	0	NA	NA
LOC101056236	0	0	0	0	0	0	LOC101056236	0	0	NA	NA
LOC102632192	0	0	0	0	0	0	LOC102632192	0	0	NA	NA
LOC102633315	0	0	0	0	0	0	LOC102633315	0	0	NA	NA
LOC102634753	0	0	0	0	0	0	LOC102634753	0	0	NA	NA
LOC102635087	0	0	0	0	0	0	LOC102635087	0	0	NA	NA
Lpcat2b	0	0	0	0	0	0	Lpcat2b	0	0	NA	NA
Lrch4	0	0	0	0	0	0	Lrch4	0	0	NA	NA
Lrg1	0	0	0	0	0	0	Lrg1	0	0	NA	NA
Lrit2	0	0	0	0	0	0	Lrit2	0	0	NA	NA
Lrrc52	0	0	0	0	0	0	Lrrc52	0	0	NA	NA
Lyg1	0	0	0	0	0	0	Lyg1	0	0	NA	NA
Lypd8	0	0	0	0	0	0	Lypd8	0	0	NA	NA
Lyrm7os	0	0	0	0	0	0	Lyrm7os	0	0	NA	NA
Lyzl4os	0	0	0	0	0	0	Lyzl4os	0	0	NA	NA
Lyzl6	0	0	0	0	0	0	Lyzl6	0	0	NA	NA
Magea1	0	0	0	0	0	0	Magea1	0	0	NA	NA
Mageb1	0	0	0	0	0	0	Mageb1	0	0	NA	NA
Mageb2	0	0	0	0	0	0	Mageb2	0	0	NA	NA
Mageb5	0	0	0	0	0	0	Mageb5	0	0	NA	NA
Mannr	0	0	0	0	0	0	Mannr	0	0	NA	NA
Mcpt2	0	0	0	0	0	0	Mcpt2	0	0	NA	NA
Mcpt8	0	0	0	0	0	0	Mcpt8	0	0	NA	NA
Mcpt9	0	0	0	0	0	0	Mcpt9	0	0	NA	NA
Mefv	0	0	0	0	0	0	Mefv	0	0	NA	NA
Mepe	0	0	0	0	0	0	Mepe	0	0	NA	NA
Mettl21e	0	0	0	0	0	0	Mettl21e	0	0	NA	NA
Mfrp	0	0	0	0	0	0	Mfrp	0	0	NA	NA
Mir101a	0	0	0	0	0	0	Mir101a	0	0	NA	NA
Mir101c	0	0	0	0	0	0	Mir101c	0	0	NA	NA
Mir105	0	0	0	0	0	0	Mir105	0	0	NA	NA
Mir1187	0	0	0	0	0	0	Mir1187	0	0	NA	NA
Mir1191b	0	0	0	0	0	0	Mir1191b	0	0	NA	NA
Mir1198	0	0	0	0	0	0	Mir1198	0	0	NA	NA
Mir1199	0	0	0	0	0	0	Mir1199	0	0	NA	NA
Mir122	0	0	0	0	0	0	Mir122	0	0	NA	NA
Mir1224	0	0	0	0	0	0	Mir1224	0	0	NA	NA
Mir1231	0	0	0	0	0	0	Mir1231	0	0	NA	NA
Mir124a-1	0	0	0	0	0	0	Mir124a-1	0	0	NA	NA
Mir1258	0	0	0	0	0	0	Mir1258	0	0	NA	NA
Mir125b-1	0	0	0	0	0	0	Mir125b-1	0	0	NA	NA
Mir1264	0	0	0	0	0	0	Mir1264	0	0	NA	NA
Mir128-2	0	0	0	0	0	0	Mir128-2	0	0	NA	NA
Mir129-1	0	0	0	0	0	0	Mir129-1	0	0	NA	NA
Mir129-2	0	0	0	0	0	0	Mir129-2	0	0	NA	NA
Mir1298	0	0	0	0	0	0	Mir1298	0	0	NA	NA
Mir129b	0	0	0	0	0	0	Mir129b	0	0	NA	NA
Mir1306	0	0	0	0	0	0	Mir1306	0	0	NA	NA
[truncated: 22,085 more rows]

## Sheet: Genes with internal initiation
Genes with internal transcription initiation
in DKO	in Dnmt1KO
4930558C23Rik_NR_015490	4933433C11Rik_NM_028961
4933433C11Rik_NM_028961	9530053A07Rik_NM_001164655
9530026F06Rik_NR_040483	Ackr4_NM_145700
9530053A07Rik_NM_001164655	BC051019_NM_001040700
A430089I19Rik_NM_177913	C8b_NM_133882
Abca8a_NM_153145	Cd28_NM_007642
Ackr4_NM_145700	Cd6_NM_009852
Acpp_NM_019807	Cerkl_NM_001048176
Aifm2_NM_178058	Ckm_NM_007710
BC021614_NM_144869	Crtam_NM_019465
C8b_NM_133882	D630023F18Rik_NM_175293
Cdc20b_NM_001281487	Gabrr1_NM_008075
Cerkl_NM_001048176	Gm15107_NM_001081648
Clec10a_NM_010796	Gm973_NM_001013771
Crtam_NM_019465	Itgal_NM_008400
D630023F18Rik_NM_175293	Mgl2_NM_145137
Dclk3_NM_172928	Mlana_NM_029993
Gabrr1_NM_008075	Myh3_NM_001099635
Gal3st2_NM_199366	Nos1_NM_008712
Gh_NM_008117	Plekhd1_NM_001177503
Gm15107_NM_001081648	Ptprq_NM_001081432
Gm15127_NM_001114400	Rhox7a_NM_001025086
Gm20765_NM_001270644	Tph2_NM_173391
Gm8267_NM_001162954	Trp73_NM_011642
Gm973_NM_001013771	Wdfy4_NM_001146022
Gm8579_NR_036696
Hpse2_NM_001081257
Kcng4_NM_025734
Krt12_NM_010661
Mgl2_NM_145137
Mlana_NM_029993
Myh3_NM_001099635
Myt1l_NM_008666
Nckap5_NM_001081756
Nos1_NM_008712
Phkg1_NM_011079
Plekhd1_NM_001177503
Pnoc_NM_010932
Ptprq_NM_001081432
Pzp_NM_007376
Rhox7a_NM_001025086
Rpgrip1_NM_001168515
Slc11a1_NM_013612
Slc12a3_NM_019415
Sult6b1_NM_001163625
Tph2_NM_173391
