# Supplementary material for: Genome-wide analysis in the mouse embryo reveals the importance of DNA methylation for transcription integrity
Source: Nat Commun. 2020 Jun 19;11:3153. doi: 10.1038/s41467-020-16919-w (PMC7305168; doi:10.1038/s41467-020-16919-w)
Supplement: Supplementary file 6 — Supplementary Data 3 [file 41467_2020_16919_MOESM6_ESM.xlsx]

## Sheet: TE families_Dnmt1_Repbase
transposon.id	NrmCnts_WT#1	NrmCnts_WT#2	NrmCnts_WT#3	NrmCnts_Dnmt1KO#1	NrmCnts_Dnmt1KO#2	NrmCnts_Dnmt1KO#3	up	log2FoldChange	padj
IAPLTR1_Mm	357.588	624.382	572.96	64525.3	38425	82516.6	1	6.8996	9.74652e-92
RLTR1IAP_MM	335.382	728.627	862.842	68375	48406.4	87428.1	1	6.72954	4.25172e-73
IAPEYI	47.474	44.521	112.959	4771.29	2916.47	4637.77	1	5.92778	1.00344e-53
ERVB4_1-LTR_MM	0.766	0	1.361	42.224	11.64	43.452	1	5.56498	5.07916e-05
IAPEZI	23623.8	45355.1	48654	1.79478e+06	1.04295e+06	2.13903e+06	1	5.40287	2.92105e-51
IAPLTR1a_I_MM	16021	27798.6	29660.5	909672	525820	1.08019e+06	1	5.09749	6.86102e-50
IAPLTR1a_MM	379.793	446.297	396.036	13432.1	7769.72	16133.7	1	4.93319	4.65604e-60
IAPA_MM	3439.58	7581.62	8840.73	179406	114413	229874	1	4.72081	4.49783e-34
IAPLTR3_I	1.531	2.172	4.083	54.404	44.62	82.559	1	4.63105	6.82497e-10
RLTR2IAP_MM	65.086	94.472	102.071	1969.9	1290.1	2394.2	1	4.44228	2.94884e-44
IAPEY3_I	140.891	128.134	142.9	2814.38	1897.97	3038.74	1	4.23343	3.90453e-58
MERV1_LTR	0.766	3.258	6.805	42.224	29.747	49.245	1	3.62406	3.74807e-06
IAPEY_LTR	49.771	61.895	65.326	683.701	489.528	763.305	1	3.45931	3.95929e-32
RLTR10D2	6.126	0	4.083	34.916	14.227	46.349	1	3.15712	0.00091773
RLTR1F_Mm	3.063	2.172	2.722	31.668	17.46	18.829	1	3.08412	0.000590677
ERVB4_1B-I_MM	1414.27	1322.6	1454.86	13112.9	4814.45	14552	1	2.95379	3.45162e-14
IAPLTR4_I	76.571	78.183	57.16	610.622	362.781	511.284	1	2.80014	2.06699e-19
IAP5-Mm_I	3.829	6.515	8.166	47.096	32.98	39.107	1	2.7418	1.59458e-05
L1Md_Gf_5end	34.457	20.632	59.882	194.879	199.174	237.537	1	2.4753	9.0454e-10
L1_MM	45.177	49.951	53.077	298.815	200.467	259.263	1	2.36043	2.21918e-14
IAP1-MM_I	45.177	40.178	97.988	185.135	382.181	336.028	1	2.3152	3.50164e-07
MMERVK10D3_I	10.72	11.945	24.497	74.704	56.26	91.249	1	2.27053	8.46076e-06
MMERVK10C	1675.38	2404.14	2779.06	9441.09	9420.02	9831.72	1	2.0654	3.60588e-16
L1MdTf_II	892.055	818.755	775.742	3587.4	3013.47	3791.9	1	2.06215	2.85048e-23
L1MdTf_I	1092.67	848.074	1007.1	3533.81	3277.32	4106.2	1	1.88805	1.27948e-17
L1MdA_I	643.198	536.426	632.842	2315	1768.64	2020.51	1	1.75152	5.12372e-15
RLTR2aIAP_MM	52.834	73.84	121.125	230.607	169.427	317.199	1	1.54123	0.000445876
MMERVK9C_I	98.777	123.791	111.598	435.23	291.648	237.537	1	1.53481	6.35289e-06
ETNERV	506.136	827.442	885.978	1837.55	1683.92	2652.01	1	1.4766	8.32512e-06
IAPLTR2b	55.131	53.208	40.829	125.048	100.88	175.256	1	1.40763	0.00033272
IAPLTR2_Mm	158.502	197.63	153.787	440.914	411.928	489.558	1	1.39421	3.28339e-08
IAPEY5_I	234.308	254.096	176.924	583.826	400.934	553.288	1	1.20438	6.17008e-05
MURVY-int	3.063	2.172	1.361	165.647	2.587	133.253	0	5.48522	0.00124781
RLTR17B_Mm	0	0	0	4.872	0	2.897	0	3.74413	NA
RLTR26	0	0	0	4.06	0.647	2.897	0	3.70998	NA
RLTR50B	0	0	0	2.436	4.527	0	0	3.6374	NA
RLTR5_MM	0	0	2.722	14.616	1.94	10.139	0	3.53088	0.0861955
ERVB7_4-LTR_MM	0	0	0	1.624	0.647	2.897	0	3.12787	NA
X11_DNA	0	0	0	1.624	1.94	0	0	2.673	NA
RLTR9A3B	0	0	0	0.812	0	2.897	0	2.63162	NA
IAPLTR4	0	1.086	0	0.812	3.233	2.897	0	2.62451	NA
LTRIS6	0	0	0	0	3.233	0	0	2.52927	NA
LTRIAPEY	0	0	0	0.812	1.94	0	0	2.30558	NA
RLTR31C_MM	0	0	0	0	0	2.897	0	2.26468	NA
MER103	0	0	0	0	2.587	0	0	2.21551	NA
IAP5-Mm_LTR	1.531	2.172	2.722	9.744	5.173	13.036	0	2.1313	0.134416
RLTR29_MM	0	0	0	2.436	0	0	0	2.10556	NA
HERVH	0.766	0	1.361	0	4.527	4.345	0	2.08665	NA
ORR1B	0.766	0	0	2.436	0.647	1.448	0	2.00824	NA
BGLII_Mur	0	0	0	0.812	0	1.448	0	1.92803	NA
RLTR31M	0	0	0	0.812	0	1.448	0	1.92803	NA
RLTR9A4	0	0	0	0.812	1.293	0	0	1.9184	NA
RLTR9E	0	3.258	0	4.06	4.527	2.897	0	1.85699	NA
MLTR31F_MM	3.063	0	0	4.06	6.467	1.448	0	1.83523	0.494614
RLTR20C2_MM	0	0	0	0	1.94	0	0	1.83445	NA
RLTR13D6	4.594	4.344	1.361	12.992	8.407	17.381	0	1.83016	0.118731
RLTR44C_LTR	0	4.344	4.083	12.18	7.113	8.69	0	1.82333	0.248043
ERVB2_1-I_MM	2.297	0	1.361	6.496	1.293	5.794	0	1.8056	0.448667
RLTR44E_LTR	0.766	0	0	2.436	1.293	0	0	1.78582	NA
MuRRS4-int	98.011	44.521	172.841	280.951	170.72	533.01	0	1.64353	0.0077597
C573	0	0	0	1.624	0	0	0	1.6114	NA
RLTR1E_MM	0	0	0	1.624	0	0	0	1.6114	NA
IAP1-MM_LTR	11.486	5.429	6.805	12.992	26.513	34.762	0	1.59676	0.0711798
ERVB4_2B-LTR_MM	8.423	4.344	5.444	18.676	16.813	17.381	0	1.50403	0.0981225
ERVB3_1-I_MM	0.766	0	2.722	2.436	0	7.242	0	1.47493	NA
RLTR46A	0.766	1.086	0	2.436	2.587	0	0	1.43601	NA
BGLII_A	0	0	0	0	1.293	0	0	1.39263	NA
ERVL-B4	0	0	0	0	1.293	0	0	1.39263	NA
L1M1_5	0	0	0	0	1.293	0	0	1.39263	NA
LTR10A	0	0	0	0	1.293	0	0	1.39263	NA
MYSERV	0	0	0	0	1.293	0	0	1.39263	NA
TAR1	0	0	0	0	1.293	0	0	1.39263	NA
ZP3AR_MM	0	0	0	0	1.293	0	0	1.39263	NA
ERVB5_2-I_MM	3.063	7.601	2.722	4.06	10.347	18.829	0	1.27674	0.368222
RLTR10E	0.766	2.172	0	4.872	1.94	0	0	1.23754	NA
RMER12B	1.531	0	2.722	4.872	4.527	0	0	1.23343	NA
RLTR9F	0	1.086	4.083	4.872	4.527	1.448	0	1.22982	0.624593
SQR1_MM	2.297	2.172	0	3.248	7.113	0	0	1.21185	NA
LTRIS3	610.273	626.554	1665.8	1854.6	984.229	3852.74	0	1.20519	0.0789822
MMERVK10D3_LTR	6.891	9.773	6.805	17.864	12.933	23.174	0	1.17919	0.205736
ERVB4_2-LTR_MM	17.611	17.374	17.692	40.6	32.333	46.349	0	1.16599	0.043125
RLTR27_MM	4.594	2.172	2.722	9.744	5.173	5.794	0	1.09474	0.494614
RMER16-int	7.657	7.601	6.805	25.984	10.347	8.69	0	1.04188	0.359162
RLTR1B_MM	114.857	79.269	125.207	219.239	128.04	295.473	0	1.00285	0.0357483
RLTR43C	5.36	5.429	0	4.06	13.58	4.345	0	1.00279	0.593709
ERVB3_1-LTR_MM	0	0	1.361	0.812	1.293	0	0	0.991538	NA
MMERVK9E_I	49.771	53.208	66.687	106.372	106.7	117.32	0	0.968872	0.0077597
IAPEY2_LTR	40.583	35.834	32.663	62.524	89.24	60.833	0	0.964482	0.0425361
RLTR30D_MM	0	0	1.361	0	1.94	0	0	0.887987	NA
L1MdTf_III	3267.29	2479.07	3296.22	5233.32	5270.99	6207.83	0	0.885872	0.00033272
ERVB4_1B-LTR_MM	839.986	991.41	1105.09	2203.76	783.116	2226.19	0	0.827695	0.118048
RLTR1D_MM	9.954	9.773	36.746	24.36	17.46	57.936	0	0.826604	0.470606
ERVB4_2-I_MM	111.794	57.552	59.882	142.911	172.66	91.249	0	0.824293	0.134606
RLTR12A	0.766	0	0	0	0.647	1.448	0	0.793742	NA
GOLEM	0	0	1.361	0	0.647	1.448	0	0.785762	NA
RLTR10F	24.503	8.687	12.249	31.668	27.16	20.278	0	0.779628	0.385179
L1_Mur3_5end	0	0	0	0	0	1.448	0	0.77702	NA
LX5c	0	0	0	0	0	1.448	0	0.77702	NA
RMER16B2	0	0	0	0.812	0	0	0	0.77702	NA
L1P_MA2	0	0	0	0	0.647	0	0	0.767171	NA
RLTR24_MM	0	0	0	0	0.647	0	0	0.767171	NA
RLTR47	0	0	0	0	0.647	0	0	0.767171	NA
RLTR9B2	0	0	2.722	0.812	0.647	2.897	0	0.738629	NA
MERV1_I	26.8	31.491	35.385	58.464	47.853	46.349	0	0.720411	0.193903
MMERGLN_I	29190.5	52397	46596.2	72727.3	71190.4	66575.6	0	0.715594	0.0357483
LX5b	1.531	4.344	0	2.436	0.647	7.242	0	0.707486	0.819128
MMERGLN_LTR	2425.01	4773.54	4231.19	6608.84	5827.13	6118.03	0	0.699253	0.0694324
ERVB2_1A-I_MM	1357.61	1396.44	681.836	2412.44	1236.43	1816.29	0	0.668617	0.193903
RMER6B	0	5.429	1.361	1.624	0.647	8.69	0	0.635913	0.83159
RMER2	8.423	6.515	0	5.684	3.233	15.932	0	0.631741	0.752297
RLTR10	375.965	345.31	298.048	548.098	443.615	585.152	0	0.624679	0.0389911
L1MdGf_I	3552.14	3269.59	3699.06	5169.17	5153.3	5283.75	0	0.568897	0.00766245
MLTR25A	3.063	0	0	1.624	0.647	2.897	0	0.568159	NA
RLTR44D_LTR	3.063	2.172	0	4.06	1.293	2.897	0	0.560723	NA
ERVB7_3-LTR_MM	22.206	17.374	13.61	37.352	28.453	11.587	0	0.553711	0.573081
B2_Mm1t	22464.5	33861	32133.4	43312.7	37977.5	48295.3	0	0.55084	0.0950116
RMER19A_LTR	11.486	23.889	16.331	25.172	38.153	10.139	0	0.549896	0.601716
L1_Mur2_3end	5.36	2.172	5.444	7.308	4.527	7.242	0	0.534191	0.752297
IAP-d	219.759	171.569	112.959	231.419	287.121	205.672	0	0.518312	0.266559
MLTR31E_MM	0	3.258	0	2.436	1.94	0	0	0.495285	NA
ETnERV2	110.263	72.754	63.965	167.271	90.534	89.801	0	0.487932	0.438328
ERVB7_1-I_MM	43687.7	68138	75843	83404.3	68691.7	110957	0	0.487167	0.255053
L1MdA_III	1418.87	1056.56	1121.42	1720.62	1740.83	1570.06	0	0.483729	0.0981225
MMSAT4	1323.15	2303.16	2593.97	2953.23	2025.37	3710.79	0	0.482339	0.345293
MT2B2_LTR	130.171	135.735	107.515	218.427	182.361	110.078	0	0.4583	0.367494
RMER12	11.486	7.601	20.414	15.428	11.64	27.52	0	0.452724	0.698241
B2_Mm1a	89353.3	132449	126572	158795	138333	176157	0	0.442069	0.202831
RLTR10D	3.063	9.773	6.805	8.12	11.64	5.794	0	0.438513	0.780069
ETnERV3	5418.18	5180.74	2506.87	8076.93	3477.14	6136.86	0	0.432523	0.494614
RLTR10A	35.223	46.693	34.024	43.848	49.793	63.729	0	0.427653	0.494614
RLTR13D4	4.594	4.344	4.083	2.436	10.347	4.345	0	0.425759	0.830117
B1	3268.83	3387.95	4379.54	5217.08	4500.17	5099.81	0	0.425246	0.167243
RLTR13D1	55.897	34.748	31.302	60.088	43.973	62.281	0	0.420893	0.53582
RLTR10B2	26.8	35.834	27.219	39.788	51.733	26.071	0	0.412854	0.573254
RLTR33_MM	0.766	1.086	2.722	0	0.647	5.794	0	0.411145	NA
RLTR9D	0.766	5.429	4.083	4.06	7.113	1.448	0	0.398154	0.857908
RLTR16B_MM	0	0	2.722	0	3.233	0	0	0.397917	NA
ERVB7_1-LTR_MM	2979.39	4688.84	5676.52	5622.27	4279.01	7443.31	0	0.378225	0.470606
LTRIS2	287.142	360.513	635.564	501.002	291.001	870.487	0	0.372687	0.614501
L1MdN_I	470.913	441.954	417.812	563.526	627.915	514.181	0	0.359033	0.248043
ERVB4_3-I_MM	0.766	0	5.444	0.812	2.587	4.345	0	0.357548	NA
L1MdA_II	1394.36	1233.56	1386.81	1777.46	1722.08	1639.59	0	0.35649	0.183554
RLTR17C_Mm	8.423	2.172	0	6.496	5.82	1.448	0	0.342542	0.88837
RLTR13D5	22.971	27.147	10.888	38.164	25.22	13.036	0	0.332675	0.753624
RLTRETN_MM	6847	11160.7	13900.7	12311.5	9955.46	17713.9	0	0.325369	0.562819
RLTR13A	240.434	249.753	148.344	342.663	166.194	285.334	0	0.309223	0.607439
B1_Mm	8341.67	8657.73	11481	12426	10697.2	11739.3	0	0.291825	0.397956
RLTR13A2	578.878	504.935	337.516	729.985	386.061	609.775	0	0.276951	0.617268
BGLII_Mus	5.36	13.031	5.444	13.804	12.287	1.448	0	0.262381	0.880824
BGLII_B	1.531	0	2.722	0.812	2.587	1.448	0	0.244227	NA
RLTR30D2_MM	2.297	0	0	0.812	1.94	0	0	0.2359	NA
RLTR13C2	48.24	31.491	46.272	42.224	54.32	50.694	0	0.221987	0.752297
MLTR31D_MM	17.611	9.773	8.166	18.676	14.227	8.69	0	0.221471	0.857908
GSAT_MM	291.736	549.456	694.085	296.379	439.088	1042.85	0	0.210683	0.82301
LTRIS	42.88	39.092	21.775	36.54	27.16	57.936	0	0.189414	0.83159
MLTR25C	0	3.258	2.722	1.624	4.527	0	0	0.17194	NA
IAPLTR2a2_Mm	297.862	380.059	140.178	337.791	277.421	302.715	0	0.162891	0.82301
ERVB7_2B-LTR_MM	13.783	17.374	14.97	22.736	11.64	17.381	0	0.161794	0.884184
RMER17B2	13.783	18.46	10.888	19.488	17.46	10.139	0	0.14866	0.894109
Lx2B2_3end	5.36	7.601	2.722	5.684	8.407	2.897	0	0.146846	0.943484
RMER19B	3.063	0	2.722	2.436	1.293	2.897	0	0.144246	NA
RLTR13D3	3.063	4.344	4.083	4.872	4.527	2.897	0	0.141824	0.946031
RLTR13A1	78.103	82.527	104.793	88.508	84.714	120.217	0	0.139663	0.82301
RMER16_Mm	1.531	4.344	0	1.624	4.527	0	0	0.1305	NA
L1MM_F	3.063	1.086	1.361	4.06	0.647	1.448	0	0.121528	NA
RLTR9D2	3.063	8.687	9.527	5.684	7.113	10.139	0	0.120668	0.946031
RLTR1D2_MM	28.331	43.435	59.882	51.156	32.333	59.384	0	0.11951	0.88837
L1VL1_5end	50.537	58.638	55.799	60.088	66.607	50.694	0	0.119344	0.84948
L1_Mur1_5end	16.846	11.945	6.805	11.368	16.167	11.587	0	0.117613	0.928504
L1Lx_II	111.028	119.447	122.486	112.868	133.86	136.149	0	0.117341	0.82301
MMETN	143251	223903	240149	205828	172417	280413	0	0.117108	0.83159
ORR1B1	44.411	54.294	47.633	49.532	37.507	72.42	0	0.102392	0.888547
L1MdGf_II	552.079	450.641	502.191	534.294	582.002	483.765	0	0.0895396	0.830117
L1MdA_V	707.518	613.523	628.759	734.045	708.102	631.501	0	0.089292	0.824404
IAPEY3_LTR	19.143	17.374	8.166	21.112	22.633	2.897	0	0.0884223	0.954507
L1VL4_5end	96.48	100.987	121.125	113.68	100.234	121.665	0	0.074762	0.88837
RLTR6C_Mm	8.423	9.773	21.775	17.864	7.76	15.932	0	0.0696184	0.957892
B1_Mur3	4.594	0	0	1.624	3.233	0	0	0.065555	NA
RLTR30_MM	0.766	9.773	4.083	0.812	3.233	11.587	0	0.0446716	0.983901
B1_Mus1	8937.39	8981.33	12572.5	11074	9644.41	10683.4	0	0.0425577	0.928504
SATMIN	16.846	21.718	40.829	26.796	12.933	42.004	0	0.0300423	0.983901
RLTR25B	1.531	1.086	4.083	3.248	0.647	2.897	0	0.0214665	NA
RLTR6B_Mm	58.96	64.067	54.438	58.464	53.027	69.523	0	0.0145268	0.983901
RLTR11B	16.846	26.061	87.101	38.164	19.4	73.868	0	0.0139571	0.986967
LX2B	75.04	98.815	91.184	99.064	85.36	81.11	0	0.0116251	0.983901
L1MdA_IV	1749.65	1519.15	1433.08	1585.83	1680.69	1451.29	0	0.00487259	0.986967
B2	9409.07	11398.5	11046.8	10819.9	10560.7	10519.7	0	0.00217631	0.990557
RLTR35_MM	0.766	3.258	2.722	5.684	0.647	0	0	-0.00538172	NA
L1Lx_IV	669.233	527.738	519.883	518.054	632.442	557.633	0	-0.00845468	0.983901
MurSatRep1	225.119	298.617	319.823	295.567	215.987	327.338	0	-0.0094138	0.983901
RLTR4_MM	754.992	1147.78	1213.97	1004.44	712.629	1326.73	0	-0.034962	0.954507
MERVK26	5.36	6.515	5.444	2.436	7.113	7.242	0	-0.0608538	0.979355
MERVL_LTR	2833.9	2855.87	2902.91	2814.38	2311.84	3092.33	0	-0.0648279	0.862291
B1_Mur4	41.348	38.006	59.882	43.848	38.153	50.694	0	-0.0700967	0.928504
RMER17D_MM	3.063	4.344	13.61	9.744	2.587	7.242	0	-0.0755232	0.973604
LTRIS_Mus	333.085	416.979	549.824	358.091	252.201	619.914	0	-0.0825662	0.909675
RLTR4I_MM	8843.21	10688.3	11403.4	9639.22	7354.56	12092.7	0	-0.0890284	0.853428
RLTR1A2_MM	13.017	2.172	13.61	12.992	9.053	4.345	0	-0.0958919	0.954507
MLTR31FA_MM	21.44	5.429	14.97	10.556	10.993	18.829	0	-0.0972382	0.946031
MLTR31B_MM	16.846	7.601	9.527	9.744	10.993	11.587	0	-0.104135	0.943484
B2_Mm2	21122.2	22877.4	24487.6	21643.8	19815.9	21104.6	0	-0.13047	0.692803
MTA	665.404	624.382	634.203	574.082	639.555	540.252	0	-0.132094	0.709163
RMER13B	2.297	0	0	0.812	1.293	0	0	-0.138656	NA
ERVB4_1C-LTR_Mm	2.297	7.601	1.361	7.308	1.293	1.448	0	-0.140868	0.954507
LSU-rRNA_Hsa	592837	415684	839264	212361	657308	805039	0	-0.14189	0.862291
IAPLTR3	13.017	18.46	8.166	5.684	16.167	14.484	0	-0.141904	0.922849
RMER17B	9.189	11.945	5.444	10.556	6.467	7.242	0	-0.142769	0.928504
B1_Mus2	7758.2	9594.85	13190.3	9664.39	7624.87	10289.4	0	-0.147268	0.763885
L1MdF_I	3716	3311.94	3273.09	2882.59	3758.44	2601.32	0	-0.156022	0.69863
RLTR6I_MM	233.542	199.802	187.811	186.759	151.32	217.26	0	-0.172071	0.713108
L1MdF_V	1629.44	1349.75	1276.57	1289.45	1453.06	1022.57	0	-0.175977	0.671968
L1MdMus_II	310.113	320.335	296.687	289.071	268.367	262.16	0	-0.177245	0.621829
MERVL	16180.3	15780	13586.4	14360.2	13466.9	12414.2	0	-0.178665	0.573254
MurERV4_19	25.269	41.264	32.663	38.976	21.987	26.071	0	-0.179526	0.837022
B1_Mur2	0.766	0	0	0.812	0	0	0	-0.184757	NA
RLTR13A3	181.474	185.686	119.764	167.271	124.807	136.149	0	-0.190129	0.717284
L1Lx_I	676.124	609.18	533.492	510.746	611.102	469.281	0	-0.192032	0.61957
RLTR19A_MM	0	0	1.361	0	0.647	0	0	-0.194612	NA
BGLII_LTR	79.634	61.895	92.545	75.516	74.367	52.142	0	-0.195839	0.752297
L1MdF_IV	2119.49	1853.6	1848.17	1655.66	1881.81	1484.61	0	-0.212508	0.53582
LX	30.628	22.804	32.663	17.864	40.74	13.036	0	-0.228373	0.830117
MTAI	7141.8	7493.67	8020.08	6352.25	5646.06	7302.82	0	-0.231383	0.494133
L32	50203.9	75843.4	113228	56559.6	39303.2	107303	0	-0.236031	0.752297
L1MdF_III	4309.43	3977.58	3629.65	3479.41	3698.3	2935.9	0	-0.236414	0.491352
RMER6A	130.937	95.558	112.959	96.628	129.334	59.384	0	-0.236942	0.709163
ERVB7_2-LTR_MM	32.16	71.668	46.272	34.916	28.453	65.178	0	-0.244125	0.795177
LTRIS_Mm	94.183	58.638	107.515	83.636	60.787	75.317	0	-0.245902	0.698344
L1MdFanc_I	4994.74	4426.05	3792.97	3780.66	4475.59	2867.83	0	-0.248028	0.557134
L1B_MM	1290.99	1177.1	1020.71	998.756	1220.91	706.818	0	-0.252015	0.573254
L1MdFanc_II	1648.58	1430.11	1517.46	1238.3	1541.66	1067.47	0	-0.255322	0.494614
RLTR8	28.331	24.975	10.888	14.616	32.333	5.794	0	-0.256483	0.845493
L1MdF_II	1744.29	1705.92	1505.21	1317.06	1718.2	1105.13	0	-0.258128	0.522298
L1Md_F_5end	110.263	124.876	166.036	91.756	107.347	136.149	0	-0.261369	0.61957
L1Lx_III	449.473	407.206	376.983	309.371	395.114	307.06	0	-0.284852	0.458377
L1MdA_VII	2020.71	1844.91	1829.12	1591.51	1694.92	1380.32	0	-0.286517	0.343325
L1_Mus1_3end	1516.11	1556.07	1467.1	1262.65	1290.1	1164.51	0	-0.287601	0.291441
L1MdA_VI	2787.19	2486.67	2655.21	2138.8	2454.75	1894.5	0	-0.288692	0.358151
RMER6C	52.834	48.865	50.355	48.72	34.92	40.555	0	-0.295779	0.627126
RMER17D2_MM	2.297	4.344	4.083	5.684	1.293	1.448	0	-0.299839	0.895219
RLTR13B2	117.92	114.018	119.764	105.56	100.88	73.868	0	-0.314908	0.509262
Lx_3end	378.262	344.224	334.794	252.531	344.674	249.124	0	-0.317877	0.419102
L1_Mus2_3end	695.267	652.615	543.019	548.91	572.302	392.516	0	-0.318697	0.426258
Lx2_3end	193.725	175.913	141.539	143.723	166.194	94.146	0	-0.331387	0.522774
L1MdMus_I	2047.52	1813.42	1891.72	1454.29	1793.21	1313.7	0	-0.33389	0.303463
MTB_Mm_LTR	481.633	433.267	421.895	349.971	394.468	309.957	0	-0.339929	0.304815
L1_Mur1_orf2	464.787	385.488	379.705	347.535	422.275	198.43	0	-0.340089	0.520832
L1MdV_I	1939.55	1728.72	1729.77	1451.85	1658.7	1134.1	0	-0.345611	0.306938
RMER19B2	2.297	0	2.722	0	0	4.345	0	-0.352899	NA
Lx2A1_3end	23.737	24.975	24.497	21.112	23.927	10.139	0	-0.36577	0.698241
L1VL2_5end	172.285	138.993	172.841	129.919	129.98	114.423	0	-0.366715	0.359162
SSU-rRNA_Dme	1.531	30.405	21.775	4.872	31.04	4.345	0	-0.37191	0.845493
ORR1A2_LTR	527.576	630.897	466.806	392.194	413.868	449.003	0	-0.375159	0.255053
RLTR13D	322.365	572.26	785.268	379.203	271.601	644.537	0	-0.376803	0.573254
ORR1B1-int	0	2.172	0	0.812	0.647	0	0	-0.389536	NA
RLTR46B	71.977	92.3	57.16	62.524	38.8	69.523	0	-0.393288	0.537592
RLTR1C_MM	183.771	186.772	215.03	150.219	146.147	147.736	0	-0.396162	0.255053
RLTR9A3	3.829	5.429	1.361	3.248	3.233	1.448	0	-0.396222	0.857908
RLTR13G	32.16	17.374	13.61	12.18	25.22	10.139	0	-0.398126	0.717284
MTA_Mm_LTR	5229.05	5250.24	4808.24	4033.19	4185.24	3303.79	0	-0.407549	0.143428
MusHAL1	624.821	641.756	660.061	436.854	496.641	514.181	0	-0.413165	0.143428
BC1_Mm	321.599	355.083	517.161	505.874	185.594	196.982	0	-0.422855	0.546316
ORR1A0	2500.82	3084.99	3150.6	2209.44	1925.13	2376.82	0	-0.424274	0.155815
MYSERV6	29.097	15.202	17.692	3.248	22.633	20.278	0	-0.44554	0.731698
L1MdV_III	1153.93	1017.47	1037.04	771.397	917.623	663.366	0	-0.445964	0.154697
Lx3B_3end	39.817	44.521	51.716	41.412	28.453	28.968	0	-0.447777	0.494614
MTB	580.41	514.708	495.386	438.478	442.968	279.541	0	-0.450016	0.248043
MMVL30	1699.88	1391.01	1679.41	1153.85	920.209	1419.43	0	-0.451172	0.202831
L1MdV_II	441.816	385.488	394.676	297.191	355.021	237.537	0	-0.452899	0.206018
L1_Mur3_orf2	5.36	3.258	5.444	2.436	7.113	0	0	-0.454132	0.842918
ORR1A	4.594	4.344	5.444	4.06	3.233	2.897	0	-0.476322	0.818503
LTRIS4B	5.36	4.344	6.805	3.248	6.467	1.448	0	-0.47781	0.818503
RLTR25_MM	26.8	4.344	23.136	17.864	7.76	13.036	0	-0.50312	0.703418
MT2C	174.582	186.772	125.207	118.552	117.694	107.181	0	-0.504033	0.213798
ERVB5_1-I_MM	1.531	0	1.361	0.812	0	1.448	0	-0.507994	NA
MLTR31A_MM	2.297	7.601	4.083	3.248	5.82	0	0	-0.510676	0.830117
RMER17A	6.891	0	0	4.872	0	0	0	-0.516254	NA
SSU-rRNA_Hsa	4944.97	3545.4	5247.82	2409.2	2650.05	4545.07	0	-0.517075	0.255053
ORR1AI	6204.57	7746.68	7977.89	5217.08	4368.89	5706.68	0	-0.520145	0.0789822
Lx3C_3end	54.366	49.951	23.136	30.044	32.98	26.071	0	-0.523176	0.494614
RMER12C	24.503	18.46	25.858	12.992	21.987	11.587	0	-0.530912	0.562819
MERVL_2A	245.794	238.894	389.232	221.675	149.38	233.192	0	-0.533819	0.248711
LSU-rRNA_Dme	3.829	24.975	14.97	6.496	15.52	7.242	0	-0.536493	0.709163
ZP3AR	26.8	17.374	19.053	9.744	12.287	23.174	0	-0.543466	0.573254
ORR1A4_LTR	46.708	45.607	63.965	34.916	33.627	36.21	0	-0.571796	0.304815
LTRIS4A	30.628	32.576	46.272	30.044	14.873	28.968	0	-0.577916	0.466976
MusHAL1_5end	32.926	42.349	43.55	27.608	31.04	18.829	0	-0.582506	0.385179
URR1B	2.297	3.258	5.444	0.812	5.82	0	0	-0.58742	0.830117
L1_Mur2_orf2	28.331	26.061	13.61	12.18	17.46	15.932	0	-0.596461	0.516378
ERVB4_1-I_MM	4052.91	3939.58	4527.88	3481.84	1164.65	3634.03	0	-0.596935	0.304815
IAPEY5_LTR	14.549	20.632	48.994	20.3	16.813	17.381	0	-0.599205	0.542526
ORR1A3_LTR	294.799	311.648	352.486	228.983	186.887	214.363	0	-0.605295	0.0437268
RMER4B_LTR	1.531	1.086	0	1.624	0	0	0	-0.62198	NA
RLTR48A	48.24	39.092	54.438	34.104	22.633	36.21	0	-0.625446	0.304815
SRV_MM-int	192.194	299.703	254.498	192.443	95.707	192.637	0	-0.639461	0.206066
RLTR13F	36.754	26.061	55.799	27.608	15.52	33.313	0	-0.651504	0.413586
Lx2B_3end	10.72	8.687	28.58	17.052	10.347	1.448	0	-0.665163	0.638774
RLTR13C1	68.148	55.38	70.769	38.976	34.273	50.694	0	-0.668843	0.197943
RLTR13E	74.274	79.269	32.663	38.164	38.153	39.107	0	-0.702715	0.258829
RLTR44B_LTR	6.891	3.258	10.888	0.812	5.173	7.242	0	-0.70442	0.699519
RLTR42_I	13.783	5.429	17.692	2.436	6.467	14.484	0	-0.719547	0.617268
MURVY_LTR	56.663	38.006	40.829	30.044	23.927	28.968	0	-0.725915	0.22551
IAPEY3C_LTR	108.731	116.189	81.657	68.208	78.247	36.21	0	-0.72812	0.174238
MurERV4	9.189	5.429	2.722	2.436	5.173	2.897	0	-0.729323	0.697013
RLTR13B1	284.079	254.096	258.581	164.835	167.487	143.391	0	-0.740278	0.00802715
RLTR48C	19.143	5.429	17.692	9.744	11.64	2.897	0	-0.74779	0.573254
RMER6D	2.297	3.258	0	0	1.94	1.448	0	-0.751582	NA
MLTR31C_MM	0.766	2.172	0	1.624	0	0	0	-0.754756	NA
RLTR17_MM	232.777	288.845	327.989	178.639	133.214	185.395	0	-0.775334	0.0242137
MRLTR33	1.531	0	0	0.812	0	0	0	-0.78182	NA
MTC_I	5.36	15.202	13.61	8.932	9.7	0	0	-0.782719	0.621829
RLTR13C3	12.251	3.258	4.083	2.436	2.587	7.242	0	-0.79725	0.654934
RLTR13B4	102.605	89.042	80.296	56.028	64.02	30.416	0	-0.831564	0.0982225
L1VL2_5	2.297	2.172	5.444	2.436	2.587	0	0	-0.833196	NA
MT2B	8.423	9.773	5.444	2.436	5.173	5.794	0	-0.856363	0.563998
IAPLTR4_LTR	0	1.086	10.888	1.624	0.647	4.345	0	-0.884669	0.763885
RLTR6_MM	398.17	457.156	556.629	236.291	185.594	331.683	0	-0.911807	0.0106893
RLTR13B	29.863	34.748	23.136	12.992	14.227	18.829	0	-0.961065	0.174238
RLTR13D3A1	175.348	180.256	210.947	95.816	113.167	78.213	0	-0.964907	0.00300133
ORR1C2_LTR	3.063	0	0	0.812	0.647	0	0	-0.973179	NA
MYSERV16_I	0.766	1.086	0	0	0.647	0	0	-0.973693	NA
Lx2A_3end	21.44	14.116	8.166	7.308	6.467	8.69	0	-1.00891	0.348058
RLTR19B_MM	21.44	18.46	23.136	13.804	9.7	5.794	0	-1.0635	0.213798
RLTR13D3A	3.063	8.687	1.361	3.248	2.587	0	0	-1.07394	0.638774
RLTR13B3	90.354	105.331	76.213	54.404	47.207	23.174	0	-1.09736	0.0271007
RMER15	4.594	0	6.805	1.624	3.233	0	0	-1.11332	0.698241
ERVB5_2-LTR_MM	9.189	11.945	6.805	4.872	2.587	5.794	0	-1.1357	0.38982
RMER13A1	0	2.172	0	0	0.647	0	0	-1.14468	NA
RLTR20C1_MM	0	1.086	0	0	0	0	0	-1.15284	NA
RLTR26B_MM	0	0	1.361	0	0	0	0	-1.15284	NA
RLTR30E_MM	0.766	0	0	0	0	0	0	-1.15284	NA
RLTR53_Mm	0	1.086	0	0	0	0	0	-1.15284	NA
RMER16A3	0	0	1.361	0	0	0	0	-1.15284	NA
RMER17C	0	1.086	0	0	0	0	0	-1.15284	NA
RMER17C_I	0.766	0	0	0	0	0	0	-1.15284	NA
RMER17C2	0.766	0	0	0	0	0	0	-1.15284	NA
IMPB_01	107.2	108.588	114.32	53.592	34.273	62.281	0	-1.15857	0.00382185
RLTR13D2	27.566	73.84	43.55	31.668	21.34	10.139	0	-1.16311	0.134606
LTRIS5	4.594	2.172	14.97	1.624	7.113	0	0	-1.18135	0.573254
URR1	3.063	6.515	17.692	2.436	7.113	1.448	0	-1.19654	0.494614
IAPEY4_LTR	725.13	790.522	884.618	353.219	217.927	460.59	0	-1.22334	0.000445876
RLTR17D_Mm	6.126	3.258	0	1.624	1.94	0	0	-1.33148	NA
Lx7_3end	0	0	4.083	0	1.293	0	0	-1.36157	NA
LSU-rRNA_Cel	5.36	64.067	42.189	4.872	27.16	8.69	0	-1.421	0.255053
IAPEY4_I	16805.9	18261.3	20437.4	6804.53	4679.94	8761.35	0	-1.45528	9.72643e-07
LTRIS4	2.297	1.086	9.527	0	3.88	0	0	-1.5645	0.573254
MLTR25B	6.126	10.859	8.166	1.624	2.587	4.345	0	-1.6191	0.248043
ORR1D-int	1.531	0	0	0	0	0	0	-1.7457	NA
ORR1B2	6.891	15.202	5.444	4.872	2.587	0	0	-1.77849	0.248711
RMER4A_LTR	0.766	1.086	0	0	0	0	0	-1.92547	NA
RLTR49	0.766	0	1.361	0	0	0	0	-2.06439	NA
L1VL1_5	2.297	2.172	2.722	0	1.293	0	0	-2.17384	NA
RLTR12B2	1.531	5.429	1.361	1.624	0	0	0	-2.23556	NA
LX4	2.297	0	0	0	0	0	0	-2.2379	NA
MTC	9.954	9.773	12.249	2.436	0.647	4.345	0	-2.25341	0.082975
RMER13A	0	0	2.722	0	0	0	0	-2.39131	NA
HERVK22I	1.531	1.086	0	0	0	0	0	-2.40776	NA
RLTR41A2	0.766	2.172	0	0	0	0	0	-2.55511	NA
RLTR1_MM	3.063	0	0	0	0	0	0	-2.64215	NA
RMER16	1.531	5.429	4.083	0.812	0.647	0	0	-2.68781	NA
RLTR41B	6.126	6.515	10.888	0.812	1.293	1.448	0	-2.73951	0.0789822
RLTR20A2_MM	3.063	0	1.361	0	0	0	0	-3.15469	NA
RMER6BA	0	6.515	2.722	0	0.647	0	0	-3.21994	NA
RMER1B	5.36	0	0	0	0	0	0	-3.44365	NA
RLTR19C_MM	0	1.086	6.805	0	0	0	0	-3.93514	NA
4.5SRNA	0	0	0	0	0	0	0	NA	NA
ALINE	0	0	0	0	0	0	0	NA	NA
B1_Mur1	0	0	0	0	0	0	0	NA	NA
B1-dID	0	0	0	0	0	0	0	NA	NA
B1F	0	0	0	0	0	0	0	NA	NA
B1F1	0	0	0	0	0	0	0	NA	NA
B1F2	0	0	0	0	0	0	0	NA	NA
B3	0	0	0	0	0	0	0	NA	NA
B3A	0	0	0	0	0	0	0	NA	NA
B4	0	0	0	0	0	0	0	NA	NA
B4A	0	0	0	0	0	0	0	NA	NA
BC1_Cp	0	0	0	0	0	0	0	NA	NA
BGLII	0	0	0	0	0	0	0	NA	NA
BGLII_B2	0	0	0	0	0	0	0	NA	NA
BGLII_C	0	0	0	0	0	0	0	NA	NA
BLACKJACK	0	0	0	0	0	0	0	NA	NA
CHARLIE1	0	0	0	0	0	0	0	NA	NA
Charlie11	0	0	0	0	0	0	0	NA	NA
Charlie13a	0	0	0	0	0	0	0	NA	NA
Charlie13b	0	0	0	0	0	0	0	NA	NA
Charlie15a	0	0	0	0	0	0	0	NA	NA
Charlie16a	0	0	0	0	0	0	0	NA	NA
Charlie17a	0	0	0	0	0	0	0	NA	NA
Charlie18a	0	0	0	0	0	0	0	NA	NA
Charlie19a	0	0	0	0	0	0	0	NA	NA
CHARLIE1A	0	0	0	0	0	0	0	NA	NA
CHARLIE1B	0	0	0	0	0	0	0	NA	NA
CHARLIE2	0	0	0	0	0	0	0	NA	NA
Charlie21a	0	0	0	0	0	0	0	NA	NA
Charlie22a	0	0	0	0	0	0	0	NA	NA
Charlie24	0	0	0	0	0	0	0	NA	NA
Charlie25	0	0	0	0	0	0	0	NA	NA
Charlie26a	0	0	0	0	0	0	0	NA	NA
Charlie27	0	0	0	0	0	0	0	NA	NA
Charlie28	0	0	0	0	0	0	0	NA	NA
CHARLIE4	0	0	0	0	0	0	0	NA	NA
CHARLIE8A	0	0	0	0	0	0	0	NA	NA
CR1_Mam	0	0	0	0	0	0	0	NA	NA
CR1L	0	0	0	0	0	0	0	NA	NA
CYRA11_MM	0	0	0	0	0	0	0	NA	NA
DeuSINE	0	0	0	0	0	0	0	NA	NA
DNA1_Mam	0	0	0	0	0	0	0	NA	NA
ERVB4_3-LTR_MM	0	0	0	0	0	0	0	NA	NA
ERVB5_1-LTR_MM	0	0	0	0	0	0	0	NA	NA
ERVL-E	0	0	0	0	0	0	0	NA	NA
Eulor1	0	0	0	0	0	0	0	NA	NA
Eulor10	0	0	0	0	0	0	0	NA	NA
Eulor11	0	0	0	0	0	0	0	NA	NA
Eulor12	0	0	0	0	0	0	0	NA	NA
Eulor12_CM	0	0	0	0	0	0	0	NA	NA
Eulor12B_CM	0	0	0	0	0	0	0	NA	NA
Eulor2A	0	0	0	0	0	0	0	NA	NA
Eulor2B	0	0	0	0	0	0	0	NA	NA
Eulor2C	0	0	0	0	0	0	0	NA	NA
Eulor3	0	0	0	0	0	0	0	NA	NA
Eulor4	0	0	0	0	0	0	0	NA	NA
Eulor5A	0	0	0	0	0	0	0	NA	NA
Eulor5B	0	0	0	0	0	0	0	NA	NA
Eulor6A	0	0	0	0	0	0	0	NA	NA
Eulor6B	0	0	0	0	0	0	0	NA	NA
Eulor6C	0	0	0	0	0	0	0	NA	NA
Eulor6D	0	0	0	0	0	0	0	NA	NA
Eulor6E	0	0	0	0	0	0	0	NA	NA
Eulor7	0	0	0	0	0	0	0	NA	NA
Eulor8	0	0	0	0	0	0	0	NA	NA
Eulor9A	0	0	0	0	0	0	0	NA	NA
Eulor9B	0	0	0	0	0	0	0	NA	NA
Eulor9C	0	0	0	0	0	0	0	NA	NA
EuthAT-1	0	0	0	0	0	0	0	NA	NA
EuthAT-2	0	0	0	0	0	0	0	NA	NA
EuthAT-2B	0	0	0	0	0	0	0	NA	NA
EuthAT-N1	0	0	0	0	0	0	0	NA	NA
Eutr1	0	0	0	0	0	0	0	NA	NA
Eutr10	0	0	0	0	0	0	0	NA	NA
Eutr11	0	0	0	0	0	0	0	NA	NA
Eutr12	0	0	0	0	0	0	0	NA	NA
Eutr13	0	0	0	0	0	0	0	NA	NA
Eutr14	0	0	0	0	0	0	0	NA	NA
Eutr15	0	0	0	0	0	0	0	NA	NA
Eutr16	0	0	0	0	0	0	0	NA	NA
Eutr17	0	0	0	0	0	0	0	NA	NA
Eutr18	0	0	0	0	0	0	0	NA	NA
Eutr2	0	0	0	0	0	0	0	NA	NA
Eutr3	0	0	0	0	0	0	0	NA	NA
Eutr4	0	0	0	0	0	0	0	NA	NA
Eutr5	0	0	0	0	0	0	0	NA	NA
Eutr6	0	0	0	0	0	0	0	NA	NA
Eutr7	0	0	0	0	0	0	0	NA	NA
Eutr8	0	0	0	0	0	0	0	NA	NA
Eutr9	0	0	0	0	0	0	0	NA	NA
EUTREP1	0	0	0	0	0	0	0	NA	NA
EUTREP10	0	0	0	0	0	0	0	NA	NA
EUTREP11	0	0	0	0	0	0	0	NA	NA
EUTREP12	0	0	0	0	0	0	0	NA	NA
EUTREP13	0	0	0	0	0	0	0	NA	NA
EUTREP14	0	0	0	0	0	0	0	NA	NA
EUTREP15	0	0	0	0	0	0	0	NA	NA
EUTREP16	0	0	0	0	0	0	0	NA	NA
EUTREP2	0	0	0	0	0	0	0	NA	NA
EUTREP3	0	0	0	0	0	0	0	NA	NA
EUTREP4	0	0	0	0	0	0	0	NA	NA
EUTREP5	0	0	0	0	0	0	0	NA	NA
EUTREP6	0	0	0	0	0	0	0	NA	NA
EUTREP7	0	0	0	0	0	0	0	NA	NA
EUTREP8	0	0	0	0	0	0	0	NA	NA
EutTc1-N1	0	0	0	0	0	0	0	NA	NA
GOLEM_B	0	0	0	0	0	0	0	NA	NA
HAL1	0	0	0	0	0	0	0	NA	NA
Helitron1Nb_Mam	0	0	0	0	0	0	0	NA	NA
Helitron3Na_Mam	0	0	0	0	0	0	0	NA	NA
HERVFH21I	0	0	0	0	0	0	0	NA	NA
HERVKC4	0	0	0	0	0	0	0	NA	NA
HERVL66I	0	0	0	0	0	0	0	NA	NA
HERVL68	0	0	0	0	0	0	0	NA	NA
HERVS71	0	0	0	0	0	0	0	NA	NA
ID_B1	0	0	0	0	0	0	0	NA	NA
ID4_	0	0	0	0	0	0	0	NA	NA
Kanga1	0	0	0	0	0	0	0	NA	NA
Kanga11a	0	0	0	0	0	0	0	NA	NA
L1_Mur2_5end	0	0	0	0	0	0	0	NA	NA
L1_Rod_5end	0	0	0	0	0	0	0	NA	NA
L1_Rod_orf2	0	0	0	0	0	0	0	NA	NA
L1M3A_5	0	0	0	0	0	0	0	NA	NA
L1M3D_5	0	0	0	0	0	0	0	NA	NA
L1M3DE_5	0	0	0	0	0	0	0	NA	NA
L1M6_5end	0	0	0	0	0	0	0	NA	NA
L1M7_5end	0	0	0	0	0	0	0	NA	NA
L1MA10	0	0	0	0	0	0	0	NA	NA
L1MA9_5	0	0	0	0	0	0	0	NA	NA
L1MB4_5	0	0	0	0	0	0	0	NA	NA
L1MB6_5	0	0	0	0	0	0	0	NA	NA
L1MB7	0	0	0	0	0	0	0	NA	NA
L1MC3	0	0	0	0	0	0	0	NA	NA
L1MC4_5end	0	0	0	0	0	0	0	NA	NA
L1MC4B	0	0	0	0	0	0	0	NA	NA
L1MC5	0	0	0	0	0	0	0	NA	NA
L1MD1_5	0	0	0	0	0	0	0	NA	NA
L1MDA_5	0	0	0	0	0	0	0	NA	NA
L1ME3C_3end	0	0	0	0	0	0	0	NA	NA
L1ME3D_3end	0	0	0	0	0	0	0	NA	NA
L1ME3E_3end	0	0	0	0	0	0	0	NA	NA
L1ME3F_3end	0	0	0	0	0	0	0	NA	NA
L1ME4	0	0	0	0	0	0	0	NA	NA
L1ME5	0	0	0	0	0	0	0	NA	NA
L1ME5_3end	0	0	0	0	0	0	0	NA	NA
L1MEC_5	0	0	0	0	0	0	0	NA	NA
L1MEe_5end	0	0	0	0	0	0	0	NA	NA
L1MEf_5end	0	0	0	0	0	0	0	NA	NA
L1MEg_5end	0	0	0	0	0	0	0	NA	NA
L2	0	0	0	0	0	0	0	NA	NA
L2B	0	0	0	0	0	0	0	NA	NA
L2C	0	0	0	0	0	0	0	NA	NA
L2D	0	0	0	0	0	0	0	NA	NA
L3b_3end	0	0	0	0	0	0	0	NA	NA
L4	0	0	0	0	0	0	0	NA	NA
L5	0	0	0	0	0	0	0	NA	NA
LmeSINE1b	0	0	0	0	0	0	0	NA	NA
LmeSINE1c	0	0	0	0	0	0	0	NA	NA
LTR10_RN	0	0	0	0	0	0	0	NA	NA
LTR10E	0	0	0	0	0	0	0	NA	NA
LTR10G	0	0	0	0	0	0	0	NA	NA
LTR16A	0	0	0	0	0	0	0	NA	NA
LTR16B	0	0	0	0	0	0	0	NA	NA
LTR16B1	0	0	0	0	0	0	0	NA	NA
LTR16B2	0	0	0	0	0	0	0	NA	NA
LTR16D1	0	0	0	0	0	0	0	NA	NA
LTR16D2	0	0	0	0	0	0	0	NA	NA
LTR16E1	0	0	0	0	0	0	0	NA	NA
LTR16E2	0	0	0	0	0	0	0	NA	NA
LTR33	0	0	0	0	0	0	0	NA	NA
LTR33A	0	0	0	0	0	0	0	NA	NA
LTR33B	0	0	0	0	0	0	0	NA	NA
LTR33C	0	0	0	0	0	0	0	NA	NA
LTR40A1	0	0	0	0	0	0	0	NA	NA
LTR54	0	0	0	0	0	0	0	NA	NA
LTR54B	0	0	0	0	0	0	0	NA	NA
LTR67B	0	0	0	0	0	0	0	NA	NA
LTR68	0	0	0	0	0	0	0	NA	NA
LTR72_RN	0	0	0	0	0	0	0	NA	NA
LTR75_1	0	0	0	0	0	0	0	NA	NA
LTR78	0	0	0	0	0	0	0	NA	NA
LTR79	0	0	0	0	0	0	0	NA	NA
LTR80A	0	0	0	0	0	0	0	NA	NA
LTR80B	0	0	0	0	0	0	0	NA	NA
LTR81A	0	0	0	0	0	0	0	NA	NA
LTR81B	0	0	0	0	0	0	0	NA	NA
LTR81C	0	0	0	0	0	0	0	NA	NA
LTR82A	0	0	0	0	0	0	0	NA	NA
LTR82B	0	0	0	0	0	0	0	NA	NA
LTR83	0	0	0	0	0	0	0	NA	NA
LTR84a	0	0	0	0	0	0	0	NA	NA
LTR84b	0	0	0	0	0	0	0	NA	NA
LTR85a	0	0	0	0	0	0	0	NA	NA
LTR85b	0	0	0	0	0	0	0	NA	NA
LTR85c	0	0	0	0	0	0	0	NA	NA
LTR86A1	0	0	0	0	0	0	0	NA	NA
LTR86A2	0	0	0	0	0	0	0	NA	NA
LTR86B1	0	0	0	0	0	0	0	NA	NA
LTR86B2	0	0	0	0	0	0	0	NA	NA
LTR86C	0	0	0	0	0	0	0	NA	NA
LTR87	0	0	0	0	0	0	0	NA	NA
LTR88a	0	0	0	0	0	0	0	NA	NA
LTR88b	0	0	0	0	0	0	0	NA	NA
LTR88c	0	0	0	0	0	0	0	NA	NA
LTR89	0	0	0	0	0	0	0	NA	NA
LTR90A	0	0	0	0	0	0	0	NA	NA
LTR90B	0	0	0	0	0	0	0	NA	NA
LTRVL30	0	0	0	0	0	0	0	NA	NA
LX10	0	0	0	0	0	0	0	NA	NA
LX2	0	0	0	0	0	0	0	NA	NA
LX3	0	0	0	0	0	0	0	NA	NA
LX5	0	0	0	0	0	0	0	NA	NA
LX6	0	0	0	0	0	0	0	NA	NA
LX7	0	0	0	0	0	0	0	NA	NA
LX8	0	0	0	0	0	0	0	NA	NA
LX8B	0	0	0	0	0	0	0	NA	NA
LX9	0	0	0	0	0	0	0	NA	NA
MamGypLTR1a	0	0	0	0	0	0	0	NA	NA
MamGypLTR1b	0	0	0	0	0	0	0	NA	NA
MamGypLTR1c	0	0	0	0	0	0	0	NA	NA
MamGypLTR1d	0	0	0	0	0	0	0	NA	NA
MamGypLTR2	0	0	0	0	0	0	0	NA	NA
MamGypLTR2b	0	0	0	0	0	0	0	NA	NA
MamGypLTR2c	0	0	0	0	0	0	0	NA	NA
MamGypLTR3	0	0	0	0	0	0	0	NA	NA
MamRep137	0	0	0	0	0	0	0	NA	NA
MamRep1527	0	0	0	0	0	0	0	NA	NA
MamRep1894	0	0	0	0	0	0	0	NA	NA
MamRep38	0	0	0	0	0	0	0	NA	NA
MamRep4096	0	0	0	0	0	0	0	NA	NA
MamRep434	0	0	0	0	0	0	0	NA	NA
MamRep488	0	0	0	0	0	0	0	NA	NA
MamRep564	0	0	0	0	0	0	0	NA	NA
MamRep605	0	0	0	0	0	0	0	NA	NA
MamSINE1	0	0	0	0	0	0	0	NA	NA
MARE1	0	0	0	0	0	0	0	NA	NA
MARE10	0	0	0	0	0	0	0	NA	NA
MARE11	0	0	0	0	0	0	0	NA	NA
MARE3	0	0	0	0	0	0	0	NA	NA
MARE4	0	0	0	0	0	0	0	NA	NA
MARE5	0	0	0	0	0	0	0	NA	NA
MARE6	0	0	0	0	0	0	0	NA	NA
MARE7	0	0	0	0	0	0	0	NA	NA
MARE8	0	0	0	0	0	0	0	NA	NA
MARE9	0	0	0	0	0	0	0	NA	NA
MER104	0	0	0	0	0	0	0	NA	NA
MER104A	0	0	0	0	0	0	0	NA	NA
MER104B	0	0	0	0	0	0	0	NA	NA
MER104C	0	0	0	0	0	0	0	NA	NA
MER115	0	0	0	0	0	0	0	NA	NA
MER121	0	0	0	0	0	0	0	NA	NA
MER123	0	0	0	0	0	0	0	NA	NA
MER124	0	0	0	0	0	0	0	NA	NA
MER125	0	0	0	0	0	0	0	NA	NA
MER126	0	0	0	0	0	0	0	NA	NA
MER127	0	0	0	0	0	0	0	NA	NA
MER129	0	0	0	0	0	0	0	NA	NA
MER130	0	0	0	0	0	0	0	NA	NA
MER131	0	0	0	0	0	0	0	NA	NA
MER132	0	0	0	0	0	0	0	NA	NA
MER133A	0	0	0	0	0	0	0	NA	NA
MER133B	0	0	0	0	0	0	0	NA	NA
MER134	0	0	0	0	0	0	0	NA	NA
MER135	0	0	0	0	0	0	0	NA	NA
MER136	0	0	0	0	0	0	0	NA	NA
MER2	0	0	0	0	0	0	0	NA	NA
MER21B	0	0	0	0	0	0	0	NA	NA
MER21C	0	0	0	0	0	0	0	NA	NA
MER21C_BT	0	0	0	0	0	0	0	NA	NA
MER25	0	0	0	0	0	0	0	NA	NA
MER2B	0	0	0	0	0	0	0	NA	NA
MER3	0	0	0	0	0	0	0	NA	NA
MER30	0	0	0	0	0	0	0	NA	NA
MER31A	0	0	0	0	0	0	0	NA	NA
MER34A	0	0	0	0	0	0	0	NA	NA
MER34A1	0	0	0	0	0	0	0	NA	NA
MER34-int	0	0	0	0	0	0	0	NA	NA
MER44D	0	0	0	0	0	0	0	NA	NA
MER46C	0	0	0	0	0	0	0	NA	NA
MER47B	0	0	0	0	0	0	0	NA	NA
MER47C	0	0	0	0	0	0	0	NA	NA
MER57B1	0	0	0	0	0	0	0	NA	NA
MER57C1	0	0	0	0	0	0	0	NA	NA
MER57C2	0	0	0	0	0	0	0	NA	NA
MER57D	0	0	0	0	0	0	0	NA	NA
MER57E1	0	0	0	0	0	0	0	NA	NA
MER57E2	0	0	0	0	0	0	0	NA	NA
MER57E3	0	0	0	0	0	0	0	NA	NA
MER58A	0	0	0	0	0	0	0	NA	NA
MER58B	0	0	0	0	0	0	0	NA	NA
MER58C	0	0	0	0	0	0	0	NA	NA
MER58D	0	0	0	0	0	0	0	NA	NA
MER5A	0	0	0	0	0	0	0	NA	NA
MER5A1	0	0	0	0	0	0	0	NA	NA
MER5C	0	0	0	0	0	0	0	NA	NA
MER5C1	0	0	0	0	0	0	0	NA	NA
MER6	0	0	0	0	0	0	0	NA	NA
MER63C	0	0	0	0	0	0	0	NA	NA
MER65A	0	0	0	0	0	0	0	NA	NA
MER65I	0	0	0	0	0	0	0	NA	NA
MER68_I	0	0	0	0	0	0	0	NA	NA
MER68A	0	0	0	0	0	0	0	NA	NA
MER69A	0	0	0	0	0	0	0	NA	NA
MER69B	0	0	0	0	0	0	0	NA	NA
MER6C	0	0	0	0	0	0	0	NA	NA
MER70_I	0	0	0	0	0	0	0	NA	NA
MER74	0	0	0	0	0	0	0	NA	NA
MER74A	0	0	0	0	0	0	0	NA	NA
MER76-int	0	0	0	0	0	0	0	NA	NA
MER80	0	0	0	0	0	0	0	NA	NA
MER82	0	0	0	0	0	0	0	NA	NA
MER90a_LTR	0	0	0	0	0	0	0	NA	NA
MER91B	0	0	0	0	0	0	0	NA	NA
MER92C	0	0	0	0	0	0	0	NA	NA
MER97d	0	0	0	0	0	0	0	NA	NA
MERX	0	0	0	0	0	0	0	NA	NA
MIR	0	0	0	0	0	0	0	NA	NA
MIR3	0	0	0	0	0	0	0	NA	NA
MIRb	0	0	0	0	0	0	0	NA	NA
MIRc	0	0	0	0	0	0	0	NA	NA
MLT1_I	0	0	0	0	0	0	0	NA	NA
MLT1A0	0	0	0	0	0	0	0	NA	NA
MLT1A1	0	0	0	0	0	0	0	NA	NA
MLT1B	0	0	0	0	0	0	0	NA	NA
MLT1C	0	0	0	0	0	0	0	NA	NA
MLT1C1	0	0	0	0	0	0	0	NA	NA
MLT1C2	0	0	0	0	0	0	0	NA	NA
MLT1D	0	0	0	0	0	0	0	NA	NA
MLT1E	0	0	0	0	0	0	0	NA	NA
MLT1E1	0	0	0	0	0	0	0	NA	NA
MLT1E1A	0	0	0	0	0	0	0	NA	NA
MLT1E2	0	0	0	0	0	0	0	NA	NA
MLT1F	0	0	0	0	0	0	0	NA	NA
MLT1F_I	0	0	0	0	0	0	0	NA	NA
MLT1F1	0	0	0	0	0	0	0	NA	NA
MLT1F2	0	0	0	0	0	0	0	NA	NA
MLT1H_I	0	0	0	0	0	0	0	NA	NA
MLT1J	0	0	0	0	0	0	0	NA	NA
MLT1J1	0	0	0	0	0	0	0	NA	NA
MLT1J2	0	0	0	0	0	0	0	NA	NA
MLT1J-int	0	0	0	0	0	0	0	NA	NA
MLT1M	0	0	0	0	0	0	0	NA	NA
MLT1O	0	0	0	0	0	0	0	NA	NA
MLT2B2	0	0	0	0	0	0	0	NA	NA
MLT2B3	0	0	0	0	0	0	0	NA	NA
MLT2B4	0	0	0	0	0	0	0	NA	NA
MLT2E	0	0	0	0	0	0	0	NA	NA
MLT2F	0	0	0	0	0	0	0	NA	NA
MLT-int	0	0	0	0	0	0	0	NA	NA
MLTR11A	0	0	0	0	0	0	0	NA	NA
MLTR11B	0	0	0	0	0	0	0	NA	NA
MLTR12	0	0	0	0	0	0	0	NA	NA
MLTR13	0	0	0	0	0	0	0	NA	NA
MLTR14	0	0	0	0	0	0	0	NA	NA
MLTR18_MM	0	0	0	0	0	0	0	NA	NA
MLTR18A_MM	0	0	0	0	0	0	0	NA	NA
MLTR18B_MM	0	0	0	0	0	0	0	NA	NA
MLTR18C_MM	0	0	0	0	0	0	0	NA	NA
MLTR18D_MM	0	0	0	0	0	0	0	NA	NA
MLTR32C_MM	0	0	0	0	0	0	0	NA	NA
MLTR73	0	0	0	0	0	0	0	NA	NA
MMAR1	0	0	0	0	0	0	0	NA	NA
MMTV-int	0	0	0	0	0	0	0	NA	NA
MST_I	0	0	0	0	0	0	0	NA	NA
MSTC	0	0	0	0	0	0	0	NA	NA
MT2A	0	0	0	0	0	0	0	NA	NA
MT2B1	0	0	0	0	0	0	0	NA	NA
MTD	0	0	0	0	0	0	0	NA	NA
MTE	0	0	0	0	0	0	0	NA	NA
MTE2a_LTR	0	0	0	0	0	0	0	NA	NA
MTE2b_LTR	0	0	0	0	0	0	0	NA	NA
MTEa_LTR	0	0	0	0	0	0	0	NA	NA
MTEb_LTR	0	0	0	0	0	0	0	NA	NA
MTE-int	0	0	0	0	0	0	0	NA	NA
MurSAT1	0	0	0	0	0	0	0	NA	NA
MUSID2	0	0	0	0	0	0	0	NA	NA
MUSID3	0	0	0	0	0	0	0	NA	NA
MUSID4	0	0	0	0	0	0	0	NA	NA
MUSID5	0	0	0	0	0	0	0	NA	NA
ORR1BI	0	0	0	0	0	0	0	NA	NA
ORR1C	0	0	0	0	0	0	0	NA	NA
ORR1C1	0	0	0	0	0	0	0	NA	NA
ORR1C2	0	0	0	0	0	0	0	NA	NA
ORR1D	0	0	0	0	0	0	0	NA	NA
ORR1D1_LTR	0	0	0	0	0	0	0	NA	NA
ORR1D2_LTR	0	0	0	0	0	0	0	NA	NA
ORR1E	0	0	0	0	0	0	0	NA	NA
ORR1F	0	0	0	0	0	0	0	NA	NA
ORR1G	0	0	0	0	0	0	0	NA	NA
ORSL	0	0	0	0	0	0	0	NA	NA
ORSL-2a	0	0	0	0	0	0	0	NA	NA
ORSL-2b	0	0	0	0	0	0	0	NA	NA
PB1	0	0	0	0	0	0	0	NA	NA
PB1D10	0	0	0	0	0	0	0	NA	NA
PB1D11	0	0	0	0	0	0	0	NA	NA
PB1D7	0	0	0	0	0	0	0	NA	NA
PB1D9	0	0	0	0	0	0	0	NA	NA
RCHARR1	0	0	0	0	0	0	0	NA	NA
RICKSHA	0	0	0	0	0	0	0	NA	NA
RICKSHA_0	0	0	0	0	0	0	0	NA	NA
Ricksha_a	0	0	0	0	0	0	0	NA	NA
RLTR11A	0	0	0	0	0	0	0	NA	NA
RLTR11A2	0	0	0	0	0	0	0	NA	NA
RLTR11C_MM	0	0	0	0	0	0	0	NA	NA
RLTR11D	0	0	0	0	0	0	0	NA	NA
RLTR12	0	0	0	0	0	0	0	NA	NA
RLTR12B	0	0	0	0	0	0	0	NA	NA
RLTR12BD_Mm	0	0	0	0	0	0	0	NA	NA
RLTR12C	0	0	0	0	0	0	0	NA	NA
RLTR12D	0	0	0	0	0	0	0	NA	NA
RLTR12E	0	0	0	0	0	0	0	NA	NA
RLTR12F	0	0	0	0	0	0	0	NA	NA
RLTR12G	0	0	0	0	0	0	0	NA	NA
RLTR12H	0	0	0	0	0	0	0	NA	NA
RLTR14	0	0	0	0	0	0	0	NA	NA
RLTR14_I	0	0	0	0	0	0	0	NA	NA
RLTR14_RN	0	0	0	0	0	0	0	NA	NA
RLTR16	0	0	0	0	0	0	0	NA	NA
RLTR16C_MM	0	0	0	0	0	0	0	NA	NA
RLTR18	0	0	0	0	0	0	0	NA	NA
RLTR18_I	0	0	0	0	0	0	0	NA	NA
RLTR18_MM	0	0	0	0	0	0	0	NA	NA
RLTR19A2	0	0	0	0	0	0	0	NA	NA
RLTR19D	0	0	0	0	0	0	0	NA	NA
RLTR19-int	0	0	0	0	0	0	0	NA	NA
RLTR20A	0	0	0	0	0	0	0	NA	NA
RLTR20A1_MM	0	0	0	0	0	0	0	NA	NA
RLTR20A2B_MM	0	0	0	0	0	0	0	NA	NA
RLTR20A3_MM	0	0	0	0	0	0	0	NA	NA
RLTR20A4	0	0	0	0	0	0	0	NA	NA
RLTR20B1_MM	0	0	0	0	0	0	0	NA	NA
RLTR20B2_MM	0	0	0	0	0	0	0	NA	NA
RLTR20B3	0	0	0	0	0	0	0	NA	NA
RLTR20B3A_MM	0	0	0	0	0	0	0	NA	NA
RLTR20B4_MM	0	0	0	0	0	0	0	NA	NA
RLTR20B5_MM	0	0	0	0	0	0	0	NA	NA
RLTR20C_MM	0	0	0	0	0	0	0	NA	NA
RLTR20D_MM	0	0	0	0	0	0	0	NA	NA
RLTR21_MM	0	0	0	0	0	0	0	NA	NA
RLTR23_MM	0	0	0	0	0	0	0	NA	NA
RLTR24B_MM	0	0	0	0	0	0	0	NA	NA
RLTR26_MM	0	0	0	0	0	0	0	NA	NA
RLTR26C_MM	0	0	0	0	0	0	0	NA	NA
RLTR26D_MM	0	0	0	0	0	0	0	NA	NA
RLTR28_MM	0	0	0	0	0	0	0	NA	NA
RLTR30	0	0	0	0	0	0	0	NA	NA
RLTR30B_MM	0	0	0	0	0	0	0	NA	NA
RLTR30C_MM	0	0	0	0	0	0	0	NA	NA
RLTR30D_RN	0	0	0	0	0	0	0	NA	NA
RLTR31_MM	0	0	0	0	0	0	0	NA	NA
RLTR31_Mur	0	0	0	0	0	0	0	NA	NA
RLTR31B_MM	0	0	0	0	0	0	0	NA	NA
RLTR31B2	0	0	0	0	0	0	0	NA	NA
RLTR34_MM	0	0	0	0	0	0	0	NA	NA
RLTR34B_MM	0	0	0	0	0	0	0	NA	NA
RLTR34C_MM	0	0	0	0	0	0	0	NA	NA
RLTR34D_MM	0	0	0	0	0	0	0	NA	NA
RLTR35B_MM	0	0	0	0	0	0	0	NA	NA
RLTR40_MM	0	0	0	0	0	0	0	NA	NA
RLTR41	0	0	0	0	0	0	0	NA	NA
RLTR41C	0	0	0	0	0	0	0	NA	NA
RLTR42	0	0	0	0	0	0	0	NA	NA
RLTR43A	0	0	0	0	0	0	0	NA	NA
RLTR43B	0	0	0	0	0	0	0	NA	NA
RLTR44A_LTR	0	0	0	0	0	0	0	NA	NA
RLTR46A2	0	0	0	0	0	0	0	NA	NA
RLTR48B	0	0	0	0	0	0	0	NA	NA
RLTR50A	0	0	0	0	0	0	0	NA	NA
RLTR51A_Mm	0	0	0	0	0	0	0	NA	NA
RLTR51B_Mm	0	0	0	0	0	0	0	NA	NA
RLTR53B_Mm	0	0	0	0	0	0	0	NA	NA
RLTR9A	0	0	0	0	0	0	0	NA	NA
RLTR9A2	0	0	0	0	0	0	0	NA	NA
RLTR9A3A	0	0	0	0	0	0	0	NA	NA
RLTR9B	0	0	0	0	0	0	0	NA	NA
RLTR9C	0	0	0	0	0	0	0	NA	NA
RMER1	0	0	0	0	0	0	0	NA	NA
RMER10A	0	0	0	0	0	0	0	NA	NA
RMER13A2	0	0	0	0	0	0	0	NA	NA
RMER15-int	0	0	0	0	0	0	0	NA	NA
RMER16A2	0	0	0	0	0	0	0	NA	NA
RMER16B	0	0	0	0	0	0	0	NA	NA
RMER16B3	0	0	0	0	0	0	0	NA	NA
RMER16C	0	0	0	0	0	0	0	NA	NA
RMER19	0	0	0	0	0	0	0	NA	NA
RMER19C	0	0	0	0	0	0	0	NA	NA
RMER1A	0	0	0	0	0	0	0	NA	NA
RMER20	0	0	0	0	0	0	0	NA	NA
RMER20A	0	0	0	0	0	0	0	NA	NA
RMER20B	0	0	0	0	0	0	0	NA	NA
RMER20C_Mm	0	0	0	0	0	0	0	NA	NA
RMER21B	0	0	0	0	0	0	0	NA	NA
RMER30	0	0	0	0	0	0	0	NA	NA
RMER3D1_LTR	0	0	0	0	0	0	0	NA	NA
RMER3D2_LTR	0	0	0	0	0	0	0	NA	NA
RMER3D3_LTR	0	0	0	0	0	0	0	NA	NA
RMER3D4_LTR	0	0	0	0	0	0	0	NA	NA
RMER3D-int	0	0	0	0	0	0	0	NA	NA
RMER4	0	0	0	0	0	0	0	NA	NA
RMER5	0	0	0	0	0	0	0	NA	NA
RMER6-int	0	0	0	0	0	0	0	NA	NA
RNERVK23	0	0	0	0	0	0	0	NA	NA
RNLTR23	0	0	0	0	0	0	0	NA	NA
RodERV21	0	0	0	0	0	0	0	NA	NA
RSINE1	0	0	0	0	0	0	0	NA	NA
RSINE2	0	0	0	0	0	0	0	NA	NA
RSINE2A	0	0	0	0	0	0	0	NA	NA
SQR2_MM	0	0	0	0	0	0	0	NA	NA
SQR4_MM	0	0	0	0	0	0	0	NA	NA
SSU-rRNA_Cel	0	0	0	0	0	0	0	NA	NA
SVA2	0	0	0	0	0	0	0	NA	NA
THER1	0	0	0	0	0	0	0	NA	NA
THER2	0	0	0	0	0	0	0	NA	NA
Tigger10	0	0	0	0	0	0	0	NA	NA
Tigger12	0	0	0	0	0	0	0	NA	NA
Tigger12A	0	0	0	0	0	0	0	NA	NA
Tigger13a	0	0	0	0	0	0	0	NA	NA
Tigger14a	0	0	0	0	0	0	0	NA	NA
Tigger15a	0	0	0	0	0	0	0	NA	NA
Tigger16a	0	0	0	0	0	0	0	NA	NA
Tigger16b	0	0	0	0	0	0	0	NA	NA
Tigger2b	0	0	0	0	0	0	0	NA	NA
TIGGER5_A	0	0	0	0	0	0	0	NA	NA
TIGGER5_B	0	0	0	0	0	0	0	NA	NA
TIGGER5A	0	0	0	0	0	0	0	NA	NA
TIGGER6A	0	0	0	0	0	0	0	NA	NA
Tigger9b	0	0	0	0	0	0	0	NA	NA
tRNA-Ala-GCA	0	0	0	0	0	0	0	NA	NA
tRNA-Ala-GCY_	0	0	0	0	0	0	0	NA	NA
tRNA-Arg-CGA	0	0	0	0	0	0	0	NA	NA
tRNA-Arg-CGG	0	0	0	0	0	0	0	NA	NA
tRNA-Arg-CGY	0	0	0	0	0	0	0	NA	NA
tRNA-Asp-GAY	0	0	0	0	0	0	0	NA	NA
tRNA-Gln-CAA	0	0	0	0	0	0	0	NA	NA
tRNA-Gln-CAA_	0	0	0	0	0	0	0	NA	NA
tRNA-Gln-CAG	0	0	0	0	0	0	0	NA	NA
tRNA-His-CAY	0	0	0	0	0	0	0	NA	NA
tRNA-His-CAY_	0	0	0	0	0	0	0	NA	NA
tRNA-Ile-ATA	0	0	0	0	0	0	0	NA	NA
tRNA-Ile-ATC	0	0	0	0	0	0	0	NA	NA
tRNA-Ile-ATT	0	0	0	0	0	0	0	NA	NA
tRNA-Leu-CTA	0	0	0	0	0	0	0	NA	NA
tRNA-Leu-CTA_	0	0	0	0	0	0	0	NA	NA
tRNA-Leu-CTG	0	0	0	0	0	0	0	NA	NA
tRNA-Leu-CTY	0	0	0	0	0	0	0	NA	NA
tRNA-Leu-TTA	0	0	0	0	0	0	0	NA	NA
tRNA-Leu-TTA(m)	0	0	0	0	0	0	0	NA	NA
tRNA-Leu-TTG	0	0	0	0	0	0	0	NA	NA
tRNA-Lys-AAG	0	0	0	0	0	0	0	NA	NA
tRNA-Met	0	0	0	0	0	0	0	NA	NA
tRNA-Met_	0	0	0	0	0	0	0	NA	NA
tRNA-Met-i	0	0	0	0	0	0	0	NA	NA
tRNA-Pro-CCA	0	0	0	0	0	0	0	NA	NA
tRNA-Pro-CCG	0	0	0	0	0	0	0	NA	NA
tRNA-SeC(e)-TGA	0	0	0	0	0	0	0	NA	NA
tRNA-Ser-AGY	0	0	0	0	0	0	0	NA	NA
tRNA-Ser-TCA	0	0	0	0	0	0	0	NA	NA
tRNA-Ser-TCA_	0	0	0	0	0	0	0	NA	NA
tRNA-Ser-TCAm	0	0	0	0	0	0	0	NA	NA
tRNA-Ser-TCG	0	0	0	0	0	0	0	NA	NA
tRNA-Ser-TCY	0	0	0	0	0	0	0	NA	NA
tRNA-Thr-ACG_	0	0	0	0	0	0	0	NA	NA
tRNA-Thr-ACY_	0	0	0	0	0	0	0	NA	NA
tRNA-Tyr-TAC	0	0	0	0	0	0	0	NA	NA
tRNA-Tyr-TAT	0	0	0	0	0	0	0	NA	NA
tRNA-Val-GTA	0	0	0	0	0	0	0	NA	NA
U14	0	0	0	0	0	0	0	NA	NA
U7	0	0	0	0	0	0	0	NA	NA
U8	0	0	0	0	0	0	0	NA	NA
UCON1	0	0	0	0	0	0	0	NA	NA
UCON10	0	0	0	0	0	0	0	NA	NA
UCON100	0	0	0	0	0	0	0	NA	NA
UCON101	0	0	0	0	0	0	0	NA	NA
UCON102	0	0	0	0	0	0	0	NA	NA
UCON103	0	0	0	0	0	0	0	NA	NA
UCON104	0	0	0	0	0	0	0	NA	NA
UCON105	0	0	0	0	0	0	0	NA	NA
UCON106	0	0	0	0	0	0	0	NA	NA
UCON107	0	0	0	0	0	0	0	NA	NA
UCON11	0	0	0	0	0	0	0	NA	NA
UCON12	0	0	0	0	0	0	0	NA	NA
UCON12A	0	0	0	0	0	0	0	NA	NA
UCON13	0	0	0	0	0	0	0	NA	NA
UCON132a	0	0	0	0	0	0	0	NA	NA
UCON132b	0	0	0	0	0	0	0	NA	NA
UCON14	0	0	0	0	0	0	0	NA	NA
UCON15	0	0	0	0	0	0	0	NA	NA
UCON16	0	0	0	0	0	0	0	NA	NA
UCON17	0	0	0	0	0	0	0	NA	NA
UCON18	0	0	0	0	0	0	0	NA	NA
UCON19	0	0	0	0	0	0	0	NA	NA
UCON2	0	0	0	0	0	0	0	NA	NA
UCON20	0	0	0	0	0	0	0	NA	NA
UCON21	0	0	0	0	0	0	0	NA	NA
UCON22	0	0	0	0	0	0	0	NA	NA
UCON23	0	0	0	0	0	0	0	NA	NA
UCON24	0	0	0	0	0	0	0	NA	NA
UCON25	0	0	0	0	0	0	0	NA	NA
UCON26	0	0	0	0	0	0	0	NA	NA
UCON27	0	0	0	0	0	0	0	NA	NA
UCON28	0	0	0	0	0	0	0	NA	NA
UCON28a	0	0	0	0	0	0	0	NA	NA
UCON28b	0	0	0	0	0	0	0	NA	NA
UCON28c	0	0	0	0	0	0	0	NA	NA
UCON29	0	0	0	0	0	0	0	NA	NA
UCON3	0	0	0	0	0	0	0	NA	NA
UCON31	0	0	0	0	0	0	0	NA	NA
UCON32	0	0	0	0	0	0	0	NA	NA
UCON33	0	0	0	0	0	0	0	NA	NA
UCON34	0	0	0	0	0	0	0	NA	NA
UCON35	0	0	0	0	0	0	0	NA	NA
UCON36	0	0	0	0	0	0	0	NA	NA
UCON37	0	0	0	0	0	0	0	NA	NA
UCON38	0	0	0	0	0	0	0	NA	NA
UCON39	0	0	0	0	0	0	0	NA	NA
UCON4	0	0	0	0	0	0	0	NA	NA
UCON40	0	0	0	0	0	0	0	NA	NA
UCON41	0	0	0	0	0	0	0	NA	NA
UCON42	0	0	0	0	0	0	0	NA	NA
UCON43	0	0	0	0	0	0	0	NA	NA
UCON44	0	0	0	0	0	0	0	NA	NA
UCON45	0	0	0	0	0	0	0	NA	NA
UCON46	0	0	0	0	0	0	0	NA	NA
UCON47	0	0	0	0	0	0	0	NA	NA
UCON48	0	0	0	0	0	0	0	NA	NA
UCON49	0	0	0	0	0	0	0	NA	NA
UCON5	0	0	0	0	0	0	0	NA	NA
UCON50	0	0	0	0	0	0	0	NA	NA
UCON51	0	0	0	0	0	0	0	NA	NA
UCON52	0	0	0	0	0	0	0	NA	NA
UCON53	0	0	0	0	0	0	0	NA	NA
UCON54	0	0	0	0	0	0	0	NA	NA
UCON55	0	0	0	0	0	0	0	NA	NA
UCON56	0	0	0	0	0	0	0	NA	NA
UCON57	0	0	0	0	0	0	0	NA	NA
UCON58	0	0	0	0	0	0	0	NA	NA
UCON59	0	0	0	0	0	0	0	NA	NA
UCON6	0	0	0	0	0	0	0	NA	NA
UCON60	0	0	0	0	0	0	0	NA	NA
UCON61	0	0	0	0	0	0	0	NA	NA
UCON62	0	0	0	0	0	0	0	NA	NA
UCON63	0	0	0	0	0	0	0	NA	NA
UCON64	0	0	0	0	0	0	0	NA	NA
UCON65	0	0	0	0	0	0	0	NA	NA
UCON66	0	0	0	0	0	0	0	NA	NA
UCON67	0	0	0	0	0	0	0	NA	NA
UCON68	0	0	0	0	0	0	0	NA	NA
UCON69	0	0	0	0	0	0	0	NA	NA
UCON7	0	0	0	0	0	0	0	NA	NA
UCON70	0	0	0	0	0	0	0	NA	NA
UCON71	0	0	0	0	0	0	0	NA	NA
UCON72	0	0	0	0	0	0	0	NA	NA
UCON73	0	0	0	0	0	0	0	NA	NA
UCON74	0	0	0	0	0	0	0	NA	NA
UCON75	0	0	0	0	0	0	0	NA	NA
UCON76	0	0	0	0	0	0	0	NA	NA
UCON77	0	0	0	0	0	0	0	NA	NA
UCON78	0	0	0	0	0	0	0	NA	NA
UCON79	0	0	0	0	0	0	0	NA	NA
UCON8	0	0	0	0	0	0	0	NA	NA
UCON80	0	0	0	0	0	0	0	NA	NA
UCON81	0	0	0	0	0	0	0	NA	NA
UCON82	0	0	0	0	0	0	0	NA	NA
UCON83	0	0	0	0	0	0	0	NA	NA
UCON84	0	0	0	0	0	0	0	NA	NA
UCON85	0	0	0	0	0	0	0	NA	NA
UCON86	0	0	0	0	0	0	0	NA	NA
UCON87	0	0	0	0	0	0	0	NA	NA
UCON88	0	0	0	0	0	0	0	NA	NA
UCON89	0	0	0	0	0	0	0	NA	NA
UCON9	0	0	0	0	0	0	0	NA	NA
UCON90	0	0	0	0	0	0	0	NA	NA
UCON91	0	0	0	0	0	0	0	NA	NA
UCON92	0	0	0	0	0	0	0	NA	NA
UCON93	0	0	0	0	0	0	0	NA	NA
UCON94	0	0	0	0	0	0	0	NA	NA
UCON95	0	0	0	0	0	0	0	NA	NA
UCON96	0	0	0	0	0	0	0	NA	NA
UCON97	0	0	0	0	0	0	0	NA	NA
UCON98	0	0	0	0	0	0	0	NA	NA
UCON99	0	0	0	0	0	0	0	NA	NA
X1_DNA	0	0	0	0	0	0	0	NA	NA
X1_LINE	0	0	0	0	0	0	0	NA	NA
X1_LR	0	0	0	0	0	0	0	NA	NA
X10a_DNA	0	0	0	0	0	0	0	NA	NA
X10b_DNA	0	0	0	0	0	0	0	NA	NA
X11_LINE	0	0	0	0	0	0	0	NA	NA
X12_DNA	0	0	0	0	0	0	0	NA	NA
X12_LINE	0	0	0	0	0	0	0	NA	NA
X13_DNA	0	0	0	0	0	0	0	NA	NA
X13_LINE	0	0	0	0	0	0	0	NA	NA
X15_DNA	0	0	0	0	0	0	0	NA	NA
X15_LINE	0	0	0	0	0	0	0	NA	NA
X17_DNA	0	0	0	0	0	0	0	NA	NA
X17_LINE	0	0	0	0	0	0	0	NA	NA
X18_DNA	0	0	0	0	0	0	0	NA	NA
X18_LINE	0	0	0	0	0	0	0	NA	NA
X19_LINE	0	0	0	0	0	0	0	NA	NA
X2_LINE	0	0	0	0	0	0	0	NA	NA
X2_LR	0	0	0	0	0	0	0	NA	NA
X20_DNA	0	0	0	0	0	0	0	NA	NA
X20_LINE	0	0	0	0	0	0	0	NA	NA
X21_DNA	0	0	0	0	0	0	0	NA	NA
X21_LINE	0	0	0	0	0	0	0	NA	NA
X22_DNA	0	0	0	0	0	0	0	NA	NA
X23_DNA	0	0	0	0	0	0	0	NA	NA
X24_DNA	0	0	0	0	0	0	0	NA	NA
X24_LINE	0	0	0	0	0	0	0	NA	NA
X25_DNA	0	0	0	0	0	0	0	NA	NA
X26_DNA	0	0	0	0	0	0	0	NA	NA
X27_DNA	0	0	0	0	0	0	0	NA	NA
X28_DNA	0	0	0	0	0	0	0	NA	NA
X29a_DNA	0	0	0	0	0	0	0	NA	NA
X29b_DNA	0	0	0	0	0	0	0	NA	NA
X2a_DNA	0	0	0	0	0	0	0	NA	NA
X2b_DNA	0	0	0	0	0	0	0	NA	NA
X3_LINE	0	0	0	0	0	0	0	NA	NA
X3_LR	0	0	0	0	0	0	0	NA	NA
X30_DNA	0	0	0	0	0	0	0	NA	NA
X31_DNA	0	0	0	0	0	0	0	NA	NA
X32_DNA	0	0	0	0	0	0	0	NA	NA
X33a_DNA	0	0	0	0	0	0	0	NA	NA
X34_DNA	0	0	0	0	0	0	0	NA	NA
X4_LINE	0	0	0	0	0	0	0	NA	NA
X4_LR	0	0	0	0	0	0	0	NA	NA
X4a_DNA	0	0	0	0	0	0	0	NA	NA
X4b_DNA	0	0	0	0	0	0	0	NA	NA
X5a_DNA	0	0	0	0	0	0	0	NA	NA
X5A_LINE	0	0	0	0	0	0	0	NA	NA
X5b_DNA	0	0	0	0	0	0	0	NA	NA
X5B_LINE	0	0	0	0	0	0	0	NA	NA
X6a_DNA	0	0	0	0	0	0	0	NA	NA
X6A_LINE	0	0	0	0	0	0	0	NA	NA
X6b_DNA	0	0	0	0	0	0	0	NA	NA
X6B_LINE	0	0	0	0	0	0	0	NA	NA
X7_DNA	0	0	0	0	0	0	0	NA	NA
X7A_LINE	0	0	0	0	0	0	0	NA	NA
X7B_LINE	0	0	0	0	0	0	0	NA	NA
X7C_LINE	0	0	0	0	0	0	0	NA	NA
X7D_LINE	0	0	0	0	0	0	0	NA	NA
X8_LINE	0	0	0	0	0	0	0	NA	NA
X9_LINE	0	0	0	0	0	0	0	NA	NA
X9a_DNA	0	0	0	0	0	0	0	NA	NA
X9b_DNA	0	0	0	0	0	0	0	NA	NA
X9c_DNA	0	0	0	0	0	0	0	NA	NA
YREP	0	0	0	0	0	0	0	NA	NA
Zaphod3	0	0	0	0	0	0	0	NA	NA
ZOMBI	0	0	0	0	0	0	0	NA	NA
ZOMBI_B	0	0	0	0	0	0	0	NA	NA
ZOMBI_C	0	0	0	0	0	0	0	NA	NA

## Sheet: TE families_DKO_Repbase
transposon.id	NrmCnts_WT#1	NrmCnts_WT#2	NrmCnts_3aHet#1	NrmCnts_3aHet#2	NrmCnts_3aHet#3	NrmCnts_3aHet#4	NrmCnts_DKO#1	NrmCnts_DKO#2	NrmCnts_DKO#3	NrmCnts_DKO#4	NrmCnts_DKO#5	NrmCnts_DKO#6	up	log2FoldChange	padj
RLTR1IAP_MM	292.628	175.404	260.763	169.325	146.454	328.231	20476.4	7218.1	3374.43	4242.54	19751.6	10940.1	1	5.58822	4.0714e-39
IAPEYI	29.146	6.746	14.612	36.347	8.335	48.885	1215.23	895.017	760.961	414.33	397.157	1011.96	1	5.03723	5.0357e-29
IAPLTR1_Mm	169.048	120.59	156.233	121.453	139.31	216.493	8548.94	3981.89	1340	1844.93	5185.92	5291.35	1	4.82804	1.49288e-36
MMERVK10D3_I	1.166	2.53	7.868	0.887	0	4.19	68.662	74.175	49.554	59.397	104.601	60.235	1	4.67825	2.33311e-23
IAPEZI	22192	14451.4	20036.1	12439.6	12253.3	18114.2	427486	171874	83124	100553	345964	211740	1	3.75239	1.28356e-23
L1Md_Gf_5end	10.493	9.276	12.364	14.184	7.144	15.364	150.493	118.877	122.867	143.422	101.332	109.762	1	3.45534	1.19631e-44
IAPA_MM	4422.07	3013.07	4171.09	2512.39	923.97	1575.51	68146	25057.5	12986.6	16050.2	35969.7	20445.3	1	3.42629	2.93609e-14
ERVB4_2-LTR_MM	1.166	3.373	4.496	2.66	3.572	1.397	31.98	39.298	27.153	28.25	9.806	26.771	1	3.29887	4.99428e-11
IAPEY3_I	54.795	32.888	49.455	51.418	61.915	85.2	649.001	550.666	501.651	315.094	310.534	705.424	1	3.18646	1.12116e-30
IAPEY_LTR	18.654	10.963	13.488	18.617	13.098	15.364	165.542	119.368	128.977	64.467	76.816	112.44	1	2.89557	3.71115e-22
IAPLTR1a_I_MM	15089.6	10511.6	14753.4	9385.57	10603	11847	155721	66044.1	36337.4	41770.6	146569	86815.4	1	2.88495	4.1735e-16
MERV1_LTR	5.829	0	2.248	2.66	0	0	17.871	17.684	8.825	9.417	13.075	10.709	1	2.86045	2.88974e-05
L1MdTf_I	221.512	239.494	202.316	242.019	341.726	354.769	1558.54	1613.19	1413.31	1667.46	2132.88	2310.36	1	2.74083	3.44831e-46
L1MdTf_II	251.824	227.688	196.696	244.679	301.243	298.9	1917.84	1360.7	1352.22	1487.1	1851.76	2061.39	1	2.72238	1.38165e-61
GSAT_MM	45.468	37.948	29.223	35.461	157.17	136.879	396.925	447.017	150.699	64.467	423.307	425.664	1	2.11328	0.000305836
L1MdA_I	115.419	141.672	103.406	104.609	220.276	201.129	599.15	463.228	331.945	402.741	624.337	779.045	1	1.85289	2.93286e-11
MMERGLN_LTR	1990.11	1625.86	2281.68	2260.62	1833.65	1551.76	7988.35	5761.12	8392.98	5678.93	4440.64	7562.9	1	1.78655	1.79275e-21
IAP1-MM_I	24.483	21.925	15.736	18.617	20.242	22.348	47.97	63.368	62.452	44.91	102.967	97.715	1	1.74398	1.99972e-09
MMERGLN_I	24340.6	21679.3	31717.6	31190.4	27211.9	21554.3	94004.5	69015.6	97633.2	68518.8	65472	93178.9	1	1.62922	1.62194e-22
MERVL	6556.74	6567.53	6602.26	6745.52	6561.85	6468.24	19325.2	27062.2	16572.8	6685.78	24257.6	16756.2	1	1.48611	1.06427e-07
ERVB4_1B-I_MM	610.905	502.6	848.605	539.003	603.676	755.63	920.829	1704.07	1369.19	1765.25	1756.97	2891.3	1	1.43088	7.33926e-08
L1_MM	12.824	15.179	16.86	15.957	16.67	18.157	67.722	47.158	22.401	26.077	37.591	53.543	1	1.40666	7.65807e-05
L1MdTf_III	771.793	882.08	808.141	813.824	1174.01	1236.1	2708.87	2589.26	2305.28	2814.84	1753.7	2378.63	1	1.35711	1.29936e-14
L1MdGf_I	1388.53	1285.17	1318.43	1122.33	1324.04	1255.66	3112.38	2594.17	1927.86	2049.2	4381.8	4422.62	1	1.26403	9.62073e-08
ERVB4_2-I_MM	24.483	23.612	29.223	46.099	51.199	48.885	74.306	90.386	74.671	62.294	80.085	105.747	1	1.12991	2.78927e-05
MURVY-int	0	0	3.372	0.887	0	2.793	11.287	0	0	21.006	53.935	72.283	0	4.51351	0.0338413
IAPLTR3_I	0	0	0	2.66	0	0	1.881	15.228	6.788	2.897	1.634	8.031	0	3.57407	0.00756024
SATMIN	0	0.843	0	0.887	1.191	0	3.762	4.421	10.182	7.244	6.538	4.016	0	3.51175	0.00134802
RLTR5_MM	0	0	0	0	0	0	0	0.982	0	0	4.903	8.031	0	3.4791	0.24607
ERVB5_1-I_MM	0	0	0	0	1.191	0	0	0	4.073	5.795	0	1.339	0	2.78454	0.317498
RLTR50B	0	0	0	0	0	2.793	2.822	1.474	2.036	2.897	4.903	2.677	0	2.76953	0.0466317
RLTR44C_LTR	2.332	0.843	0	1.773	1.191	0	6.584	7.86	4.752	1.449	6.538	6.693	0	2.39858	0.0115853
IAP5-Mm_LTR	0	0	0	1.773	0	0	2.822	0.982	0	2.173	3.269	2.677	0	2.26729	0.251039
ERVB4_3-I_MM	1.166	0	0	0	0	0	0	0.982	0	0.724	0	6.693	0	2.26616	0.523719
RLTR44E_LTR	0	0	0	0.887	0	0	1.881	0.982	0	0	1.634	2.677	0	1.99917	0.50239
RLTR9F	1.166	0.843	0	0	0	0	0	0.491	5.431	1.449	1.634	0	0	1.99762	0.443201
RMER16_Mm	1.166	0.843	0	0	0	0	2.822	2.456	2.036	0	1.634	0	0	1.98512	0.367816
IAP1-MM_LTR	2.332	4.216	4.496	0	2.381	1.397	9.406	7.86	14.934	7.968	13.075	2.677	0	1.9124	0.00643675
B1_Mur2	0	0	0	0	0	0	0	0	4.073	0	0	0	0	1.83553	0.895068
MMERVK10D3_LTR	5.829	3.373	0	4.433	0	0	3.762	12.772	2.036	9.417	13.075	9.37	0	1.8054	0.0608318
BGLII_B	0	0.843	0	0	0	1.397	0.941	0.491	4.752	0.724	0	0	0	1.67782	0.589374
RLTR10D2	4.663	1.687	7.868	0	1.191	6.984	7.525	7.86	10.182	15.211	9.806	10.709	0	1.53276	0.0232188
IAPLTR4	0	1.687	0	0.887	0	0	7.525	0	0	0.724	0	0	0	1.44854	0.800199
RLTR1F_Mm	1.166	0.843	0	0	0	1.397	0.941	1.474	4.073	0	1.634	0	0	1.38619	0.644978
RLTR8	0	1.687	0	4.433	4.763	6.984	3.762	6.386	10.182	10.141	8.172	5.354	0	1.3551	0.099017
RLTR9E	0	0	3.372	0	1.191	1.397	0.941	0.491	2.036	2.173	3.269	5.354	0	1.23876	0.544832
URR1B	0	0	0	0.887	1.191	0	0	1.474	1.358	0.724	1.634	0	0	1.20058	0.777567
RLTR44D_LTR	0	0	1.124	0	0	1.397	1.881	0	0.679	1.449	0	1.339	0	1.1824	0.789398
MERV1_I	5.829	4.216	5.62	4.433	8.335	6.984	6.584	13.263	16.971	10.141	13.075	16.063	0	1.1339	0.0212335
RLTR20C1_MM	0	0	0	0	0	0	0	0	2.036	0	0	0	0	1.09601	0.971891
LTRIAPEY	0	0	0	0	0	0	0	0.491	1.358	0	0	0	0	1.01596	0.971891
RMER16	0	0	0	1.773	0	1.397	2.822	0.491	0.679	0	0	2.677	0	1.01029	0.819626
MuRRS4-int	76.946	81.799	47.207	62.943	32.148	72.63	87.474	116.912	131.013	273.081	47.397	78.975	0	0.982547	0.0425387
ERVB7_4-LTR_MM	0	0	0	0	0	0	0.941	0.982	0	0	0	0	0	0.977333	0.971891
RLTR26	0	0	0	0	0	0	0	0.982	0	0.724	0	0	0	0.950966	0.971891
MMERVK10C	1721.96	1368.66	874.456	1356.37	1226.4	1304.54	1962.99	2368.7	3430.1	2362.12	2007.03	2802.96	0	0.927626	8.61932e-06
RMER4B_LTR	0	0	0	2.66	0	0	1.881	0.491	0.679	0	3.269	0	0	0.912218	0.917161
IAPEY5_I	73.449	80.956	76.431	69.148	90.492	93.581	176.829	160.632	116.079	172.396	106.235	161.966	0	0.89692	2.41214e-06
LSU-rRNA_Cel	9.327	0	0	1.773	4.763	5.587	11.287	3.93	3.394	3.622	4.903	12.047	0	0.891083	0.539603
IAPLTR4_I	66.453	53.97	56.199	52.305	47.627	39.108	145.79	79.088	95.714	55.775	122.579	66.928	0	0.831625	0.00641824
RLTR1A2_MM	3.498	3.373	7.868	3.546	3.572	2.793	5.643	3.439	10.861	5.07	6.538	13.386	0	0.819876	0.333238
RLTR17D_Mm	0	0	1.124	0.887	1.191	0	0	0.491	0	1.449	3.269	1.339	0	0.802606	0.892146
IAPLTR1a_MM	165.551	190.583	234.912	146.275	166.696	150.847	571.873	245.614	173.1	139.8	491.951	206.139	0	0.790279	0.0793665
RMER15	3.498	0.843	0	0	1.191	0	0	1.474	1.358	1.449	0	5.354	0	0.787614	0.841001
MT2C	81.61	41.321	52.827	55.851	52.39	34.918	96.88	108.07	88.247	52.153	129.117	73.621	0	0.774351	0.0136591
RLTR41B	0	0	0	0	5.953	0	0	2.456	0.679	1.449	0	5.354	0	0.772327	0.957284
HERVH	0	0	0	0	0	0	0	0	0	1.449	0	0	0	0.740375	0.971891
MRLTR33	0	0	0	0	0	0	0	0	0	0	0	2.677	0	0.740375	0.971891
RLTR26_MM	0	0	0	0	0	0	0	0	1.358	0	0	0	0	0.740375	0.971891
X11_DNA	0	0	0	0	0	0	0	0	0	1.449	0	0	0	0.740375	0.971891
RLTR16B_MM	0	0	0	0	0	0	0	0	0.679	0	1.634	0	0	0.740219	0.971891
IAP-d	47.8	53.97	55.075	54.964	54.771	47.489	99.702	54.526	67.882	133.281	96.429	74.96	0	0.738176	0.00777558
RLTR12A	0	0.843	0	0	0	0	0	0	0	1.449	1.634	0	0	0.731848	0.971891
RLTR12B2	1.166	0	2.248	0	0	0	0	0	1.358	0	4.903	0	0	0.714155	0.971891
LTRIS3	819.593	669.571	399.013	513.294	189.319	409.241	700.733	794.315	898.084	1835.51	349.759	283.776	0	0.6974	0.317498
L1MdN_I	121.248	107.941	122.514	101.063	176.221	184.368	185.294	242.667	189.392	186.883	230.449	263.697	0	0.679519	0.00231277
MMTV-int	0	0	0	0	2.381	0	2.822	0	0.679	0	0	0	0	0.661273	0.971891
RLTR1B_MM	59.458	55.657	48.331	56.737	54.771	87.994	71.484	92.842	105.218	93.442	91.526	112.44	0	0.653127	0.00214966
RLTR41C	0	0	0	0	0	0	0.941	0.491	0	0	0	0	0	0.636645	0.971891
IAPEY2_LTR	11.659	9.276	19.108	9.752	17.86	16.761	6.584	23.579	21.722	21.006	17.978	37.48	0	0.616038	0.316397
B1	3106.99	2112.44	1879.29	2210.98	960.881	1138.33	2580.95	3008.28	4019.99	4200.53	1544.5	2114.93	0	0.614865	0.185687
RMER17D2_MM	1.166	0	0	0.887	0	2.793	0.941	1.474	0	0.724	0	4.016	0	0.609301	0.957575
RLTR2IAP_MM	50.132	30.358	42.711	23.936	28.576	64.249	61.138	49.614	53.627	57.948	81.719	60.235	0	0.606086	0.0700637
RMER13B	1.166	0	0	0	1.191	0	0	1.965	0	0	0	1.339	0	0.604027	0.971891
MLTR31A_MM	0	2.53	0	0	2.381	1.397	5.643	1.474	0	2.173	0	0	0	0.602899	0.962043
B1_Mur4	27.98	17.709	13.488	26.596	11.907	11.174	47.97	30.456	45.481	24.628	1.634	10.709	0	0.583135	0.589374
RLTR10D	5.829	3.373	1.124	0	1.191	1.397	2.822	4.421	1.358	2.173	0	8.031	0	0.545745	0.841001
IAPLTR2a2_Mm	86.273	122.277	76.431	124.113	132.166	131.292	223.858	131.649	132.371	90.544	264.771	139.211	0	0.53779	0.171428
IAP5-Mm_I	5.829	3.373	8.992	7.979	7.144	6.984	13.168	11.789	4.752	6.519	16.344	6.693	0	0.531443	0.539603
RLTR6B_Mm	29.146	28.672	26.976	27.482	30.958	32.125	52.673	60.421	23.08	17.384	39.225	60.235	0	0.524818	0.317498
RLTR10F	5.829	0	8.992	3.546	2.381	8.38	9.406	8.351	2.036	4.346	16.344	1.339	0	0.519675	0.80831
BGLII_Mur	0	0	0	0	1.191	0	0.941	0.982	0	0	0	0	0	0.508045	0.971891
Lx2A_3end	0	1.687	5.62	5.319	3.572	1.397	0.941	6.386	7.467	3.622	1.634	4.016	0	0.506427	0.811515
B1_Mm	7572.2	5289.1	4988.22	5205.63	2955.27	3321.42	6163.63	7026.52	9041.93	9334.02	4050.02	5758.51	0	0.496399	0.208195
RMER17B	0	2.53	3.372	4.433	1.191	8.38	2.822	4.912	5.431	2.897	4.903	6.693	0	0.486894	0.789398
RLTR17B_Mm	0	0	2.248	1.773	0	0	0	0	4.073	0	1.634	0	0	0.477632	0.971891
MERVL_LTR	2145.16	1355.16	1911.89	1638.29	846.575	1068.5	2516.99	2814.24	2284.92	1623.28	1770.04	1331.87	0	0.461368	0.250727
MLTR31E_MM	2.332	1.687	0	0.887	1.191	1.397	0	0	1.358	5.795	1.634	1.339	0	0.442861	0.971891
ERVB5_2-I_MM	1.166	4.216	2.248	4.433	3.572	0	0.941	2.947	5.431	6.519	1.634	4.016	0	0.440148	0.848548
MMERVK9C_I	24.483	43.008	26.976	68.262	39.293	48.885	55.494	58.947	46.839	66.641	34.322	73.621	0	0.419532	0.35826
RLTR48C	3.498	8.433	3.372	3.546	5.953	1.397	8.465	2.947	8.146	2.897	9.806	5.354	0	0.413577	0.800199
ERVB7_2B-LTR_MM	11.659	8.433	19.108	8.865	3.572	8.38	10.346	10.316	12.219	15.936	16.344	16.063	0	0.406562	0.627957
L1MdA_III	296.126	332.256	332.698	314.714	528.663	564.278	516.379	467.158	417.477	449.824	614.531	667.944	0	0.403016	0.196378
L1MdA_II	415.043	419.114	431.608	387.408	522.71	486.061	524.844	597.824	522.015	541.092	639.046	693.377	0	0.401016	0.00481906
ERVB5_2-LTR_MM	0	5.903	6.744	0.887	1.191	4.19	3.762	3.439	9.504	2.173	0	5.354	0	0.398638	0.95148
RLTR6I_MM	101.429	117.217	88.794	70.035	96.445	68.44	111.929	162.596	140.517	84.749	107.87	96.377	0	0.382755	0.245878
RLTR10	100.263	156.852	96.662	153.368	123.831	111.738	163.661	179.298	135.086	177.467	137.289	176.691	0	0.379998	0.099017
B1_Mus1	7073.21	5346.45	4889.31	5404.21	2883.83	3067.21	5669.82	6373.19	8414.7	8472.76	3558.07	4449.39	0	0.36599	0.491977
LSU-rRNA_Dme	5.829	4.216	3.372	2.66	2.381	5.587	14.109	3.439	2.715	4.346	3.269	2.677	0	0.362888	0.879955
MT2B2_LTR	38.473	48.911	34.843	51.418	35.72	46.092	79.949	59.439	47.518	53.602	47.397	36.141	0	0.349984	0.333238
MLTR31F_MM	1.166	0	0	0	1.191	0	0	1.474	0	0	0	1.339	0	0.3474	0.971891
L1VL1_5end	9.327	19.396	10.116	22.163	19.051	25.141	13.168	21.614	19.007	31.872	17.978	29.448	0	0.341739	0.651753
RMER12B	0	2.53	1.124	0.887	0	2.793	0	3.439	1.358	0	1.634	2.677	0	0.31985	0.971891
L1Md_F_5end	34.976	53.97	20.232	43.439	36.911	47.489	47.029	51.579	44.802	73.16	35.957	40.157	0	0.317114	0.539603
L1MdGf_II	93.268	158.538	122.514	115.247	192.891	223.476	139.206	197.474	165.633	194.851	207.568	211.493	0	0.302805	0.464296
RLTR41A2	0	1.687	0	0	0	0	0	0.982	1.358	0	0	0	0	0.30006	0.973241
L1_Mur2_orf2	5.829	8.433	6.744	6.206	4.763	9.777	6.584	9.333	8.146	9.417	6.538	10.709	0	0.299989	0.800199
RLTR6C_Mm	4.663	6.746	6.744	6.206	4.763	8.38	7.525	7.368	1.358	13.038	6.538	10.709	0	0.299099	0.878137
RLTR1D2_MM	9.327	10.963	5.62	7.092	20.242	20.951	3.762	9.825	9.504	25.352	21.247	21.417	0	0.2894	0.886715
LTRIS_Mm	43.136	37.948	49.455	22.163	22.623	36.315	41.386	39.298	38.014	31.147	50.666	57.558	0	0.26639	0.652603
L1VL4_5end	30.312	43.851	60.695	48.758	36.911	46.092	48.91	52.561	55.664	45.634	45.763	69.605	0	0.247185	0.539603
RLTR9A3	1.166	4.216	1.124	1.773	0	0	1.881	3.93	0	1.449	0	2.677	0	0.235916	0.971891
IAPLTR2_Mm	92.102	73.366	82.051	78.014	117.878	110.341	129.8	80.561	71.955	81.128	160.17	124.487	0	0.213653	0.739326
BGLII_A	0	0	0	0	0	0	0	0	0	0.724	0	0	0	0.195448	NA
L1_Mur2_5end	0	0	0	0	0	0	0	0.491	0	0	0	0	0	0.195448	NA
LTR10E	0	0	0	0	0	0	0	0	0	0	1.634	0	0	0.195448	0.979491
MYSERV	0	0	0	0	0	0	0	0	0.679	0	0	0	0	0.195448	NA
RLTR14	0	0	0	0	0	0	0	0	0	0.724	0	0	0	0.195448	NA
RLTR19A_MM	0	0	0	0	0	0	0	0	0	0	0	1.339	0	0.195448	0.979491
RLTR20A2_MM	0	0	0	0	0	0	0	0	0.679	0	0	0	0	0.195448	NA
RLTR31M	0	0	0	0	0	0	0	0	0	0.724	0	0	0	0.195448	NA
RMER13A1	0	0	0	0	0	0	0	0	0.679	0	0	0	0	0.195448	NA
RMER17C	0	0	0	0	0	0	0.941	0	0	0	0	0	0	0.195448	NA
RMER4A_LTR	0	0	0	0	0	0	0.941	0	0	0	0	0	0	0.195448	NA
ETNERV	786.949	516.936	521.527	416.663	626.299	865.971	557.764	360.07	819.34	720.007	849.883	967.783	0	0.194363	0.800199
L1_Mur1_5end	1.166	1.687	1.124	1.773	10.716	2.793	4.703	4.421	2.715	4.346	3.269	1.339	0	0.191422	0.971891
MMERVK9E_I	29.146	21.082	34.843	30.142	30.958	29.331	25.396	39.789	38.693	36.942	22.881	29.448	0	0.187779	0.789398
RLTR20C2_MM	0	0	0	0	2.381	0	0	0	0	2.173	0	0	0	0.187326	0.979491
RLTR13C2	22.151	16.022	12.364	23.936	34.53	15.364	18.812	25.053	25.116	21.731	24.516	25.433	0	0.177847	0.851563
RMER17A	0	2.53	0	0	1.191	0	0	1.474	0.679	0.724	0	1.339	0	0.173635	0.973241
BGLII_Mus	0	1.687	4.496	2.66	1.191	2.793	3.762	2.947	1.358	2.897	1.634	1.339	0	0.17257	0.971891
L1MdFanc_II	364.911	517.779	341.69	472.514	531.044	501.425	419.499	585.052	509.797	547.611	462.532	531.411	0	0.164693	0.628685
L1_Mur1_orf2	68.785	118.06	96.662	117.02	113.115	120.119	72.425	122.807	137.122	165.877	94.795	112.44	0	0.162505	0.811515
SSU-rRNA_Hsa	6886.68	22986.4	14534.2	3428.16	3576.81	8866.43	12428.8	6103.51	3489.15	2969.85	9280.07	32998.3	0	0.158264	0.971891
ORR1A	2.332	5.903	2.248	2.66	0	0	4.703	0.982	2.036	3.622	3.269	1.339	0	0.150319	0.971891
L1Lx_IV	166.717	188.053	183.209	201.24	222.658	202.525	187.176	228.421	213.829	207.165	243.524	207.478	0	0.143323	0.533891
RLTR13C3	3.498	0	2.248	1.773	2.381	2.793	4.703	0.491	0	4.346	3.269	1.339	0	0.143111	0.97295
RMER16-int	9.327	1.687	7.868	4.433	3.572	2.793	4.703	9.333	3.394	5.795	4.903	2.677	0	0.133554	0.971891
IAPEY3_LTR	1.166	13.493	11.24	9.752	2.381	6.984	10.346	4.912	12.898	2.897	8.172	12.047	0	0.132866	0.971891
L1Lx_I	194.697	203.232	175.341	224.289	225.039	196.939	172.126	228.912	249.128	246.28	230.449	190.076	0	0.114246	0.777567
L1MdF_I	828.919	976.528	907.051	978.716	1288.32	1283.59	852.166	1088.07	1099.69	1174.18	1255.21	1305.1	0	0.112946	0.812061
MYSERV6	0	4.216	2.248	0.887	9.525	2.793	6.584	5.895	0.679	2.897	3.269	1.339	0	0.112217	0.97295
LX	5.829	10.119	8.992	14.184	9.525	22.348	18.812	9.333	19.686	9.417	6.538	10.709	0	0.11	0.971891
RMER17B2	1.166	1.687	1.124	4.433	11.907	8.38	7.525	3.93	2.715	5.07	3.269	8.031	0	0.108332	0.971891
MMSAT4	2180.14	1615.74	1652.25	1503.54	865.626	983.296	1647.9	1366.11	2064.98	1825.37	1099.94	1434.94	0	0.101375	0.971891
B1_Mus2	6380.7	5042.86	5168.06	4807.59	3030.29	3093.75	5018.94	4865.61	6218.03	6246.82	3420.78	3683.73	0	0.0980008	0.971891
LTRIS2	317.111	204.919	243.904	226.949	197.653	318.454	207.868	220.07	274.245	411.433	251.696	244.958	0	0.0977324	0.957575
MTC_I	3.498	5.903	4.496	2.66	1.191	2.793	8.465	2.456	0.679	7.244	1.634	1.339	0	0.0949124	0.97295
RLTR27_MM	0	0.843	1.124	1.773	0	0	1.881	0	0	2.173	0	0	0	0.092802	0.979491
L1MdA_V	219.18	230.218	220.3	178.19	360.777	301.693	230.442	253.474	229.442	247.729	331.781	319.917	0	0.0923546	0.957575
LSU-rRNA_Hsa	167528	131679	51947	121386	106841	237208	110064	54350.9	39863.9	86111.1	233607	345548	0	0.0906403	0.971891
L1MdA_IV	440.691	419.958	535.014	507.975	735.842	674.619	473.112	558.035	517.943	542.541	735.475	702.747	0	0.0896711	0.957575
RLTR43C	0	1.687	1.124	2.66	2.381	0	0.941	0.982	0	0.724	4.903	2.677	0	0.0777081	0.979491
BGLII_LTR	16.322	16.866	22.48	25.709	22.623	16.761	6.584	28.982	16.971	24.628	40.86	10.709	0	0.0768498	0.971891
RLTR13D1	10.493	11.806	8.992	21.276	20.242	8.38	4.703	22.596	20.365	12.314	13.075	10.709	0	0.0713964	0.971891
RLTR13D5	9.327	5.903	7.868	1.773	10.716	9.777	7.525	10.807	7.467	2.897	9.806	8.031	0	0.0660547	0.97295
MLTR31D_MM	0	9.276	1.124	6.206	0	8.38	3.762	2.947	9.504	1.449	4.903	4.016	0	0.0651747	0.979491
SQR1_MM	0	2.53	0	1.773	3.572	2.793	0	0.491	0	1.449	8.172	2.677	0	0.0596982	0.979491
MurERV4	1.166	1.687	2.248	0	0	2.793	2.822	1.965	0.679	0.724	0	1.339	0	0.054266	0.979491
RLTR33_MM	1.166	0	1.124	0	0	1.397	0	0	0	2.173	0	1.339	0	0.0513765	0.989663
MLTR25B	0	6.746	3.372	1.773	4.763	0	2.822	1.474	5.431	3.622	0	4.016	0	0.0500473	0.979491
L1MdV_II	128.244	123.963	105.654	140.07	138.119	118.722	95.939	150.807	129.655	162.255	120.945	112.44	0	0.042863	0.971891
L1MdF_II	353.253	487.421	465.328	470.741	663.21	582.435	457.122	521.193	468.388	490.387	599.821	579.599	0	0.0428079	0.971891
MLTR31B_MM	0	0.843	1.124	4.433	5.953	6.984	0	4.421	1.358	5.07	1.634	6.693	0	0.0264346	0.989663
MurSatRep1	212.185	192.27	230.416	140.07	191.7	194.145	220.096	148.351	217.224	183.986	166.708	244.958	0	0.0244977	0.97295
MERVK26	0	4.216	0	0	3.572	1.397	0	1.474	3.394	1.449	1.634	1.339	0	0.0236573	0.99337
L1MdF_V	473.335	395.502	437.228	422.869	602.485	629.924	379.995	485.333	525.41	499.804	554.058	560.859	0	0.0221469	0.97295
L1MdF_IV	734.486	658.608	642.916	603.719	740.605	723.505	568.111	726.035	717.517	764.917	719.132	653.22	0	0.0183638	0.971891
MT2B	1.166	4.216	4.496	6.206	1.191	1.397	4.703	4.912	1.358	3.622	1.634	2.677	0	0.0122917	0.993394
ERVB2_1-I_MM	0	0	1.124	0	0	1.397	0	0.982	0.679	0	0	0	0	0.00170175	0.999339
RLTR13A1	58.293	40.478	57.323	36.347	57.153	36.315	58.316	34.386	44.124	45.634	49.032	57.558	0	0.00017801	0.999339
L1_Mus1_3end	641.218	553.197	658.652	593.081	491.752	424.605	488.161	586.035	669.32	608.457	490.317	487.238	0	-0.0120241	0.979491
RMER17D_MM	2.332	0	2.248	0	0	4.19	1.881	0	0	1.449	1.634	4.016	0	-0.0148324	0.996133
L1MdA_VII	607.408	628.25	672.14	653.364	795.376	719.315	548.359	700.982	605.511	641.053	787.776	756.29	0	-0.0149388	0.973241
L1_Mus2_3end	134.073	179.62	166.349	179.963	239.327	188.558	183.413	198.456	158.166	161.531	187.955	182.045	0	-0.0224266	0.97295
L1MdV_III	252.989	301.054	298.979	351.061	389.353	363.149	276.531	351.719	336.018	310.023	312.168	323.933	0	-0.0312258	0.971891
L1B_MM	258.819	383.696	381.029	420.21	384.59	371.529	303.808	431.789	378.105	372.318	307.265	345.35	0	-0.036782	0.971891
L1MdV_I	537.457	590.302	538.386	580.669	659.638	585.229	434.548	637.123	639.452	555.579	578.574	550.15	0	-0.0383779	0.971891
RMER19A_LTR	5.829	5.06	7.868	2.66	5.953	5.587	2.822	7.86	3.394	7.244	6.538	2.677	0	-0.044023	0.979491
RLTR10A	22.151	32.888	23.604	24.823	14.288	15.364	17.871	18.175	26.474	26.801	24.516	17.401	0	-0.0441632	0.97295
LTRIS	23.317	14.336	30.347	22.163	30.958	25.141	19.752	17.193	18.328	28.25	29.419	30.787	0	-0.0492105	0.971891
IAPLTR2b	12.824	36.261	25.852	26.596	25.004	18.157	20.693	26.035	34.62	17.384	21.247	18.74	0	-0.0586865	0.971891
RLTR2aIAP_MM	61.79	44.694	56.199	23.049	27.386	51.679	47.029	41.263	38.014	44.91	40.86	40.157	0	-0.0602422	0.971891
B2_Mm1t	17941.3	12674.6	9889.9	12023	21227.5	23287.6	11435.6	9633.96	18732.8	18488.4	13447.8	21265.8	0	-0.06132	0.971891
MurERV4_19	11.659	14.336	21.356	9.752	19.051	23.744	7.525	18.175	18.328	18.833	14.71	14.724	0	-0.0645377	0.971891
ORR1A4_LTR	22.151	24.455	24.728	21.276	14.288	18.157	28.217	20.632	23.08	14.487	9.806	21.417	0	-0.0717437	0.971891
L1MdA_VI	961.826	889.669	965.498	925.525	1010.89	1000.06	785.385	924.491	826.129	915.583	1041.11	977.153	0	-0.0750606	0.789398
MLTR25C	0	4.216	0	0	1.191	0	0	0.982	0	2.897	0	1.339	0	-0.0766517	0.980562
RLTR13G	6.995	5.06	7.868	5.319	14.288	11.174	8.465	8.351	6.109	6.519	9.806	8.031	0	-0.0857986	0.971891
L1MdMus_II	104.927	123.963	110.15	131.205	80.966	103.358	82.771	108.561	139.838	126.038	73.548	78.975	0	-0.0890432	0.971891
L1MdMus_I	577.096	580.182	611.445	638.293	737.033	694.174	467.469	616.982	616.372	656.264	630.874	607.709	0	-0.0929986	0.789398
L1MdF_III	1299.92	1345.05	1308.31	1265.06	1696.72	1562.94	1173.85	1386.24	1320.31	1308.18	1354.91	1354.63	0	-0.101409	0.680254
RLTR44B_LTR	2.332	1.687	1.124	1.773	1.191	1.397	4.703	0.491	1.358	0	1.634	1.339	0	-0.102096	0.978367
MTA	289.131	269.009	274.251	236.7	285.764	250.014	239.848	241.193	251.844	242.658	253.33	267.713	0	-0.103724	0.634426
SRV_MM-int	178.375	144.202	198.944	155.141	121.45	134.086	174.007	113.474	154.772	139.076	129.117	151.258	0	-0.116365	0.820271
Lx_3end	92.102	124.807	87.67	114.361	139.31	111.738	88.415	115.93	93.678	128.211	99.698	84.33	0	-0.126067	0.811515
Lx3C_3end	15.156	5.06	8.992	15.071	22.623	11.174	9.406	12.281	12.219	8.692	19.613	9.37	0	-0.142088	0.971891
L1MdFanc_I	1189.17	1472.38	1437.57	1546.97	1596.7	1579.7	1108	1488.42	1399.06	1463.19	1232.33	1285.02	0	-0.143945	0.524686
RLTR13D6	1.166	1.687	2.248	0.887	4.763	0	1.881	0.982	1.358	3.622	0	1.339	0	-0.144424	0.97295
RLTR10B2	8.161	10.963	13.488	12.411	22.623	15.364	5.643	13.263	8.825	10.141	26.15	13.386	0	-0.156233	0.971891
B2_Mm1a	68821.3	49408.3	37271.2	46469.5	76751.4	85958.8	39193.1	34163.9	65916.5	64269	45302	73281.1	0	-0.179004	0.82032
RLTR17C_Mm	0	0	0	3.546	0	1.397	0	1.474	1.358	0	0	1.339	0	-0.192654	0.973241
L1VL2_5end	39.639	47.224	46.083	52.305	55.962	57.266	28.217	51.579	44.124	46.359	40.86	46.85	0	-0.193408	0.680254
RMER6C	4.663	14.336	7.868	15.071	17.86	15.364	7.525	6.877	13.576	13.763	14.71	10.709	0	-0.193574	0.95148
LX2B	43.136	38.791	58.447	49.645	30.958	25.141	31.98	38.316	34.62	49.256	32.688	25.433	0	-0.202249	0.789398
RLTRETN_MM	9417.74	5360.78	5180.42	4763.26	3895.91	5116.21	5531.56	2935.09	6610.39	5525.37	3639.79	5037.02	0	-0.204266	0.789398
RLTR9D	5.829	0.843	0	1.773	0	1.397	0	0.491	1.358	1.449	4.903	1.339	0	-0.206931	0.971891
ORR1A3_LTR	243.663	180.464	156.233	173.758	89.301	100.564	163.661	122.316	176.494	162.255	91.526	99.054	0	-0.20706	0.800199
ERVB7_1-I_MM	66661	44103.1	46675.5	39770.1	39779.5	49032.1	41460.8	24411.6	52595.3	41750.3	37187.3	49781.3	0	-0.210529	0.652603
MTA_Mm_LTR	2205.79	2250.74	2180.52	2072.68	1951.53	1963.8	1796.51	1871.09	1804.99	1783.36	1817.44	1721.39	0	-0.22604	0.00339314
L1Lx_III	151.561	172.874	148.365	163.119	142.882	142.466	102.523	155.228	150.02	130.384	127.482	116.455	0	-0.228064	0.317498
ETnERV2	26.815	27.829	38.215	46.985	73.822	55.869	36.683	33.403	31.226	33.32	45.763	48.188	0	-0.249838	0.734264
ORR1A2_LTR	311.282	253.83	242.78	212.764	183.365	187.161	174.948	175.86	255.238	197.749	150.364	211.493	0	-0.252248	0.438176
LTRIS_Mus	303.121	242.024	278.747	267.728	242.899	283.536	248.313	171.93	224.691	252.075	209.202	254.327	0	-0.252495	0.205661
IAPEY3C_LTR	32.644	34.575	17.984	39.007	52.39	43.299	27.277	22.105	31.905	29.698	40.86	36.141	0	-0.253033	0.694978
RLTR9D2	1.166	1.687	0	1.773	0	1.397	0	1.474	0	0	1.634	2.677	0	-0.253109	0.971891
B2	7349.52	4649.89	4176.71	4868.76	5793.86	6466.85	3792.42	3447.44	5554.81	5479.73	3881.68	5726.38	0	-0.256299	0.495182
ORR1B1	29.146	16.866	29.223	31.915	11.907	26.538	36.683	23.088	15.613	22.455	8.172	10.709	0	-0.282176	0.800199
LTRIS6	0	0.843	0	0	0	0	0	0.491	0	0	0	0	0	-0.285446	0.979491
ORR1B	0	0.843	0	0	0	0	0	0	0.679	0	0	0	0	-0.285446	0.979491
RLTR24_MM	0	0	0	0	0	1.397	0	0.491	0	0	0	0	0	-0.285446	0.979491
MLTR31C_MM	0	0	0	0	0	1.397	0	0	0	0	0	1.339	0	-0.285447	0.979491
RMER19B2	0	0	0	0	0	1.397	0	0	0	0	1.634	0	0	-0.285448	0.979491
MTB_Mm_LTR	262.316	226.845	216.928	216.31	188.128	157.83	195.641	158.175	184.64	164.428	174.88	161.966	0	-0.291413	0.1428
RLTR48A	19.819	17.709	17.984	17.73	8.335	15.364	6.584	11.298	6.788	10.865	22.881	25.433	0	-0.29741	0.800199
B2_Mm2	22635	12657.8	11924.3	13149.7	8297.87	10348.4	10129.1	9501.82	13867.7	13542.5	6570.25	9616.26	0	-0.321443	0.524686
RLTR9B2	0	0	0	0	2.381	0	0	0.491	0.679	0	0	0	0	-0.321647	0.97295
ERVB7_1-LTR_MM	3532.53	2362.05	2053.51	1877.64	3782.8	4620.37	1942.3	1089.05	2447.16	1926.78	3041.6	4104.04	0	-0.325459	0.663707
L1Lx_II	86.273	60.717	84.298	61.17	57.153	51.679	62.078	63.86	50.233	48.532	47.397	44.173	0	-0.32774	0.291496
ORR1A0	2021.58	1511.17	1950.1	1398.92	1307.37	1434.44	1377.95	1066.95	1315.56	1261.82	1181.66	1357.31	0	-0.348173	0.0599436
Lx2_3end	43.136	64.09	82.051	74.468	80.966	53.076	39.504	60.912	54.306	52.153	55.569	49.527	0	-0.348668	0.27623
MTB	163.219	192.27	204.564	235.814	205.988	229.063	163.661	156.21	171.742	173.12	145.461	143.227	0	-0.360449	0.0204372
RLTR11B	53.629	48.067	35.967	14.184	17.86	15.364	34.801	16.702	31.905	28.25	17.978	13.386	0	-0.364027	0.734264
RLTR13B1	131.741	124.807	110.15	122.339	116.687	135.483	95.939	99.228	90.284	97.788	98.063	92.361	0	-0.366572	0.0119821
MusHAL1_5end	10.493	9.276	13.488	13.298	20.242	11.174	10.346	14.737	8.825	5.795	13.075	6.693	0	-0.370571	0.659901
RLTR13D3A	2.332	1.687	1.124	1.773	3.572	0	0	0.491	4.073	0.724	0	2.677	0	-0.37325	0.971891
MTAI	4117.78	3822.63	4150.86	3388.27	2856.45	2757.14	3218.67	2771.02	2845.63	2782.24	2445.05	2193.91	0	-0.375435	0.0480581
SSU-rRNA_Dme	0	0	0	6.206	4.763	11.174	5.643	0.982	1.358	2.173	1.634	5.354	0	-0.376541	0.971891
MusHAL1	297.292	277.442	283.243	269.501	248.853	215.096	190.938	192.561	200.932	222.377	205.933	195.431	0	-0.401056	0.0019729
RLTR25_MM	4.663	2.53	3.372	6.206	5.953	5.587	0.941	2.947	3.394	4.346	1.634	8.031	0	-0.425769	0.800199
RLTR1C_MM	89.77	91.918	69.687	96.63	79.776	94.977	63.019	48.632	82.816	66.641	62.107	66.928	0	-0.42685	0.0599133
ERVB7_2-LTR_MM	38.473	26.985	41.587	23.936	20.242	5.587	34.801	16.702	27.832	17.384	13.075	5.354	0	-0.43	0.694978
RLTR13F	19.819	19.396	25.852	21.276	19.051	15.364	18.812	11.789	12.219	15.936	14.71	18.74	0	-0.43227	0.327478
RLTR13B2	60.624	69.15	61.819	39.007	64.297	67.043	46.088	44.211	35.978	42.013	35.957	60.235	0	-0.455231	0.0975273
MTC	1.166	5.903	1.124	8.865	7.144	6.984	2.822	1.474	4.752	4.346	4.903	5.354	0	-0.478824	0.789398
LTRIS4A	41.971	28.672	30.347	21.276	5.953	16.761	25.396	16.211	14.255	15.936	21.247	12.047	0	-0.478996	0.52007
RLTR13D	763.632	493.324	624.933	423.756	113.115	115.928	455.241	280.491	389.645	446.202	122.579	116.455	0	-0.483869	0.680254
L32	96755.1	68809.8	77124.1	53624.6	32477.1	34585.8	64493.7	33723.8	53238.8	46889.6	30710.2	30452.4	0	-0.485675	0.317498
MERVL_2A	178.375	134.926	238.284	148.049	111.924	93.581	152.374	73.193	105.897	96.339	114.407	99.054	0	-0.503538	0.162785
LX5b	0	0.843	1.124	0.887	0	0	0	1.474	0	0	0	0	0	-0.503936	0.971891
IMPB_01	44.302	37.105	56.199	52.305	39.293	43.299	39.504	17.684	14.255	27.525	57.204	42.834	0	-0.504259	0.333238
ORR1AI	5542.45	4234.99	5744.66	3994.65	3230.32	3001.57	4018.16	2914.45	3068.28	3039.39	2644.44	2456.27	0	-0.50509	0.0454163
RMER6A	10.493	52.284	38.215	31.028	42.865	43.299	16.93	21.123	25.795	39.839	19.613	28.11	0	-0.521208	0.3578
BC1_Mm	382.399	156.852	155.109	169.325	1400.24	2081.12	21.633	74.175	82.138	131.108	1157.15	1556.75	0	-0.523986	0.957284
MMVL30	812.597	691.496	827.249	649.818	672.736	831.053	638.654	372.842	410.688	655.54	583.477	449.758	0	-0.528883	0.0110545
RLTR13D2	31.478	25.299	42.711	22.163	28.576	13.967	35.742	17.193	18.328	18.109	11.441	10.709	0	-0.536515	0.333238
MMETN	203941	141783	149436	130242	110013	135512	97062.3	60774.7	129588	113128	81284.7	113814	0	-0.548082	0.037402
ZP3AR	2.332	0.843	0	0.887	21.432	40.505	2.822	1.965	5.431	1.449	16.344	17.401	0	-0.562971	0.917887
RLTR46B	76.946	56.5	65.191	49.645	11.907	23.744	47.97	23.088	33.941	52.878	16.344	16.063	0	-0.566743	0.503362
RLTR42_I	1.166	3.373	7.868	8.865	8.335	8.38	12.228	1.474	5.431	0.724	3.269	2.677	0	-0.569204	0.777567
ERVB4_1C-LTR_Mm	0	2.53	0	0	2.381	4.19	0	0	2.036	0	3.269	1.339	0	-0.580091	0.971891
RLTR19B_MM	11.659	10.963	16.86	12.411	10.716	5.587	21.633	4.912	5.431	5.07	3.269	5.354	0	-0.582319	0.544832
Lx2A1_3end	17.488	5.903	3.372	12.411	8.335	5.587	0	10.316	8.146	5.07	6.538	4.016	0	-0.5966	0.652603
B1_Mur3	0	6.746	0	3.546	1.191	0	0	0.982	4.073	2.173	0	0	0	-0.612086	0.957575
MURVY_LTR	15.156	23.612	12.364	15.957	8.335	16.761	5.643	6.877	6.109	9.417	17.978	18.74	0	-0.623038	0.333238
RMER19B	0	0.843	0	1.773	0	0	0	0	0.679	0	0	1.339	0	-0.633895	0.971891
RLTR13B4	29.146	42.164	30.347	31.915	51.199	43.299	22.574	22.596	23.08	12.314	35.957	34.803	0	-0.638776	0.0842765
RLTR1D_MM	5.829	7.59	4.496	6.206	5.953	4.19	2.822	2.456	2.715	7.968	4.903	1.339	0	-0.641193	0.539603
LTRIS4	0	0.843	4.496	0	3.572	1.397	0	1.965	0	1.449	3.269	0	0	-0.64693	0.925542
RLTR4I_MM	6090.4	5228.39	5949.22	4637.38	4532.93	5084.09	4252.37	2272.91	2612.11	2981.44	3912.73	4077.27	0	-0.649209	0.00197569
Lx2B2_3end	0	2.53	4.496	0.887	3.572	2.793	0	0.982	2.715	2.173	0	2.677	0	-0.6636	0.800199
ERVB7_3-LTR_MM	4.663	9.276	0	3.546	5.953	4.19	1.881	4.421	3.394	3.622	1.634	1.339	0	-0.675056	0.648749
RLTR13A3	85.107	79.269	76.431	76.241	114.306	82.407	75.246	49.123	40.051	52.878	45.763	53.543	0	-0.697974	0.00197569
ERVB3_1-I_MM	0	1.687	0	0.887	0	0	0	0.491	0	0	0	1.339	0	-0.700837	0.971891
RLTR6_MM	321.775	221.785	336.07	214.537	276.238	294.709	176.829	118.877	150.02	166.601	225.546	182.045	0	-0.717056	0.000637793
RLTR13C1	62.956	37.948	73.059	38.12	39.293	43.299	43.267	21.123	27.153	22.455	40.86	26.771	0	-0.723864	0.0374792
RLTR4_MM	603.91	648.489	602.453	467.195	456.031	532.153	423.261	200.912	289.179	270.908	457.629	365.428	0	-0.728414	0.00260351
RLTR46A	1.166	4.216	0	0	1.191	0	0	0.491	0	2.173	1.634	0	0	-0.728623	0.95148
RLTR30_MM	2.332	1.687	2.248	0	8.335	0	0	0.982	1.358	2.173	3.269	1.339	0	-0.740463	0.800199
IAPEY5_LTR	23.317	27.829	12.364	13.298	17.86	5.587	7.525	8.351	10.182	18.833	8.172	5.354	0	-0.761039	0.23538
Lx7_3end	0	0	0	0	1.191	0	0	0	0	0	0	0	0	-0.766337	0.971891
RLTR28_MM	0	0	0	0	1.191	0	0	0	0	0	0	0	0	-0.766337	0.971891
RLTR31C_MM	0	0	0	0	0	1.397	0	0	0	0	0	0	0	-0.766337	0.971891
RLTR9A4	1.166	0	0	0	0	0	0	0	0	0	0	0	0	-0.766337	NA
RMER13A	0	0	0	0	0	1.397	0	0	0	0	0	0	0	-0.766337	0.971891
RMER17C_I	0	0	0	0	0	1.397	0	0	0	0	0	0	0	-0.766337	0.971891
SQR4_MM	0	0	0	0	1.191	0	0	0	0	0	0	0	0	-0.766337	0.971891
YREP	0	0	0	0	0	1.397	0	0	0	0	0	0	0	-0.766337	0.971891
RMER1B	0	0.843	0	0	0	0	0	0	0	0	0	0	0	-0.766337	NA
ORR1C2_LTR	0	0	2.248	0	0	0	0	0	0.679	0	0	0	0	-0.766342	0.971891
MLTR25A	0	0	2.248	0	0	0	0	0	0	0.724	0	0	0	-0.766342	0.971891
RLTR29_MM	1.166	0	0	0.887	0	0	0	0.491	0	0	0	0	0	-0.766346	0.971891
RLTR19C_MM	0	0	0	0.887	1.191	0	0	0	0	0	1.634	0	0	-0.766348	0.971891
Lx2B_3end	4.663	5.06	3.372	5.319	7.144	9.777	2.822	5.404	4.073	2.173	1.634	2.677	0	-0.770966	0.385973
RLTR35_MM	1.166	0	0	1.773	0	1.397	0	0.491	1.358	0	0	0	0	-0.801094	0.957575
RLTR17_MM	178.375	129.866	170.845	144.502	148.835	155.037	105.345	62.877	71.276	89.095	122.579	88.345	0	-0.803328	7.2016e-05
ERVB3_1-LTR_MM	2.332	0	0	0.887	0	0	0	0.491	0	0	1.634	0	0	-0.807645	0.971891
L1VL2_5	0	0	0	0.887	2.381	0	0	0.491	0	0	0	1.339	0	-0.808157	0.971891
RLTR13D3A1	68.785	76.739	114.646	102.836	67.869	71.233	45.148	45.193	35.978	56.5	55.569	50.865	0	-0.814258	0.000439722
RLTR13E	55.961	60.717	73.059	47.872	27.386	50.282	31.98	17.193	33.262	36.942	32.688	24.094	0	-0.85179	0.00868856
IAPLTR3	0	6.746	2.248	15.957	2.381	8.38	0	3.93	2.036	6.519	4.903	2.677	0	-0.852128	0.633209
RLTR13A2	237.833	270.696	265.259	284.572	157.17	229.063	111.929	137.053	156.808	159.358	89.891	120.471	0	-0.887109	2.42693e-05
ERVB4_2B-LTR_MM	3.498	4.216	7.868	11.525	4.763	2.793	3.762	2.947	2.036	3.622	1.634	5.354	0	-0.891692	0.317498
RLTR13D3	3.498	2.53	7.868	7.979	0	2.793	0	6.386	3.394	0.724	0	1.339	0	-0.912027	0.665201
L1_Mur2_3end	2.332	1.687	0	1.773	13.098	4.19	0.941	5.895	0.679	0.724	3.269	0	0	-0.916013	0.694978
ORR1B2	0	2.53	0	1.773	7.144	0	0	1.965	1.358	0.724	1.634	0	0	-0.953501	0.789398
LTRIS4B	0	2.53	1.124	0.887	1.191	0	0	0.982	0	1.449	0	0	0	-0.975296	0.820271
RLTR13A	120.083	102.038	100.034	103.723	128.594	171.797	44.207	44.702	78.065	73.16	67.01	58.897	0	-0.985466	2.88974e-05
ERVB2_1A-I_MM	648.213	677.161	705.859	604.605	578.672	731.885	269.006	347.789	381.499	360.728	303.997	295.823	0	-1.00359	4.60277e-16
ERVB4_1B-LTR_MM	472.169	338.159	428.236	335.104	301.243	456.73	96.88	195.017	137.801	185.435	205.933	318.579	0	-1.03737	0.000313681
L1_Mur3_orf2	0	1.687	0	3.546	1.191	0	0	0	1.358	1.449	0	0	0	-1.04874	0.82032
MLTR31FA_MM	8.161	5.06	8.992	8.865	3.572	11.174	6.584	1.965	3.394	2.173	8.172	1.339	0	-1.05793	0.158393
IAPEY4_LTR	444.189	389.599	512.535	273.048	554.858	428.795	214.452	168.491	179.209	127.486	297.459	261.02	0	-1.06849	3.3056e-05
RMER6B	0	1.687	0	0	1.191	1.397	0	0	0.679	0	1.634	0	0	-1.11942	0.82032
ETnERV3	1874.69	2288.68	2336.75	2195.02	1582.42	2438.69	707.317	1024.7	1064.4	1344.4	880.936	808.494	0	-1.12361	2.02088e-09
RMER6D	6.995	0.843	0	0.887	0	0	0	1.965	0	1.449	0	0	0	-1.12689	0.818256
RMER12C	11.659	10.119	1.124	7.092	13.098	4.19	1.881	2.947	2.715	5.795	3.269	5.354	0	-1.13559	0.146349
RLTR13B	13.99	17.709	19.108	8.865	16.67	15.364	6.584	6.386	4.073	4.346	11.441	9.37	0	-1.22267	0.00520527
LX4	0	0	0	0	2.381	0	0	0	0	0	0	0	0	-1.24723	0.971891
RLTR14_I	2.332	0	0	0	0	0	0	0	0	0	0	0	0	-1.24723	0.971891
RLTR14_RN	2.332	0	0	0	0	0	0	0	0	0	0	0	0	-1.24723	0.971891
RLTR9A2	0	0	0	1.773	0	0	0	0	0	0	0	0	0	-1.24723	0.971891
MYSERV16_I	0	0	0	0	1.191	1.397	0	0	0	0	0	0	0	-1.24723	0.971891
Lx3B_3end	34.976	32.888	49.455	20.39	27.386	22.348	30.099	7.86	8.825	10.865	11.441	6.693	0	-1.31511	0.00439609
URR1	4.663	3.373	1.124	1.773	5.953	4.19	0	0.982	0.679	0.724	4.903	2.677	0	-1.35197	0.27623
RMER12	1.166	10.963	6.744	13.298	7.144	4.19	0	3.439	4.073	4.346	1.634	2.677	0	-1.37968	0.102716
RLTR30E_MM	0	3.373	0	0	0	0	0	0.491	0	0	0	0	0	-1.38505	0.957575
IAPEY4_I	15117.6	10943.4	16050.4	9029.19	14590.6	10689.2	5423.39	3636.56	3653.43	3403.74	7098.15	4905.84	0	-1.44272	8.81569e-10
L1VL1_5	0	0	3.372	0.887	1.191	0	0.941	0.491	0	0	0	0	0	-1.53542	0.701078
RLTR13D4	4.663	4.216	5.62	0.887	1.191	2.793	0	0	2.715	0.724	1.634	1.339	0	-1.68313	0.212273
RMER2	4.663	0.843	4.496	1.773	4.763	5.587	0	0.982	0	3.622	0	1.339	0	-1.75053	0.179399
RLTR13B3	31.478	42.164	25.852	43.439	103.589	71.233	3.762	22.596	13.576	10.865	21.247	22.756	0	-1.75489	0.000297866
IAPLTR4_LTR	0	0	4.496	0	1.191	5.587	0	0	0	0.724	0	2.677	0	-1.92878	0.539603
RLTR25B	1.166	3.373	1.124	2.66	0	2.793	0	0	0.679	0	0	2.677	0	-2.05966	0.27623
RLTR10E	0	3.373	0	0	2.381	0	0.941	0	0	0	0	0	0	-2.09994	0.665201
RLTR9A3B	2.332	0	0	0	0	2.793	0	0	0	0	0	0	0	-2.34758	0.742378
RLTR30D2_MM	4.663	0	1.124	0	0	1.397	0	0	0	0	0	0	0	-2.8465	0.452399
LTRIS5	0	0	4.496	4.433	2.381	4.19	0	0	0	0.724	0	1.339	0	-2.98188	0.0793665
ERVB4_1-I_MM	1474.8	1259.87	1844.45	1327.12	1394.29	2451.26	75.246	61.895	58.379	86.198	158.536	234.249	0	-3.86761	6.82238e-29
4.5SRNA	0	0	0	0	0	0	0	0	0	0	0	0	0	NA	NA
ALINE	0	0	0	0	0	0	0	0	0	0	0	0	0	NA	NA
B1-dID	0	0	0	0	0	0	0	0	0	0	0	0	0	NA	NA
B1F	0	0	0	0	0	0	0	0	0	0	0	0	0	NA	NA
B1F1	0	0	0	0	0	0	0	0	0	0	0	0	0	NA	NA
B1F2	0	0	0	0	0	0	0	0	0	0	0	0	0	NA	NA
B1_Mur1	0	0	0	0	0	0	0	0	0	0	0	0	0	NA	NA
B3	0	0	0	0	0	0	0	0	0	0	0	0	0	NA	NA
B3A	0	0	0	0	0	0	0	0	0	0	0	0	0	NA	NA
B4	0	0	0	0	0	0	0	0	0	0	0	0	0	NA	NA
B4A	0	0	0	0	0	0	0	0	0	0	0	0	0	NA	NA
BC1_Cp	0	0	0	0	0	0	0	0	0	0	0	0	0	NA	NA
BGLII	0	0	0	0	0	0	0	0	0	0	0	0	0	NA	NA
BGLII_B2	0	0	0	0	0	0	0	0	0	0	0	0	0	NA	NA
BGLII_C	0	0	0	0	0	0	0	0	0	0	0	0	0	NA	NA
BLACKJACK	0	0	0	0	0	0	0	0	0	0	0	0	0	NA	NA
C573	0	0	0	0	0	0	0	0	0	0	0	0	0	NA	NA
CHARLIE1	0	0	0	0	0	0	0	0	0	0	0	0	0	NA	NA
Charlie11	0	0	0	0	0	0	0	0	0	0	0	0	0	NA	NA
Charlie13a	0	0	0	0	0	0	0	0	0	0	0	0	0	NA	NA
Charlie13b	0	0	0	0	0	0	0	0	0	0	0	0	0	NA	NA
Charlie15a	0	0	0	0	0	0	0	0	0	0	0	0	0	NA	NA
Charlie16a	0	0	0	0	0	0	0	0	0	0	0	0	0	NA	NA
Charlie17a	0	0	0	0	0	0	0	0	0	0	0	0	0	NA	NA
Charlie18a	0	0	0	0	0	0	0	0	0	0	0	0	0	NA	NA
Charlie19a	0	0	0	0	0	0	0	0	0	0	0	0	0	NA	NA
CHARLIE1A	0	0	0	0	0	0	0	0	0	0	0	0	0	NA	NA
CHARLIE1B	0	0	0	0	0	0	0	0	0	0	0	0	0	NA	NA
CHARLIE2	0	0	0	0	0	0	0	0	0	0	0	0	0	NA	NA
Charlie21a	0	0	0	0	0	0	0	0	0	0	0	0	0	NA	NA
Charlie22a	0	0	0	0	0	0	0	0	0	0	0	0	0	NA	NA
Charlie24	0	0	0	0	0	0	0	0	0	0	0	0	0	NA	NA
Charlie25	0	0	0	0	0	0	0	0	0	0	0	0	0	NA	NA
Charlie26a	0	0	0	0	0	0	0	0	0	0	0	0	0	NA	NA
Charlie27	0	0	0	0	0	0	0	0	0	0	0	0	0	NA	NA
Charlie28	0	0	0	0	0	0	0	0	0	0	0	0	0	NA	NA
CHARLIE4	0	0	0	0	0	0	0	0	0	0	0	0	0	NA	NA
CHARLIE8A	0	0	0	0	0	0	0	0	0	0	0	0	0	NA	NA
CR1L	0	0	0	0	0	0	0	0	0	0	0	0	0	NA	NA
CR1_Mam	0	0	0	0	0	0	0	0	0	0	0	0	0	NA	NA
CYRA11_MM	0	0	0	0	0	0	0	0	0	0	0	0	0	NA	NA
DeuSINE	0	0	0	0	0	0	0	0	0	0	0	0	0	NA	NA
DNA1_Mam	0	0	0	0	0	0	0	0	0	0	0	0	0	NA	NA
ERVB4_1-LTR_MM	0	0	0	0	0	0	0	0	0	0	0	0	0	NA	NA
ERVB4_3-LTR_MM	0	0	0	0	0	0	0	0	0	0	0	0	0	NA	NA
ERVB5_1-LTR_MM	0	0	0	0	0	0	0	0	0	0	0	0	0	NA	NA
ERVL-B4	0	0	0	0	0	0	0	0	0	0	0	0	0	NA	NA
ERVL-E	0	0	0	0	0	0	0	0	0	0	0	0	0	NA	NA
Eulor1	0	0	0	0	0	0	0	0	0	0	0	0	0	NA	NA
Eulor10	0	0	0	0	0	0	0	0	0	0	0	0	0	NA	NA
Eulor11	0	0	0	0	0	0	0	0	0	0	0	0	0	NA	NA
Eulor12	0	0	0	0	0	0	0	0	0	0	0	0	0	NA	NA
Eulor12B_CM	0	0	0	0	0	0	0	0	0	0	0	0	0	NA	NA
Eulor12_CM	0	0	0	0	0	0	0	0	0	0	0	0	0	NA	NA
Eulor2A	0	0	0	0	0	0	0	0	0	0	0	0	0	NA	NA
Eulor2B	0	0	0	0	0	0	0	0	0	0	0	0	0	NA	NA
Eulor2C	0	0	0	0	0	0	0	0	0	0	0	0	0	NA	NA
Eulor3	0	0	0	0	0	0	0	0	0	0	0	0	0	NA	NA
Eulor4	0	0	0	0	0	0	0	0	0	0	0	0	0	NA	NA
Eulor5A	0	0	0	0	0	0	0	0	0	0	0	0	0	NA	NA
Eulor5B	0	0	0	0	0	0	0	0	0	0	0	0	0	NA	NA
Eulor6A	0	0	0	0	0	0	0	0	0	0	0	0	0	NA	NA
Eulor6B	0	0	0	0	0	0	0	0	0	0	0	0	0	NA	NA
Eulor6C	0	0	0	0	0	0	0	0	0	0	0	0	0	NA	NA
Eulor6D	0	0	0	0	0	0	0	0	0	0	0	0	0	NA	NA
Eulor6E	0	0	0	0	0	0	0	0	0	0	0	0	0	NA	NA
Eulor7	0	0	0	0	0	0	0	0	0	0	0	0	0	NA	NA
Eulor8	0	0	0	0	0	0	0	0	0	0	0	0	0	NA	NA
Eulor9A	0	0	0	0	0	0	0	0	0	0	0	0	0	NA	NA
Eulor9B	0	0	0	0	0	0	0	0	0	0	0	0	0	NA	NA
Eulor9C	0	0	0	0	0	0	0	0	0	0	0	0	0	NA	NA
EuthAT-1	0	0	0	0	0	0	0	0	0	0	0	0	0	NA	NA
EuthAT-2	0	0	0	0	0	0	0	0	0	0	0	0	0	NA	NA
EuthAT-2B	0	0	0	0	0	0	0	0	0	0	0	0	0	NA	NA
EuthAT-N1	0	0	0	0	0	0	0	0	0	0	0	0	0	NA	NA
Eutr1	0	0	0	0	0	0	0	0	0	0	0	0	0	NA	NA
Eutr10	0	0	0	0	0	0	0	0	0	0	0	0	0	NA	NA
Eutr11	0	0	0	0	0	0	0	0	0	0	0	0	0	NA	NA
Eutr12	0	0	0	0	0	0	0	0	0	0	0	0	0	NA	NA
Eutr13	0	0	0	0	0	0	0	0	0	0	0	0	0	NA	NA
Eutr14	0	0	0	0	0	0	0	0	0	0	0	0	0	NA	NA
Eutr15	0	0	0	0	0	0	0	0	0	0	0	0	0	NA	NA
Eutr16	0	0	0	0	0	0	0	0	0	0	0	0	0	NA	NA
Eutr17	0	0	0	0	0	0	0	0	0	0	0	0	0	NA	NA
Eutr18	0	0	0	0	0	0	0	0	0	0	0	0	0	NA	NA
Eutr2	0	0	0	0	0	0	0	0	0	0	0	0	0	NA	NA
Eutr3	0	0	0	0	0	0	0	0	0	0	0	0	0	NA	NA
Eutr4	0	0	0	0	0	0	0	0	0	0	0	0	0	NA	NA
Eutr5	0	0	0	0	0	0	0	0	0	0	0	0	0	NA	NA
Eutr6	0	0	0	0	0	0	0	0	0	0	0	0	0	NA	NA
Eutr7	0	0	0	0	0	0	0	0	0	0	0	0	0	NA	NA
Eutr8	0	0	0	0	0	0	0	0	0	0	0	0	0	NA	NA
Eutr9	0	0	0	0	0	0	0	0	0	0	0	0	0	NA	NA
EUTREP1	0	0	0	0	0	0	0	0	0	0	0	0	0	NA	NA
EUTREP10	0	0	0	0	0	0	0	0	0	0	0	0	0	NA	NA
EUTREP11	0	0	0	0	0	0	0	0	0	0	0	0	0	NA	NA
EUTREP12	0	0	0	0	0	0	0	0	0	0	0	0	0	NA	NA
EUTREP13	0	0	0	0	0	0	0	0	0	0	0	0	0	NA	NA
EUTREP14	0	0	0	0	0	0	0	0	0	0	0	0	0	NA	NA
EUTREP15	0	0	0	0	0	0	0	0	0	0	0	0	0	NA	NA
EUTREP16	0	0	0	0	0	0	0	0	0	0	0	0	0	NA	NA
EUTREP2	0	0	0	0	0	0	0	0	0	0	0	0	0	NA	NA
EUTREP3	0	0	0	0	0	0	0	0	0	0	0	0	0	NA	NA
EUTREP4	0	0	0	0	0	0	0	0	0	0	0	0	0	NA	NA
EUTREP5	0	0	0	0	0	0	0	0	0	0	0	0	0	NA	NA
EUTREP6	0	0	0	0	0	0	0	0	0	0	0	0	0	NA	NA
EUTREP7	0	0	0	0	0	0	0	0	0	0	0	0	0	NA	NA
EUTREP8	0	0	0	0	0	0	0	0	0	0	0	0	0	NA	NA
EutTc1-N1	0	0	0	0	0	0	0	0	0	0	0	0	0	NA	NA
GOLEM	0	0	0	0	0	0	0	0	0	0	0	0	0	NA	NA
GOLEM_B	0	0	0	0	0	0	0	0	0	0	0	0	0	NA	NA
HAL1	0	0	0	0	0	0	0	0	0	0	0	0	0	NA	NA
Helitron1Nb_Mam	0	0	0	0	0	0	0	0	0	0	0	0	0	NA	NA
Helitron3Na_Mam	0	0	0	0	0	0	0	0	0	0	0	0	0	NA	NA
HERVFH21I	0	0	0	0	0	0	0	0	0	0	0	0	0	NA	NA
HERVK22I	0	0	0	0	0	0	0	0	0	0	0	0	0	NA	NA
HERVKC4	0	0	0	0	0	0	0	0	0	0	0	0	0	NA	NA
HERVL66I	0	0	0	0	0	0	0	0	0	0	0	0	0	NA	NA
HERVL68	0	0	0	0	0	0	0	0	0	0	0	0	0	NA	NA
HERVS71	0	0	0	0	0	0	0	0	0	0	0	0	0	NA	NA
ID4_	0	0	0	0	0	0	0	0	0	0	0	0	0	NA	NA
ID_B1	0	0	0	0	0	0	0	0	0	0	0	0	0	NA	NA
Kanga1	0	0	0	0	0	0	0	0	0	0	0	0	0	NA	NA
Kanga11a	0	0	0	0	0	0	0	0	0	0	0	0	0	NA	NA
L1M1_5	0	0	0	0	0	0	0	0	0	0	0	0	0	NA	NA
L1M3A_5	0	0	0	0	0	0	0	0	0	0	0	0	0	NA	NA
L1M3D_5	0	0	0	0	0	0	0	0	0	0	0	0	0	NA	NA
L1M3DE_5	0	0	0	0	0	0	0	0	0	0	0	0	0	NA	NA
L1M6_5end	0	0	0	0	0	0	0	0	0	0	0	0	0	NA	NA
L1M7_5end	0	0	0	0	0	0	0	0	0	0	0	0	0	NA	NA
L1MA10	0	0	0	0	0	0	0	0	0	0	0	0	0	NA	NA
L1MA9_5	0	0	0	0	0	0	0	0	0	0	0	0	0	NA	NA
L1MB4_5	0	0	0	0	0	0	0	0	0	0	0	0	0	NA	NA
L1MB6_5	0	0	0	0	0	0	0	0	0	0	0	0	0	NA	NA
L1MB7	0	0	0	0	0	0	0	0	0	0	0	0	0	NA	NA
L1MC3	0	0	0	0	0	0	0	0	0	0	0	0	0	NA	NA
L1MC4_5end	0	0	0	0	0	0	0	0	0	0	0	0	0	NA	NA
L1MC4B	0	0	0	0	0	0	0	0	0	0	0	0	0	NA	NA
L1MC5	0	0	0	0	0	0	0	0	0	0	0	0	0	NA	NA
L1MD1_5	0	0	0	0	0	0	0	0	0	0	0	0	0	NA	NA
L1MDA_5	0	0	0	0	0	0	0	0	0	0	0	0	0	NA	NA
L1ME3C_3end	0	0	0	0	0	0	0	0	0	0	0	0	0	NA	NA
L1ME3D_3end	0	0	0	0	0	0	0	0	0	0	0	0	0	NA	NA
L1ME3E_3end	0	0	0	0	0	0	0	0	0	0	0	0	0	NA	NA
L1ME3F_3end	0	0	0	0	0	0	0	0	0	0	0	0	0	NA	NA
L1ME4	0	0	0	0	0	0	0	0	0	0	0	0	0	NA	NA
L1ME5	0	0	0	0	0	0	0	0	0	0	0	0	0	NA	NA
L1ME5_3end	0	0	0	0	0	0	0	0	0	0	0	0	0	NA	NA
L1MEC_5	0	0	0	0	0	0	0	0	0	0	0	0	0	NA	NA
L1MEe_5end	0	0	0	0	0	0	0	0	0	0	0	0	0	NA	NA
L1MEf_5end	0	0	0	0	0	0	0	0	0	0	0	0	0	NA	NA
L1MEg_5end	0	0	0	0	0	0	0	0	0	0	0	0	0	NA	NA
L1MM_F	0	0	0	0	0	0	0	0	0	0	0	0	0	NA	NA
L1_Mur3_5end	0	0	0	0	0	0	0	0	0	0	0	0	0	NA	NA
L1P_MA2	0	0	0	0	0	0	0	0	0	0	0	0	0	NA	NA
L1_Rod_5end	0	0	0	0	0	0	0	0	0	0	0	0	0	NA	NA
L1_Rod_orf2	0	0	0	0	0	0	0	0	0	0	0	0	0	NA	NA
L2	0	0	0	0	0	0	0	0	0	0	0	0	0	NA	NA
L2B	0	0	0	0	0	0	0	0	0	0	0	0	0	NA	NA
L2C	0	0	0	0	0	0	0	0	0	0	0	0	0	NA	NA
L2D	0	0	0	0	0	0	0	0	0	0	0	0	0	NA	NA
L3b_3end	0	0	0	0	0	0	0	0	0	0	0	0	0	NA	NA
L4	0	0	0	0	0	0	0	0	0	0	0	0	0	NA	NA
L5	0	0	0	0	0	0	0	0	0	0	0	0	0	NA	NA
LmeSINE1b	0	0	0	0	0	0	0	0	0	0	0	0	0	NA	NA
LmeSINE1c	0	0	0	0	0	0	0	0	0	0	0	0	0	NA	NA
LTR10A	0	0	0	0	0	0	0	0	0	0	0	0	0	NA	NA
LTR10G	0	0	0	0	0	0	0	0	0	0	0	0	0	NA	NA
LTR10_RN	0	0	0	0	0	0	0	0	0	0	0	0	0	NA	NA
LTR16A	0	0	0	0	0	0	0	0	0	0	0	0	0	NA	NA
LTR16B	0	0	0	0	0	0	0	0	0	0	0	0	0	NA	NA
LTR16B1	0	0	0	0	0	0	0	0	0	0	0	0	0	NA	NA
LTR16B2	0	0	0	0	0	0	0	0	0	0	0	0	0	NA	NA
LTR16D1	0	0	0	0	0	0	0	0	0	0	0	0	0	NA	NA
LTR16D2	0	0	0	0	0	0	0	0	0	0	0	0	0	NA	NA
LTR16E1	0	0	0	0	0	0	0	0	0	0	0	0	0	NA	NA
LTR16E2	0	0	0	0	0	0	0	0	0	0	0	0	0	NA	NA
LTR33	0	0	0	0	0	0	0	0	0	0	0	0	0	NA	NA
LTR33A	0	0	0	0	0	0	0	0	0	0	0	0	0	NA	NA
LTR33B	0	0	0	0	0	0	0	0	0	0	0	0	0	NA	NA
LTR33C	0	0	0	0	0	0	0	0	0	0	0	0	0	NA	NA
LTR40A1	0	0	0	0	0	0	0	0	0	0	0	0	0	NA	NA
LTR54	0	0	0	0	0	0	0	0	0	0	0	0	0	NA	NA
LTR54B	0	0	0	0	0	0	0	0	0	0	0	0	0	NA	NA
LTR67B	0	0	0	0	0	0	0	0	0	0	0	0	0	NA	NA
LTR68	0	0	0	0	0	0	0	0	0	0	0	0	0	NA	NA
LTR72_RN	0	0	0	0	0	0	0	0	0	0	0	0	0	NA	NA
LTR75_1	0	0	0	0	0	0	0	0	0	0	0	0	0	NA	NA
LTR78	0	0	0	0	0	0	0	0	0	0	0	0	0	NA	NA
LTR79	0	0	0	0	0	0	0	0	0	0	0	0	0	NA	NA
LTR80A	0	0	0	0	0	0	0	0	0	0	0	0	0	NA	NA
LTR80B	0	0	0	0	0	0	0	0	0	0	0	0	0	NA	NA
LTR81A	0	0	0	0	0	0	0	0	0	0	0	0	0	NA	NA
LTR81B	0	0	0	0	0	0	0	0	0	0	0	0	0	NA	NA
LTR81C	0	0	0	0	0	0	0	0	0	0	0	0	0	NA	NA
LTR82A	0	0	0	0	0	0	0	0	0	0	0	0	0	NA	NA
LTR82B	0	0	0	0	0	0	0	0	0	0	0	0	0	NA	NA
LTR83	0	0	0	0	0	0	0	0	0	0	0	0	0	NA	NA
LTR84a	0	0	0	0	0	0	0	0	0	0	0	0	0	NA	NA
LTR84b	0	0	0	0	0	0	0	0	0	0	0	0	0	NA	NA
LTR85a	0	0	0	0	0	0	0	0	0	0	0	0	0	NA	NA
LTR85b	0	0	0	0	0	0	0	0	0	0	0	0	0	NA	NA
LTR85c	0	0	0	0	0	0	0	0	0	0	0	0	0	NA	NA
LTR86A1	0	0	0	0	0	0	0	0	0	0	0	0	0	NA	NA
LTR86A2	0	0	0	0	0	0	0	0	0	0	0	0	0	NA	NA
LTR86B1	0	0	0	0	0	0	0	0	0	0	0	0	0	NA	NA
LTR86B2	0	0	0	0	0	0	0	0	0	0	0	0	0	NA	NA
LTR86C	0	0	0	0	0	0	0	0	0	0	0	0	0	NA	NA
LTR87	0	0	0	0	0	0	0	0	0	0	0	0	0	NA	NA
LTR88a	0	0	0	0	0	0	0	0	0	0	0	0	0	NA	NA
LTR88b	0	0	0	0	0	0	0	0	0	0	0	0	0	NA	NA
LTR88c	0	0	0	0	0	0	0	0	0	0	0	0	0	NA	NA
LTR89	0	0	0	0	0	0	0	0	0	0	0	0	0	NA	NA
LTR90A	0	0	0	0	0	0	0	0	0	0	0	0	0	NA	NA
LTR90B	0	0	0	0	0	0	0	0	0	0	0	0	0	NA	NA
LTRVL30	0	0	0	0	0	0	0	0	0	0	0	0	0	NA	NA
LX10	0	0	0	0	0	0	0	0	0	0	0	0	0	NA	NA
LX2	0	0	0	0	0	0	0	0	0	0	0	0	0	NA	NA
LX3	0	0	0	0	0	0	0	0	0	0	0	0	0	NA	NA
LX5	0	0	0	0	0	0	0	0	0	0	0	0	0	NA	NA
LX5c	0	0	0	0	0	0	0	0	0	0	0	0	0	NA	NA
LX6	0	0	0	0	0	0	0	0	0	0	0	0	0	NA	NA
LX7	0	0	0	0	0	0	0	0	0	0	0	0	0	NA	NA
LX8	0	0	0	0	0	0	0	0	0	0	0	0	0	NA	NA
LX8B	0	0	0	0	0	0	0	0	0	0	0	0	0	NA	NA
LX9	0	0	0	0	0	0	0	0	0	0	0	0	0	NA	NA
MamGypLTR1a	0	0	0	0	0	0	0	0	0	0	0	0	0	NA	NA
MamGypLTR1b	0	0	0	0	0	0	0	0	0	0	0	0	0	NA	NA
MamGypLTR1c	0	0	0	0	0	0	0	0	0	0	0	0	0	NA	NA
MamGypLTR1d	0	0	0	0	0	0	0	0	0	0	0	0	0	NA	NA
MamGypLTR2	0	0	0	0	0	0	0	0	0	0	0	0	0	NA	NA
MamGypLTR2b	0	0	0	0	0	0	0	0	0	0	0	0	0	NA	NA
MamGypLTR2c	0	0	0	0	0	0	0	0	0	0	0	0	0	NA	NA
MamGypLTR3	0	0	0	0	0	0	0	0	0	0	0	0	0	NA	NA
MamRep137	0	0	0	0	0	0	0	0	0	0	0	0	0	NA	NA
MamRep1527	0	0	0	0	0	0	0	0	0	0	0	0	0	NA	NA
MamRep1894	0	0	0	0	0	0	0	0	0	0	0	0	0	NA	NA
MamRep38	0	0	0	0	0	0	0	0	0	0	0	0	0	NA	NA
MamRep4096	0	0	0	0	0	0	0	0	0	0	0	0	0	NA	NA
MamRep434	0	0	0	0	0	0	0	0	0	0	0	0	0	NA	NA
MamRep488	0	0	0	0	0	0	0	0	0	0	0	0	0	NA	NA
MamRep564	0	0	0	0	0	0	0	0	0	0	0	0	0	NA	NA
MamRep605	0	0	0	0	0	0	0	0	0	0	0	0	0	NA	NA
MamSINE1	0	0	0	0	0	0	0	0	0	0	0	0	0	NA	NA
MARE1	0	0	0	0	0	0	0	0	0	0	0	0	0	NA	NA
MARE10	0	0	0	0	0	0	0	0	0	0	0	0	0	NA	NA
MARE11	0	0	0	0	0	0	0	0	0	0	0	0	0	NA	NA
MARE3	0	0	0	0	0	0	0	0	0	0	0	0	0	NA	NA
MARE4	0	0	0	0	0	0	0	0	0	0	0	0	0	NA	NA
MARE5	0	0	0	0	0	0	0	0	0	0	0	0	0	NA	NA
MARE6	0	0	0	0	0	0	0	0	0	0	0	0	0	NA	NA
MARE7	0	0	0	0	0	0	0	0	0	0	0	0	0	NA	NA
MARE8	0	0	0	0	0	0	0	0	0	0	0	0	0	NA	NA
MARE9	0	0	0	0	0	0	0	0	0	0	0	0	0	NA	NA
MER103	0	0	0	0	0	0	0	0	0	0	0	0	0	NA	NA
MER104	0	0	0	0	0	0	0	0	0	0	0	0	0	NA	NA
MER104A	0	0	0	0	0	0	0	0	0	0	0	0	0	NA	NA
MER104B	0	0	0	0	0	0	0	0	0	0	0	0	0	NA	NA
MER104C	0	0	0	0	0	0	0	0	0	0	0	0	0	NA	NA
MER115	0	0	0	0	0	0	0	0	0	0	0	0	0	NA	NA
MER121	0	0	0	0	0	0	0	0	0	0	0	0	0	NA	NA
MER123	0	0	0	0	0	0	0	0	0	0	0	0	0	NA	NA
MER124	0	0	0	0	0	0	0	0	0	0	0	0	0	NA	NA
MER125	0	0	0	0	0	0	0	0	0	0	0	0	0	NA	NA
MER126	0	0	0	0	0	0	0	0	0	0	0	0	0	NA	NA
MER127	0	0	0	0	0	0	0	0	0	0	0	0	0	NA	NA
MER129	0	0	0	0	0	0	0	0	0	0	0	0	0	NA	NA
MER130	0	0	0	0	0	0	0	0	0	0	0	0	0	NA	NA
MER131	0	0	0	0	0	0	0	0	0	0	0	0	0	NA	NA
MER132	0	0	0	0	0	0	0	0	0	0	0	0	0	NA	NA
MER133A	0	0	0	0	0	0	0	0	0	0	0	0	0	NA	NA
MER133B	0	0	0	0	0	0	0	0	0	0	0	0	0	NA	NA
MER134	0	0	0	0	0	0	0	0	0	0	0	0	0	NA	NA
MER135	0	0	0	0	0	0	0	0	0	0	0	0	0	NA	NA
MER136	0	0	0	0	0	0	0	0	0	0	0	0	0	NA	NA
MER2	0	0	0	0	0	0	0	0	0	0	0	0	0	NA	NA
MER21B	0	0	0	0	0	0	0	0	0	0	0	0	0	NA	NA
MER21C	0	0	0	0	0	0	0	0	0	0	0	0	0	NA	NA
MER21C_BT	0	0	0	0	0	0	0	0	0	0	0	0	0	NA	NA
MER25	0	0	0	0	0	0	0	0	0	0	0	0	0	NA	NA
MER2B	0	0	0	0	0	0	0	0	0	0	0	0	0	NA	NA
MER3	0	0	0	0	0	0	0	0	0	0	0	0	0	NA	NA
MER30	0	0	0	0	0	0	0	0	0	0	0	0	0	NA	NA
MER31A	0	0	0	0	0	0	0	0	0	0	0	0	0	NA	NA
MER34A	0	0	0	0	0	0	0	0	0	0	0	0	0	NA	NA
MER34A1	0	0	0	0	0	0	0	0	0	0	0	0	0	NA	NA
MER34-int	0	0	0	0	0	0	0	0	0	0	0	0	0	NA	NA
MER44D	0	0	0	0	0	0	0	0	0	0	0	0	0	NA	NA
MER46C	0	0	0	0	0	0	0	0	0	0	0	0	0	NA	NA
MER47B	0	0	0	0	0	0	0	0	0	0	0	0	0	NA	NA
MER47C	0	0	0	0	0	0	0	0	0	0	0	0	0	NA	NA
MER57B1	0	0	0	0	0	0	0	0	0	0	0	0	0	NA	NA
MER57C1	0	0	0	0	0	0	0	0	0	0	0	0	0	NA	NA
MER57C2	0	0	0	0	0	0	0	0	0	0	0	0	0	NA	NA
MER57D	0	0	0	0	0	0	0	0	0	0	0	0	0	NA	NA
MER57E1	0	0	0	0	0	0	0	0	0	0	0	0	0	NA	NA
MER57E2	0	0	0	0	0	0	0	0	0	0	0	0	0	NA	NA
MER57E3	0	0	0	0	0	0	0	0	0	0	0	0	0	NA	NA
MER58A	0	0	0	0	0	0	0	0	0	0	0	0	0	NA	NA
MER58B	0	0	0	0	0	0	0	0	0	0	0	0	0	NA	NA
MER58C	0	0	0	0	0	0	0	0	0	0	0	0	0	NA	NA
MER58D	0	0	0	0	0	0	0	0	0	0	0	0	0	NA	NA
MER5A	0	0	0	0	0	0	0	0	0	0	0	0	0	NA	NA
MER5A1	0	0	0	0	0	0	0	0	0	0	0	0	0	NA	NA
MER5C	0	0	0	0	0	0	0	0	0	0	0	0	0	NA	NA
MER5C1	0	0	0	0	0	0	0	0	0	0	0	0	0	NA	NA
MER6	0	0	0	0	0	0	0	0	0	0	0	0	0	NA	NA
MER63C	0	0	0	0	0	0	0	0	0	0	0	0	0	NA	NA
MER65A	0	0	0	0	0	0	0	0	0	0	0	0	0	NA	NA
MER65I	0	0	0	0	0	0	0	0	0	0	0	0	0	NA	NA
MER68A	0	0	0	0	0	0	0	0	0	0	0	0	0	NA	NA
MER68_I	0	0	0	0	0	0	0	0	0	0	0	0	0	NA	NA
MER69A	0	0	0	0	0	0	0	0	0	0	0	0	0	NA	NA
MER69B	0	0	0	0	0	0	0	0	0	0	0	0	0	NA	NA
MER6C	0	0	0	0	0	0	0	0	0	0	0	0	0	NA	NA
MER70_I	0	0	0	0	0	0	0	0	0	0	0	0	0	NA	NA
MER74	0	0	0	0	0	0	0	0	0	0	0	0	0	NA	NA
MER74A	0	0	0	0	0	0	0	0	0	0	0	0	0	NA	NA
MER76-int	0	0	0	0	0	0	0	0	0	0	0	0	0	NA	NA
MER80	0	0	0	0	0	0	0	0	0	0	0	0	0	NA	NA
MER82	0	0	0	0	0	0	0	0	0	0	0	0	0	NA	NA
MER90a_LTR	0	0	0	0	0	0	0	0	0	0	0	0	0	NA	NA
MER91B	0	0	0	0	0	0	0	0	0	0	0	0	0	NA	NA
MER92C	0	0	0	0	0	0	0	0	0	0	0	0	0	NA	NA
MER97d	0	0	0	0	0	0	0	0	0	0	0	0	0	NA	NA
MERX	0	0	0	0	0	0	0	0	0	0	0	0	0	NA	NA
MIR	0	0	0	0	0	0	0	0	0	0	0	0	0	NA	NA
MIR3	0	0	0	0	0	0	0	0	0	0	0	0	0	NA	NA
MIRb	0	0	0	0	0	0	0	0	0	0	0	0	0	NA	NA
MIRc	0	0	0	0	0	0	0	0	0	0	0	0	0	NA	NA
MLT1A0	0	0	0	0	0	0	0	0	0	0	0	0	0	NA	NA
MLT1A1	0	0	0	0	0	0	0	0	0	0	0	0	0	NA	NA
MLT1B	0	0	0	0	0	0	0	0	0	0	0	0	0	NA	NA
MLT1C	0	0	0	0	0	0	0	0	0	0	0	0	0	NA	NA
MLT1C1	0	0	0	0	0	0	0	0	0	0	0	0	0	NA	NA
MLT1C2	0	0	0	0	0	0	0	0	0	0	0	0	0	NA	NA
MLT1D	0	0	0	0	0	0	0	0	0	0	0	0	0	NA	NA
MLT1E	0	0	0	0	0	0	0	0	0	0	0	0	0	NA	NA
MLT1E1	0	0	0	0	0	0	0	0	0	0	0	0	0	NA	NA
MLT1E1A	0	0	0	0	0	0	0	0	0	0	0	0	0	NA	NA
MLT1E2	0	0	0	0	0	0	0	0	0	0	0	0	0	NA	NA
MLT1F	0	0	0	0	0	0	0	0	0	0	0	0	0	NA	NA
MLT1F1	0	0	0	0	0	0	0	0	0	0	0	0	0	NA	NA
MLT1F2	0	0	0	0	0	0	0	0	0	0	0	0	0	NA	NA
MLT1F_I	0	0	0	0	0	0	0	0	0	0	0	0	0	NA	NA
MLT1H_I	0	0	0	0	0	0	0	0	0	0	0	0	0	NA	NA
MLT1_I	0	0	0	0	0	0	0	0	0	0	0	0	0	NA	NA
MLT1J	0	0	0	0	0	0	0	0	0	0	0	0	0	NA	NA
MLT1J1	0	0	0	0	0	0	0	0	0	0	0	0	0	NA	NA
MLT1J2	0	0	0	0	0	0	0	0	0	0	0	0	0	NA	NA
MLT1J-int	0	0	0	0	0	0	0	0	0	0	0	0	0	NA	NA
MLT1M	0	0	0	0	0	0	0	0	0	0	0	0	0	NA	NA
MLT1O	0	0	0	0	0	0	0	0	0	0	0	0	0	NA	NA
MLT2B2	0	0	0	0	0	0	0	0	0	0	0	0	0	NA	NA
MLT2B3	0	0	0	0	0	0	0	0	0	0	0	0	0	NA	NA
MLT2B4	0	0	0	0	0	0	0	0	0	0	0	0	0	NA	NA
MLT2E	0	0	0	0	0	0	0	0	0	0	0	0	0	NA	NA
MLT2F	0	0	0	0	0	0	0	0	0	0	0	0	0	NA	NA
MLT-int	0	0	0	0	0	0	0	0	0	0	0	0	0	NA	NA
MLTR11A	0	0	0	0	0	0	0	0	0	0	0	0	0	NA	NA
MLTR11B	0	0	0	0	0	0	0	0	0	0	0	0	0	NA	NA
MLTR12	0	0	0	0	0	0	0	0	0	0	0	0	0	NA	NA
MLTR13	0	0	0	0	0	0	0	0	0	0	0	0	0	NA	NA
MLTR14	0	0	0	0	0	0	0	0	0	0	0	0	0	NA	NA
MLTR18A_MM	0	0	0	0	0	0	0	0	0	0	0	0	0	NA	NA
MLTR18B_MM	0	0	0	0	0	0	0	0	0	0	0	0	0	NA	NA
MLTR18C_MM	0	0	0	0	0	0	0	0	0	0	0	0	0	NA	NA
MLTR18D_MM	0	0	0	0	0	0	0	0	0	0	0	0	0	NA	NA
MLTR18_MM	0	0	0	0	0	0	0	0	0	0	0	0	0	NA	NA
MLTR32C_MM	0	0	0	0	0	0	0	0	0	0	0	0	0	NA	NA
MLTR73	0	0	0	0	0	0	0	0	0	0	0	0	0	NA	NA
MMAR1	0	0	0	0	0	0	0	0	0	0	0	0	0	NA	NA
MSTC	0	0	0	0	0	0	0	0	0	0	0	0	0	NA	NA
MST_I	0	0	0	0	0	0	0	0	0	0	0	0	0	NA	NA
MT2A	0	0	0	0	0	0	0	0	0	0	0	0	0	NA	NA
MT2B1	0	0	0	0	0	0	0	0	0	0	0	0	0	NA	NA
MTD	0	0	0	0	0	0	0	0	0	0	0	0	0	NA	NA
MTE	0	0	0	0	0	0	0	0	0	0	0	0	0	NA	NA
MTE2a_LTR	0	0	0	0	0	0	0	0	0	0	0	0	0	NA	NA
MTE2b_LTR	0	0	0	0	0	0	0	0	0	0	0	0	0	NA	NA
MTEa_LTR	0	0	0	0	0	0	0	0	0	0	0	0	0	NA	NA
MTEb_LTR	0	0	0	0	0	0	0	0	0	0	0	0	0	NA	NA
MTE-int	0	0	0	0	0	0	0	0	0	0	0	0	0	NA	NA
MurSAT1	0	0	0	0	0	0	0	0	0	0	0	0	0	NA	NA
MUSID2	0	0	0	0	0	0	0	0	0	0	0	0	0	NA	NA
MUSID3	0	0	0	0	0	0	0	0	0	0	0	0	0	NA	NA
MUSID4	0	0	0	0	0	0	0	0	0	0	0	0	0	NA	NA
MUSID5	0	0	0	0	0	0	0	0	0	0	0	0	0	NA	NA
ORR1B1-int	0	0	0	0	0	0	0	0	0	0	0	0	0	NA	NA
ORR1BI	0	0	0	0	0	0	0	0	0	0	0	0	0	NA	NA
ORR1C	0	0	0	0	0	0	0	0	0	0	0	0	0	NA	NA
ORR1C1	0	0	0	0	0	0	0	0	0	0	0	0	0	NA	NA
ORR1C2	0	0	0	0	0	0	0	0	0	0	0	0	0	NA	NA
ORR1D	0	0	0	0	0	0	0	0	0	0	0	0	0	NA	NA
ORR1D1_LTR	0	0	0	0	0	0	0	0	0	0	0	0	0	NA	NA
ORR1D2_LTR	0	0	0	0	0	0	0	0	0	0	0	0	0	NA	NA
ORR1D-int	0	0	0	0	0	0	0	0	0	0	0	0	0	NA	NA
ORR1E	0	0	0	0	0	0	0	0	0	0	0	0	0	NA	NA
ORR1F	0	0	0	0	0	0	0	0	0	0	0	0	0	NA	NA
ORR1G	0	0	0	0	0	0	0	0	0	0	0	0	0	NA	NA
ORSL	0	0	0	0	0	0	0	0	0	0	0	0	0	NA	NA
ORSL-2a	0	0	0	0	0	0	0	0	0	0	0	0	0	NA	NA
ORSL-2b	0	0	0	0	0	0	0	0	0	0	0	0	0	NA	NA
PB1	0	0	0	0	0	0	0	0	0	0	0	0	0	NA	NA
PB1D10	0	0	0	0	0	0	0	0	0	0	0	0	0	NA	NA
PB1D11	0	0	0	0	0	0	0	0	0	0	0	0	0	NA	NA
PB1D7	0	0	0	0	0	0	0	0	0	0	0	0	0	NA	NA
PB1D9	0	0	0	0	0	0	0	0	0	0	0	0	0	NA	NA
RCHARR1	0	0	0	0	0	0	0	0	0	0	0	0	0	NA	NA
RICKSHA	0	0	0	0	0	0	0	0	0	0	0	0	0	NA	NA
RICKSHA_0	0	0	0	0	0	0	0	0	0	0	0	0	0	NA	NA
Ricksha_a	0	0	0	0	0	0	0	0	0	0	0	0	0	NA	NA
RLTR11A	0	0	0	0	0	0	0	0	0	0	0	0	0	NA	NA
RLTR11A2	0	0	0	0	0	0	0	0	0	0	0	0	0	NA	NA
RLTR11C_MM	0	0	0	0	0	0	0	0	0	0	0	0	0	NA	NA
RLTR11D	0	0	0	0	0	0	0	0	0	0	0	0	0	NA	NA
RLTR12	0	0	0	0	0	0	0	0	0	0	0	0	0	NA	NA
RLTR12B	0	0	0	0	0	0	0	0	0	0	0	0	0	NA	NA
RLTR12BD_Mm	0	0	0	0	0	0	0	0	0	0	0	0	0	NA	NA
RLTR12C	0	0	0	0	0	0	0	0	0	0	0	0	0	NA	NA
RLTR12D	0	0	0	0	0	0	0	0	0	0	0	0	0	NA	NA
RLTR12E	0	0	0	0	0	0	0	0	0	0	0	0	0	NA	NA
RLTR12F	0	0	0	0	0	0	0	0	0	0	0	0	0	NA	NA
RLTR12G	0	0	0	0	0	0	0	0	0	0	0	0	0	NA	NA
RLTR12H	0	0	0	0	0	0	0	0	0	0	0	0	0	NA	NA
RLTR16	0	0	0	0	0	0	0	0	0	0	0	0	0	NA	NA
RLTR16C_MM	0	0	0	0	0	0	0	0	0	0	0	0	0	NA	NA
RLTR18	0	0	0	0	0	0	0	0	0	0	0	0	0	NA	NA
RLTR18_I	0	0	0	0	0	0	0	0	0	0	0	0	0	NA	NA
RLTR18_MM	0	0	0	0	0	0	0	0	0	0	0	0	0	NA	NA
RLTR19A2	0	0	0	0	0	0	0	0	0	0	0	0	0	NA	NA
RLTR19D	0	0	0	0	0	0	0	0	0	0	0	0	0	NA	NA
RLTR19-int	0	0	0	0	0	0	0	0	0	0	0	0	0	NA	NA
RLTR1E_MM	0	0	0	0	0	0	0	0	0	0	0	0	0	NA	NA
RLTR1_MM	0	0	0	0	0	0	0	0	0	0	0	0	0	NA	NA
RLTR20A	0	0	0	0	0	0	0	0	0	0	0	0	0	NA	NA
RLTR20A1_MM	0	0	0	0	0	0	0	0	0	0	0	0	0	NA	NA
RLTR20A2B_MM	0	0	0	0	0	0	0	0	0	0	0	0	0	NA	NA
RLTR20A3_MM	0	0	0	0	0	0	0	0	0	0	0	0	0	NA	NA
RLTR20A4	0	0	0	0	0	0	0	0	0	0	0	0	0	NA	NA
RLTR20B1_MM	0	0	0	0	0	0	0	0	0	0	0	0	0	NA	NA
RLTR20B2_MM	0	0	0	0	0	0	0	0	0	0	0	0	0	NA	NA
RLTR20B3	0	0	0	0	0	0	0	0	0	0	0	0	0	NA	NA
RLTR20B3A_MM	0	0	0	0	0	0	0	0	0	0	0	0	0	NA	NA
RLTR20B4_MM	0	0	0	0	0	0	0	0	0	0	0	0	0	NA	NA
RLTR20B5_MM	0	0	0	0	0	0	0	0	0	0	0	0	0	NA	NA
RLTR20C_MM	0	0	0	0	0	0	0	0	0	0	0	0	0	NA	NA
RLTR20D_MM	0	0	0	0	0	0	0	0	0	0	0	0	0	NA	NA
RLTR21_MM	0	0	0	0	0	0	0	0	0	0	0	0	0	NA	NA
RLTR23_MM	0	0	0	0	0	0	0	0	0	0	0	0	0	NA	NA
RLTR24B_MM	0	0	0	0	0	0	0	0	0	0	0	0	0	NA	NA
RLTR26B_MM	0	0	0	0	0	0	0	0	0	0	0	0	0	NA	NA
RLTR26C_MM	0	0	0	0	0	0	0	0	0	0	0	0	0	NA	NA
RLTR26D_MM	0	0	0	0	0	0	0	0	0	0	0	0	0	NA	NA
RLTR30	0	0	0	0	0	0	0	0	0	0	0	0	0	NA	NA
RLTR30B_MM	0	0	0	0	0	0	0	0	0	0	0	0	0	NA	NA
RLTR30C_MM	0	0	0	0	0	0	0	0	0	0	0	0	0	NA	NA
RLTR30D_MM	0	0	0	0	0	0	0	0	0	0	0	0	0	NA	NA
RLTR30D_RN	0	0	0	0	0	0	0	0	0	0	0	0	0	NA	NA
RLTR31B2	0	0	0	0	0	0	0	0	0	0	0	0	0	NA	NA
RLTR31B_MM	0	0	0	0	0	0	0	0	0	0	0	0	0	NA	NA
RLTR31_MM	0	0	0	0	0	0	0	0	0	0	0	0	0	NA	NA
RLTR31_Mur	0	0	0	0	0	0	0	0	0	0	0	0	0	NA	NA
RLTR34B_MM	0	0	0	0	0	0	0	0	0	0	0	0	0	NA	NA
RLTR34C_MM	0	0	0	0	0	0	0	0	0	0	0	0	0	NA	NA
RLTR34D_MM	0	0	0	0	0	0	0	0	0	0	0	0	0	NA	NA
RLTR34_MM	0	0	0	0	0	0	0	0	0	0	0	0	0	NA	NA
RLTR35B_MM	0	0	0	0	0	0	0	0	0	0	0	0	0	NA	NA
RLTR40_MM	0	0	0	0	0	0	0	0	0	0	0	0	0	NA	NA
RLTR41	0	0	0	0	0	0	0	0	0	0	0	0	0	NA	NA
RLTR42	0	0	0	0	0	0	0	0	0	0	0	0	0	NA	NA
RLTR43A	0	0	0	0	0	0	0	0	0	0	0	0	0	NA	NA
RLTR43B	0	0	0	0	0	0	0	0	0	0	0	0	0	NA	NA
RLTR44A_LTR	0	0	0	0	0	0	0	0	0	0	0	0	0	NA	NA
RLTR46A2	0	0	0	0	0	0	0	0	0	0	0	0	0	NA	NA
RLTR47	0	0	0	0	0	0	0	0	0	0	0	0	0	NA	NA
RLTR48B	0	0	0	0	0	0	0	0	0	0	0	0	0	NA	NA
RLTR49	0	0	0	0	0	0	0	0	0	0	0	0	0	NA	NA
RLTR50A	0	0	0	0	0	0	0	0	0	0	0	0	0	NA	NA
RLTR51A_Mm	0	0	0	0	0	0	0	0	0	0	0	0	0	NA	NA
RLTR51B_Mm	0	0	0	0	0	0	0	0	0	0	0	0	0	NA	NA
RLTR53B_Mm	0	0	0	0	0	0	0	0	0	0	0	0	0	NA	NA
RLTR53_Mm	0	0	0	0	0	0	0	0	0	0	0	0	0	NA	NA
RLTR9A	0	0	0	0	0	0	0	0	0	0	0	0	0	NA	NA
RLTR9A3A	0	0	0	0	0	0	0	0	0	0	0	0	0	NA	NA
RLTR9B	0	0	0	0	0	0	0	0	0	0	0	0	0	NA	NA
RLTR9C	0	0	0	0	0	0	0	0	0	0	0	0	0	NA	NA
RMER1	0	0	0	0	0	0	0	0	0	0	0	0	0	NA	NA
RMER10A	0	0	0	0	0	0	0	0	0	0	0	0	0	NA	NA
RMER13A2	0	0	0	0	0	0	0	0	0	0	0	0	0	NA	NA
RMER15-int	0	0	0	0	0	0	0	0	0	0	0	0	0	NA	NA
RMER16A2	0	0	0	0	0	0	0	0	0	0	0	0	0	NA	NA
RMER16A3	0	0	0	0	0	0	0	0	0	0	0	0	0	NA	NA
RMER16B	0	0	0	0	0	0	0	0	0	0	0	0	0	NA	NA
RMER16B2	0	0	0	0	0	0	0	0	0	0	0	0	0	NA	NA
RMER16B3	0	0	0	0	0	0	0	0	0	0	0	0	0	NA	NA
RMER16C	0	0	0	0	0	0	0	0	0	0	0	0	0	NA	NA
RMER17C2	0	0	0	0	0	0	0	0	0	0	0	0	0	NA	NA
RMER19	0	0	0	0	0	0	0	0	0	0	0	0	0	NA	NA
RMER19C	0	0	0	0	0	0	0	0	0	0	0	0	0	NA	NA
RMER1A	0	0	0	0	0	0	0	0	0	0	0	0	0	NA	NA
RMER20	0	0	0	0	0	0	0	0	0	0	0	0	0	NA	NA
RMER20A	0	0	0	0	0	0	0	0	0	0	0	0	0	NA	NA
RMER20B	0	0	0	0	0	0	0	0	0	0	0	0	0	NA	NA
RMER20C_Mm	0	0	0	0	0	0	0	0	0	0	0	0	0	NA	NA
RMER21B	0	0	0	0	0	0	0	0	0	0	0	0	0	NA	NA
RMER30	0	0	0	0	0	0	0	0	0	0	0	0	0	NA	NA
RMER3D1_LTR	0	0	0	0	0	0	0	0	0	0	0	0	0	NA	NA
RMER3D2_LTR	0	0	0	0	0	0	0	0	0	0	0	0	0	NA	NA
RMER3D3_LTR	0	0	0	0	0	0	0	0	0	0	0	0	0	NA	NA
RMER3D4_LTR	0	0	0	0	0	0	0	0	0	0	0	0	0	NA	NA
RMER3D-int	0	0	0	0	0	0	0	0	0	0	0	0	0	NA	NA
RMER4	0	0	0	0	0	0	0	0	0	0	0	0	0	NA	NA
RMER5	0	0	0	0	0	0	0	0	0	0	0	0	0	NA	NA
RMER6BA	0	0	0	0	0	0	0	0	0	0	0	0	0	NA	NA
RMER6-int	0	0	0	0	0	0	0	0	0	0	0	0	0	NA	NA
RNERVK23	0	0	0	0	0	0	0	0	0	0	0	0	0	NA	NA
RNLTR23	0	0	0	0	0	0	0	0	0	0	0	0	0	NA	NA
RodERV21	0	0	0	0	0	0	0	0	0	0	0	0	0	NA	NA
RSINE1	0	0	0	0	0	0	0	0	0	0	0	0	0	NA	NA
RSINE2	0	0	0	0	0	0	0	0	0	0	0	0	0	NA	NA
RSINE2A	0	0	0	0	0	0	0	0	0	0	0	0	0	NA	NA
SQR2_MM	0	0	0	0	0	0	0	0	0	0	0	0	0	NA	NA
SSU-rRNA_Cel	0	0	0	0	0	0	0	0	0	0	0	0	0	NA	NA
SVA2	0	0	0	0	0	0	0	0	0	0	0	0	0	NA	NA
TAR1	0	0	0	0	0	0	0	0	0	0	0	0	0	NA	NA
THER1	0	0	0	0	0	0	0	0	0	0	0	0	0	NA	NA
THER2	0	0	0	0	0	0	0	0	0	0	0	0	0	NA	NA
Tigger10	0	0	0	0	0	0	0	0	0	0	0	0	0	NA	NA
Tigger12	0	0	0	0	0	0	0	0	0	0	0	0	0	NA	NA
Tigger12A	0	0	0	0	0	0	0	0	0	0	0	0	0	NA	NA
Tigger13a	0	0	0	0	0	0	0	0	0	0	0	0	0	NA	NA
Tigger14a	0	0	0	0	0	0	0	0	0	0	0	0	0	NA	NA
Tigger15a	0	0	0	0	0	0	0	0	0	0	0	0	0	NA	NA
Tigger16a	0	0	0	0	0	0	0	0	0	0	0	0	0	NA	NA
Tigger16b	0	0	0	0	0	0	0	0	0	0	0	0	0	NA	NA
Tigger2b	0	0	0	0	0	0	0	0	0	0	0	0	0	NA	NA
TIGGER5A	0	0	0	0	0	0	0	0	0	0	0	0	0	NA	NA
TIGGER5_A	0	0	0	0	0	0	0	0	0	0	0	0	0	NA	NA
TIGGER5_B	0	0	0	0	0	0	0	0	0	0	0	0	0	NA	NA
TIGGER6A	0	0	0	0	0	0	0	0	0	0	0	0	0	NA	NA
Tigger9b	0	0	0	0	0	0	0	0	0	0	0	0	0	NA	NA
tRNA-Ala-GCA	0	0	0	0	0	0	0	0	0	0	0	0	0	NA	NA
tRNA-Ala-GCY_	0	0	0	0	0	0	0	0	0	0	0	0	0	NA	NA
tRNA-Arg-CGA	0	0	0	0	0	0	0	0	0	0	0	0	0	NA	NA
tRNA-Arg-CGG	0	0	0	0	0	0	0	0	0	0	0	0	0	NA	NA
tRNA-Arg-CGY	0	0	0	0	0	0	0	0	0	0	0	0	0	NA	NA
tRNA-Asp-GAY	0	0	0	0	0	0	0	0	0	0	0	0	0	NA	NA
tRNA-Gln-CAA	0	0	0	0	0	0	0	0	0	0	0	0	0	NA	NA
tRNA-Gln-CAA_	0	0	0	0	0	0	0	0	0	0	0	0	0	NA	NA
tRNA-Gln-CAG	0	0	0	0	0	0	0	0	0	0	0	0	0	NA	NA
tRNA-His-CAY	0	0	0	0	0	0	0	0	0	0	0	0	0	NA	NA
tRNA-His-CAY_	0	0	0	0	0	0	0	0	0	0	0	0	0	NA	NA
tRNA-Ile-ATA	0	0	0	0	0	0	0	0	0	0	0	0	0	NA	NA
tRNA-Ile-ATC	0	0	0	0	0	0	0	0	0	0	0	0	0	NA	NA
tRNA-Ile-ATT	0	0	0	0	0	0	0	0	0	0	0	0	0	NA	NA
tRNA-Leu-CTA	0	0	0	0	0	0	0	0	0	0	0	0	0	NA	NA
tRNA-Leu-CTA_	0	0	0	0	0	0	0	0	0	0	0	0	0	NA	NA
tRNA-Leu-CTG	0	0	0	0	0	0	0	0	0	0	0	0	0	NA	NA
tRNA-Leu-CTY	0	0	0	0	0	0	0	0	0	0	0	0	0	NA	NA
tRNA-Leu-TTA	0	0	0	0	0	0	0	0	0	0	0	0	0	NA	NA
tRNA-Leu-TTA(m)	0	0	0	0	0	0	0	0	0	0	0	0	0	NA	NA
tRNA-Leu-TTG	0	0	0	0	0	0	0	0	0	0	0	0	0	NA	NA
tRNA-Lys-AAG	0	0	0	0	0	0	0	0	0	0	0	0	0	NA	NA
tRNA-Met	0	0	0	0	0	0	0	0	0	0	0	0	0	NA	NA
tRNA-Met_	0	0	0	0	0	0	0	0	0	0	0	0	0	NA	NA
tRNA-Met-i	0	0	0	0	0	0	0	0	0	0	0	0	0	NA	NA
tRNA-Pro-CCA	0	0	0	0	0	0	0	0	0	0	0	0	0	NA	NA
tRNA-Pro-CCG	0	0	0	0	0	0	0	0	0	0	0	0	0	NA	NA
tRNA-SeC(e)-TGA	0	0	0	0	0	0	0	0	0	0	0	0	0	NA	NA
tRNA-Ser-AGY	0	0	0	0	0	0	0	0	0	0	0	0	0	NA	NA
tRNA-Ser-TCA	0	0	0	0	0	0	0	0	0	0	0	0	0	NA	NA
tRNA-Ser-TCA_	0	0	0	0	0	0	0	0	0	0	0	0	0	NA	NA
tRNA-Ser-TCAm	0	0	0	0	0	0	0	0	0	0	0	0	0	NA	NA
tRNA-Ser-TCG	0	0	0	0	0	0	0	0	0	0	0	0	0	NA	NA
tRNA-Ser-TCY	0	0	0	0	0	0	0	0	0	0	0	0	0	NA	NA
tRNA-Thr-ACG_	0	0	0	0	0	0	0	0	0	0	0	0	0	NA	NA
tRNA-Thr-ACY_	0	0	0	0	0	0	0	0	0	0	0	0	0	NA	NA
tRNA-Tyr-TAC	0	0	0	0	0	0	0	0	0	0	0	0	0	NA	NA
tRNA-Tyr-TAT	0	0	0	0	0	0	0	0	0	0	0	0	0	NA	NA
tRNA-Val-GTA	0	0	0	0	0	0	0	0	0	0	0	0	0	NA	NA
U14	0	0	0	0	0	0	0	0	0	0	0	0	0	NA	NA
U7	0	0	0	0	0	0	0	0	0	0	0	0	0	NA	NA
U8	0	0	0	0	0	0	0	0	0	0	0	0	0	NA	NA
UCON1	0	0	0	0	0	0	0	0	0	0	0	0	0	NA	NA
UCON10	0	0	0	0	0	0	0	0	0	0	0	0	0	NA	NA
UCON100	0	0	0	0	0	0	0	0	0	0	0	0	0	NA	NA
UCON101	0	0	0	0	0	0	0	0	0	0	0	0	0	NA	NA
UCON102	0	0	0	0	0	0	0	0	0	0	0	0	0	NA	NA
UCON103	0	0	0	0	0	0	0	0	0	0	0	0	0	NA	NA
UCON104	0	0	0	0	0	0	0	0	0	0	0	0	0	NA	NA
UCON105	0	0	0	0	0	0	0	0	0	0	0	0	0	NA	NA
UCON106	0	0	0	0	0	0	0	0	0	0	0	0	0	NA	NA
UCON107	0	0	0	0	0	0	0	0	0	0	0	0	0	NA	NA
UCON11	0	0	0	0	0	0	0	0	0	0	0	0	0	NA	NA
UCON12	0	0	0	0	0	0	0	0	0	0	0	0	0	NA	NA
UCON12A	0	0	0	0	0	0	0	0	0	0	0	0	0	NA	NA
UCON13	0	0	0	0	0	0	0	0	0	0	0	0	0	NA	NA
UCON132a	0	0	0	0	0	0	0	0	0	0	0	0	0	NA	NA
UCON132b	0	0	0	0	0	0	0	0	0	0	0	0	0	NA	NA
UCON14	0	0	0	0	0	0	0	0	0	0	0	0	0	NA	NA
UCON15	0	0	0	0	0	0	0	0	0	0	0	0	0	NA	NA
UCON16	0	0	0	0	0	0	0	0	0	0	0	0	0	NA	NA
UCON17	0	0	0	0	0	0	0	0	0	0	0	0	0	NA	NA
UCON18	0	0	0	0	0	0	0	0	0	0	0	0	0	NA	NA
UCON19	0	0	0	0	0	0	0	0	0	0	0	0	0	NA	NA
UCON2	0	0	0	0	0	0	0	0	0	0	0	0	0	NA	NA
UCON20	0	0	0	0	0	0	0	0	0	0	0	0	0	NA	NA
UCON21	0	0	0	0	0	0	0	0	0	0	0	0	0	NA	NA
UCON22	0	0	0	0	0	0	0	0	0	0	0	0	0	NA	NA
UCON23	0	0	0	0	0	0	0	0	0	0	0	0	0	NA	NA
UCON24	0	0	0	0	0	0	0	0	0	0	0	0	0	NA	NA
UCON25	0	0	0	0	0	0	0	0	0	0	0	0	0	NA	NA
UCON26	0	0	0	0	0	0	0	0	0	0	0	0	0	NA	NA
UCON27	0	0	0	0	0	0	0	0	0	0	0	0	0	NA	NA
UCON28	0	0	0	0	0	0	0	0	0	0	0	0	0	NA	NA
UCON28a	0	0	0	0	0	0	0	0	0	0	0	0	0	NA	NA
UCON28b	0	0	0	0	0	0	0	0	0	0	0	0	0	NA	NA
UCON28c	0	0	0	0	0	0	0	0	0	0	0	0	0	NA	NA
UCON29	0	0	0	0	0	0	0	0	0	0	0	0	0	NA	NA
UCON3	0	0	0	0	0	0	0	0	0	0	0	0	0	NA	NA
UCON31	0	0	0	0	0	0	0	0	0	0	0	0	0	NA	NA
UCON32	0	0	0	0	0	0	0	0	0	0	0	0	0	NA	NA
UCON33	0	0	0	0	0	0	0	0	0	0	0	0	0	NA	NA
UCON34	0	0	0	0	0	0	0	0	0	0	0	0	0	NA	NA
UCON35	0	0	0	0	0	0	0	0	0	0	0	0	0	NA	NA
UCON36	0	0	0	0	0	0	0	0	0	0	0	0	0	NA	NA
UCON37	0	0	0	0	0	0	0	0	0	0	0	0	0	NA	NA
UCON38	0	0	0	0	0	0	0	0	0	0	0	0	0	NA	NA
UCON39	0	0	0	0	0	0	0	0	0	0	0	0	0	NA	NA
UCON4	0	0	0	0	0	0	0	0	0	0	0	0	0	NA	NA
UCON40	0	0	0	0	0	0	0	0	0	0	0	0	0	NA	NA
UCON41	0	0	0	0	0	0	0	0	0	0	0	0	0	NA	NA
UCON42	0	0	0	0	0	0	0	0	0	0	0	0	0	NA	NA
UCON43	0	0	0	0	0	0	0	0	0	0	0	0	0	NA	NA
UCON44	0	0	0	0	0	0	0	0	0	0	0	0	0	NA	NA
UCON45	0	0	0	0	0	0	0	0	0	0	0	0	0	NA	NA
UCON46	0	0	0	0	0	0	0	0	0	0	0	0	0	NA	NA
UCON47	0	0	0	0	0	0	0	0	0	0	0	0	0	NA	NA
UCON48	0	0	0	0	0	0	0	0	0	0	0	0	0	NA	NA
UCON49	0	0	0	0	0	0	0	0	0	0	0	0	0	NA	NA
UCON5	0	0	0	0	0	0	0	0	0	0	0	0	0	NA	NA
UCON50	0	0	0	0	0	0	0	0	0	0	0	0	0	NA	NA
UCON51	0	0	0	0	0	0	0	0	0	0	0	0	0	NA	NA
UCON52	0	0	0	0	0	0	0	0	0	0	0	0	0	NA	NA
UCON53	0	0	0	0	0	0	0	0	0	0	0	0	0	NA	NA
UCON54	0	0	0	0	0	0	0	0	0	0	0	0	0	NA	NA
UCON55	0	0	0	0	0	0	0	0	0	0	0	0	0	NA	NA
UCON56	0	0	0	0	0	0	0	0	0	0	0	0	0	NA	NA
UCON57	0	0	0	0	0	0	0	0	0	0	0	0	0	NA	NA
UCON58	0	0	0	0	0	0	0	0	0	0	0	0	0	NA	NA
UCON59	0	0	0	0	0	0	0	0	0	0	0	0	0	NA	NA
UCON6	0	0	0	0	0	0	0	0	0	0	0	0	0	NA	NA
UCON60	0	0	0	0	0	0	0	0	0	0	0	0	0	NA	NA
UCON61	0	0	0	0	0	0	0	0	0	0	0	0	0	NA	NA
UCON62	0	0	0	0	0	0	0	0	0	0	0	0	0	NA	NA
UCON63	0	0	0	0	0	0	0	0	0	0	0	0	0	NA	NA
UCON64	0	0	0	0	0	0	0	0	0	0	0	0	0	NA	NA
UCON65	0	0	0	0	0	0	0	0	0	0	0	0	0	NA	NA
UCON66	0	0	0	0	0	0	0	0	0	0	0	0	0	NA	NA
UCON67	0	0	0	0	0	0	0	0	0	0	0	0	0	NA	NA
UCON68	0	0	0	0	0	0	0	0	0	0	0	0	0	NA	NA
UCON69	0	0	0	0	0	0	0	0	0	0	0	0	0	NA	NA
UCON7	0	0	0	0	0	0	0	0	0	0	0	0	0	NA	NA
UCON70	0	0	0	0	0	0	0	0	0	0	0	0	0	NA	NA
UCON71	0	0	0	0	0	0	0	0	0	0	0	0	0	NA	NA
UCON72	0	0	0	0	0	0	0	0	0	0	0	0	0	NA	NA
UCON73	0	0	0	0	0	0	0	0	0	0	0	0	0	NA	NA
UCON74	0	0	0	0	0	0	0	0	0	0	0	0	0	NA	NA
UCON75	0	0	0	0	0	0	0	0	0	0	0	0	0	NA	NA
UCON76	0	0	0	0	0	0	0	0	0	0	0	0	0	NA	NA
UCON77	0	0	0	0	0	0	0	0	0	0	0	0	0	NA	NA
UCON78	0	0	0	0	0	0	0	0	0	0	0	0	0	NA	NA
UCON79	0	0	0	0	0	0	0	0	0	0	0	0	0	NA	NA
UCON8	0	0	0	0	0	0	0	0	0	0	0	0	0	NA	NA
UCON80	0	0	0	0	0	0	0	0	0	0	0	0	0	NA	NA
UCON81	0	0	0	0	0	0	0	0	0	0	0	0	0	NA	NA
UCON82	0	0	0	0	0	0	0	0	0	0	0	0	0	NA	NA
UCON83	0	0	0	0	0	0	0	0	0	0	0	0	0	NA	NA
UCON84	0	0	0	0	0	0	0	0	0	0	0	0	0	NA	NA
UCON85	0	0	0	0	0	0	0	0	0	0	0	0	0	NA	NA
UCON86	0	0	0	0	0	0	0	0	0	0	0	0	0	NA	NA
UCON87	0	0	0	0	0	0	0	0	0	0	0	0	0	NA	NA
UCON88	0	0	0	0	0	0	0	0	0	0	0	0	0	NA	NA
UCON89	0	0	0	0	0	0	0	0	0	0	0	0	0	NA	NA
UCON9	0	0	0	0	0	0	0	0	0	0	0	0	0	NA	NA
UCON90	0	0	0	0	0	0	0	0	0	0	0	0	0	NA	NA
UCON91	0	0	0	0	0	0	0	0	0	0	0	0	0	NA	NA
UCON92	0	0	0	0	0	0	0	0	0	0	0	0	0	NA	NA
UCON93	0	0	0	0	0	0	0	0	0	0	0	0	0	NA	NA
UCON94	0	0	0	0	0	0	0	0	0	0	0	0	0	NA	NA
UCON95	0	0	0	0	0	0	0	0	0	0	0	0	0	NA	NA
UCON96	0	0	0	0	0	0	0	0	0	0	0	0	0	NA	NA
UCON97	0	0	0	0	0	0	0	0	0	0	0	0	0	NA	NA
UCON98	0	0	0	0	0	0	0	0	0	0	0	0	0	NA	NA
UCON99	0	0	0	0	0	0	0	0	0	0	0	0	0	NA	NA
X10a_DNA	0	0	0	0	0	0	0	0	0	0	0	0	0	NA	NA
X10b_DNA	0	0	0	0	0	0	0	0	0	0	0	0	0	NA	NA
X11_LINE	0	0	0	0	0	0	0	0	0	0	0	0	0	NA	NA
X12_DNA	0	0	0	0	0	0	0	0	0	0	0	0	0	NA	NA
X12_LINE	0	0	0	0	0	0	0	0	0	0	0	0	0	NA	NA
X13_DNA	0	0	0	0	0	0	0	0	0	0	0	0	0	NA	NA
X13_LINE	0	0	0	0	0	0	0	0	0	0	0	0	0	NA	NA
X15_DNA	0	0	0	0	0	0	0	0	0	0	0	0	0	NA	NA
X15_LINE	0	0	0	0	0	0	0	0	0	0	0	0	0	NA	NA
X17_DNA	0	0	0	0	0	0	0	0	0	0	0	0	0	NA	NA
X17_LINE	0	0	0	0	0	0	0	0	0	0	0	0	0	NA	NA
X18_DNA	0	0	0	0	0	0	0	0	0	0	0	0	0	NA	NA
X18_LINE	0	0	0	0	0	0	0	0	0	0	0	0	0	NA	NA
X19_LINE	0	0	0	0	0	0	0	0	0	0	0	0	0	NA	NA
X1_DNA	0	0	0	0	0	0	0	0	0	0	0	0	0	NA	NA
X1_LINE	0	0	0	0	0	0	0	0	0	0	0	0	0	NA	NA
X1_LR	0	0	0	0	0	0	0	0	0	0	0	0	0	NA	NA
X20_DNA	0	0	0	0	0	0	0	0	0	0	0	0	0	NA	NA
X20_LINE	0	0	0	0	0	0	0	0	0	0	0	0	0	NA	NA
X21_DNA	0	0	0	0	0	0	0	0	0	0	0	0	0	NA	NA
X21_LINE	0	0	0	0	0	0	0	0	0	0	0	0	0	NA	NA
X22_DNA	0	0	0	0	0	0	0	0	0	0	0	0	0	NA	NA
X23_DNA	0	0	0	0	0	0	0	0	0	0	0	0	0	NA	NA
X24_DNA	0	0	0	0	0	0	0	0	0	0	0	0	0	NA	NA
X24_LINE	0	0	0	0	0	0	0	0	0	0	0	0	0	NA	NA
X25_DNA	0	0	0	0	0	0	0	0	0	0	0	0	0	NA	NA
X26_DNA	0	0	0	0	0	0	0	0	0	0	0	0	0	NA	NA
X27_DNA	0	0	0	0	0	0	0	0	0	0	0	0	0	NA	NA
X28_DNA	0	0	0	0	0	0	0	0	0	0	0	0	0	NA	NA
X29a_DNA	0	0	0	0	0	0	0	0	0	0	0	0	0	NA	NA
X29b_DNA	0	0	0	0	0	0	0	0	0	0	0	0	0	NA	NA
X2a_DNA	0	0	0	0	0	0	0	0	0	0	0	0	0	NA	NA
X2b_DNA	0	0	0	0	0	0	0	0	0	0	0	0	0	NA	NA
X2_LINE	0	0	0	0	0	0	0	0	0	0	0	0	0	NA	NA
X2_LR	0	0	0	0	0	0	0	0	0	0	0	0	0	NA	NA
X30_DNA	0	0	0	0	0	0	0	0	0	0	0	0	0	NA	NA
X31_DNA	0	0	0	0	0	0	0	0	0	0	0	0	0	NA	NA
X32_DNA	0	0	0	0	0	0	0	0	0	0	0	0	0	NA	NA
X33a_DNA	0	0	0	0	0	0	0	0	0	0	0	0	0	NA	NA
X34_DNA	0	0	0	0	0	0	0	0	0	0	0	0	0	NA	NA
X3_LINE	0	0	0	0	0	0	0	0	0	0	0	0	0	NA	NA
X3_LR	0	0	0	0	0	0	0	0	0	0	0	0	0	NA	NA
X4a_DNA	0	0	0	0	0	0	0	0	0	0	0	0	0	NA	NA
X4b_DNA	0	0	0	0	0	0	0	0	0	0	0	0	0	NA	NA
X4_LINE	0	0	0	0	0	0	0	0	0	0	0	0	0	NA	NA
X4_LR	0	0	0	0	0	0	0	0	0	0	0	0	0	NA	NA
X5a_DNA	0	0	0	0	0	0	0	0	0	0	0	0	0	NA	NA
X5A_LINE	0	0	0	0	0	0	0	0	0	0	0	0	0	NA	NA
X5b_DNA	0	0	0	0	0	0	0	0	0	0	0	0	0	NA	NA
X5B_LINE	0	0	0	0	0	0	0	0	0	0	0	0	0	NA	NA
X6a_DNA	0	0	0	0	0	0	0	0	0	0	0	0	0	NA	NA
X6A_LINE	0	0	0	0	0	0	0	0	0	0	0	0	0	NA	NA
X6b_DNA	0	0	0	0	0	0	0	0	0	0	0	0	0	NA	NA
X6B_LINE	0	0	0	0	0	0	0	0	0	0	0	0	0	NA	NA
X7A_LINE	0	0	0	0	0	0	0	0	0	0	0	0	0	NA	NA
X7B_LINE	0	0	0	0	0	0	0	0	0	0	0	0	0	NA	NA
X7C_LINE	0	0	0	0	0	0	0	0	0	0	0	0	0	NA	NA
X7D_LINE	0	0	0	0	0	0	0	0	0	0	0	0	0	NA	NA
X7_DNA	0	0	0	0	0	0	0	0	0	0	0	0	0	NA	NA
X8_LINE	0	0	0	0	0	0	0	0	0	0	0	0	0	NA	NA
X9a_DNA	0	0	0	0	0	0	0	0	0	0	0	0	0	NA	NA
X9b_DNA	0	0	0	0	0	0	0	0	0	0	0	0	0	NA	NA
X9c_DNA	0	0	0	0	0	0	0	0	0	0	0	0	0	NA	NA
X9_LINE	0	0	0	0	0	0	0	0	0	0	0	0	0	NA	NA
Zaphod3	0	0	0	0	0	0	0	0	0	0	0	0	0	NA	NA
ZOMBI	0	0	0	0	0	0	0	0	0	0	0	0	0	NA	NA
ZOMBI_B	0	0	0	0	0	0	0	0	0	0	0	0	0	NA	NA
ZOMBI_C	0	0	0	0	0	0	0	0	0	0	0	0	0	NA	NA
ZP3AR_MM	0	0	0	0	0	0	0	0	0	0	0	0	0	NA	NA

## Sheet: TE families_Dnmt1_RMSK
transposon.id	NrmCnts_WT#1	NrmCnts_WT#2	NrmCnts_WT#3	NrmCnts_Dnmt1KO#1	NrmCnts_Dnmt1KO#2	NrmCnts_Dnmt1KO#3	up	log2FoldChange	padj	NbCopies_Total	NbCopies_up	Percent up
IAPA_MM-int	57.964	117.57	126.357	12575.7	7106.37	16782.9	1	6.92421	7.5428e-64	126	41	32.54
IAPEy-int	104.602	112.752	270.229	13549.7	7830.87	15288.6	1	6.23937	1.23927e-46	755	66	8.74
IAPEz-int	62918.6	121559	130213	5.44313e+06	2.93752e+06	7.18334e+06	1	5.62814	2.3843e-43	7319	2484	33.94
IAPLTR1_Mm	2872.9	5381.26	6746.96	231648	136495	325676	1	5.53159	4.27909e-40	1492	386	25.87
LTR45C	0	1.927	0	37.389	17.071	18.29	1	5.32234	0.000160457	24	1	4.17
IAPLTR1a_Mm	848.145	1045.61	1236.05	24672.9	13328.5	34209.6	1	4.52852	4.63907e-35	1786	33	1.85
IAPLTR2_Mm	1139.96	1849.32	1999.19	37543.9	22737.4	53249.5	1	4.50874	1.00965e-33	1388	189	13.62
ERVB4_1B-I_MM-int	560.322	605.198	616.772	14780.7	5236.74	17631.6	1	4.40083	9.53148e-25	1368	21	1.54
IAPLTR3-int	17.989	17.346	22.519	237.419	192.562	259.718	1	3.58631	1.21456e-32	1773	2	0.11
IAPEY5_I-int	4.664	6.746	3.753	57.018	50.531	27.435	1	3.17242	1.29607e-07	184	NA	NA
IAPLTR4_I	5.33	0	2.502	21.499	23.9	27.435	1	3.08559	0.000358115	183	NA	NA
MURVY-int	45.972	26.983	41.285	371.084	53.945	422.499	1	2.88559	0.000160457	544	NA	NA
RLTR44B	11.326	6.746	16.264	79.451	64.187	100.595	1	2.84153	1.57295e-10	275	NA	NA
IAPLTR2a	297.151	318.982	529.198	2094.71	1424.41	3272.08	1	2.56908	1.8057e-10	627	19	3.03
MMERVK10D3_I-int	123.258	93.478	163.889	596.351	571.542	954.739	1	2.48046	1.21632e-13	458	5	1.09
RLTR10D2	18.655	30.838	47.54	143.012	108.572	283.495	1	2.47477	6.00574e-06	225	2	0.89
IAPEY_LTR	157.903	199.484	255.216	1052.49	788.686	1552.82	1	2.47192	5.00723e-13	1410	7	0.5
RLTR46A2	75.287	77.095	70.059	409.407	316.84	378.603	1	2.30602	8.69034e-26	58	3	5.17
RLTR1F_Mm	11.993	12.528	12.511	58.887	41.654	69.502	1	2.17618	1.31065e-06	83	NA	NA
L1Md_Gf	161.234	165.755	166.391	733.755	556.519	887.066	1	2.1378	2.38883e-18	1080	NA	NA
RLTR44-int	140.58	160.937	237.701	922.568	723.133	680.388	1	2.1181	1.21632e-13	653	5	0.77
MMERVK10C-int	3112.75	4040.76	4626.42	17002.6	15413.9	18279	1	2.10589	6.67967e-23	3230	37	1.15
IAPLTR4	7.329	13.492	10.008	33.65	34.142	64.015	1	2.08035	0.000372119	663	NA	NA
RLTR1D2_MM	267.169	371.021	327.777	1371.23	445.215	2238.7	1	2.06866	0.000812256	192	NA	NA
RLTR9A2	27.317	15.419	28.774	115.905	76.479	100.595	1	2.02972	2.64235e-07	227	2	0.88
RMER16A3	17.989	15.419	20.017	91.603	55.31	58.528	1	1.95487	5.66554e-06	699	3	0.43
RLTR9A3A	11.993	19.274	18.766	61.691	40.288	82.305	1	1.87805	0.00022908	222	NA	NA
RLTR44C	17.989	17.346	13.762	55.148	49.848	67.673	1	1.77268	1.12409e-05	198	1	0.51
RLTR27	95.275	86.732	115.097	291.633	269.724	393.235	1	1.68053	3.40783e-10	1621	2	0.12
RLTR10F	31.314	33.729	26.272	107.493	96.281	80.476	1	1.64119	2.41772e-07	482	2	0.41
L1Md_T	20711.9	18001.8	20656.2	60458.6	52020.5	71989.5	1	1.63551	6.34057e-17	23688	14	0.06
RLTR10-int	1469.76	1645.02	1367.41	4567.04	3220.3	5040.73	1	1.51616	6.10896e-10	2617	13	0.5
IAPEY2_LTR	85.947	62.64	80.068	190.683	229.436	230.454	1	1.50193	2.83173e-09	1062	1	0.09
IAPEY3-int	335.793	308.381	251.463	883.31	798.929	826.709	1	1.48058	1.12914e-14	2345	5	0.21
RLTR13D3A	54.633	28.911	28.774	113.101	88.77	104.253	1	1.4151	0.000933111	162	1	0.62
IAPLTR2b	255.176	279.471	345.292	648.695	514.865	1181.54	1	1.41189	0.000890532	1017	2	0.2
MMERVK9C_I-int	759.533	1017.66	1354.9	2922.87	1924.26	3010.54	1	1.32762	0.000160457	1807	4	0.22
MuRRS4-int	241.185	224.54	275.233	627.197	488.234	713.31	1	1.30074	8.32795e-08	2735	2	0.07
ETnERV2-int	227.194	272.725	242.705	573.918	580.419	673.072	1	1.2969	4.52046e-12	1805	2	0.11
RLTR10C	675.584	742.043	854.473	1729.23	1562.35	1995.44	1	1.21855	1.30914e-09	1779	3	0.17
RLTR17	899.447	806.61	979.579	2119.01	1713.94	2139.93	1	1.15265	2.28594e-09	1758	8	0.46
L1Md_A	10704.7	9568.5	10141.1	23401.6	18878.6	22092.5	1	1.08158	7.73912e-11	16844	5	0.03
RLTR10D	91.943	115.643	91.327	183.205	202.122	230.454	1	1.03534	6.87179e-05	491	NA	NA
LTR28	1.999	0	0	29.911	27.314	1.829	0	4.63401	0.00806339	10	NA	NA
ORR1G-int	0	0	1.251	8.412	11.608	3.658	0	4.62333	0.0233133	70	NA	NA
MER70-int	0	0.964	0	11.217	5.463	7.316	0	4.58306	0.0208688	56	NA	NA
RLTR1E_MM	1.333	0	0	1.869	3.414	5.487	0	2.64215	0.598132	86	NA	NA
RLTR1B-int	5023.58	4605.48	14796.3	27321.9	12441.4	60252.8	0	2.03381	0.0133709	798	14	1.75
UCON25	2.665	1.927	5.004	15.89	6.146	16.461	0	2.0154	0.111533	23	NA	NA
RLTR12F	2.665	7.71	1.251	8.412	15.705	21.948	0	1.9391	0.119667	60	NA	NA
RMER16-int	1579.69	1399.28	3875.78	6679.51	3375.99	14247.9	0	1.82604	0.0168128	2599	10	0.38
RLTR46A	9.994	7.71	7.506	29.911	21.851	40.238	0	1.80203	0.00379988	71	NA	NA
MER4B-int	0.666	1.927	1.251	4.674	5.463	1.829	0	1.77159	0.698871	52	NA	NA
HUERS-P3b-int	0	0	0	0	1.366	0	0	1.7119	0.985099	3	NA	NA
MLT1J1-int	3.331	2.891	0	4.674	4.78	10.974	0	1.52373	0.673449	67	NA	NA
LTRIS2	1423.12	1589.13	3910.81	5555.04	2581.16	11683.7	0	1.51748	0.086747	1423	3	0.21
MER110	3.331	0	3.753	1.869	4.78	14.632	0	1.5035	0.789779	147	NA	NA
MER66A	0	0.964	0	1.869	0.683	0	0	1.44967	0.985099	5	NA	NA
RLTR50B	20.654	24.092	36.281	94.407	53.945	67.673	0	1.44014	0.00295503	334	NA	NA
RLTR20A1	7.995	5.782	11.26	20.564	22.534	23.777	0	1.43823	0.0471663	98	NA	NA
MMERVK10D3_LTR	22.653	19.274	16.264	48.605	44.385	69.502	0	1.42842	0.00178286	174	NA	NA
IAP1-MM_LTR	39.309	42.402	82.57	114.036	130.423	184.729	0	1.39509	0.00351152	420	NA	NA
RLTR42	192.548	248.632	451.632	762.731	281.332	1287.62	0	1.38466	0.104961	266	NA	NA
RLTR10A	162.567	193.702	326.526	435.579	440.435	885.237	0	1.36719	0.00841902	800	NA	NA
RLTR9E	203.875	287.18	421.607	719.734	488.234	1135.81	0	1.36085	0.00838822	1318	2	0.15
ERVB4_2-LTR_MM	11.326	12.528	5.004	29.911	16.388	31.093	0	1.35549	0.113357	144	NA	NA
ERVB4_1B-LTR_MM	811.501	926.108	1431.21	3000.45	1086.41	3851.88	0	1.3248	0.0471828	648	9	1.39
L1MEg	6767.84	3619.63	11257	13494.5	10603.9	27444.2	0	1.25173	0.100788	3797	3	0.08
Eulor6C	0	0	0	0	0	1.829	0	1.19762	0.989884	15	NA	NA
ETnERV-int	14267.9	23411	26357.3	44123.4	33867.8	66193.4	0	1.17095	0.00876379	906	13	1.43
Ricksha_c	305.812	388.368	673.07	612.241	906.136	1503.44	0	1.14434	0.0714196	431	NA	NA
UCON21	2.665	1.927	0	3.739	6.146	0	0	1.12257	0.924387	23	NA	NA
ERVB4_1-LTR_MM	5.33	1.927	5.004	15.89	4.78	5.487	0	1.10262	0.789779	21	NA	NA
RLTR45	89.278	99.26	115.097	179.466	166.614	305.443	0	1.09233	0.00685899	1557	2	0.13
BGLII_C	3.331	6.746	5.004	6.543	19.803	3.658	0	1.09161	0.789333	74	NA	NA
MMERGLN_LTR	2276.6	4437.8	4098.47	8109.63	6498.64	8424.38	0	1.09113	0.00362459	435	4	0.92
UCON15	0	0.964	2.502	1.869	0	5.487	0	1.06591	0.985099	32	NA	NA
Kanga11a	582.308	1073.55	1636.38	1654.45	1337.69	3786.03	0	1.04166	0.285978	187	NA	NA
L1ME4c	2613.06	2688.7	3531.74	5914.91	3001.11	9176.1	0	1.03401	0.0941872	968	1	0.1
LTR53B	41.308	39.511	77.566	79.451	60.09	186.558	0	1.03256	0.334751	83	NA	NA
MLT1G1-int	1.333	0	3.753	1.869	4.097	3.658	0	1.01006	0.931533	51	NA	NA
LTR34	3.998	1.927	2.502	6.543	5.463	5.487	0	1.0094	0.840204	8	NA	NA
RLTR9F	50.636	79.986	101.336	136.469	120.864	206.677	0	1.00087	0.0606614	411	NA	NA
MMERGLN-int	33013.7	56446.3	54057	98769	82070.5	105111	0	0.994556	0.00254121	856	22	2.57
RLTR16B_MM	290.488	306.454	340.288	588.873	600.221	674.901	0	0.992061	3.66365e-08	635	1	0.16
MER34	235.855	278.507	362.807	472.968	302.5	936.449	0	0.961649	0.222616	737	NA	NA
IAP-d-int	407.749	318.982	295.25	622.523	704.014	662.098	0	0.955965	2.93063e-05	1323	NA	NA
RLTR1B	421.074	460.645	526.696	915.091	607.05	1176.05	0	0.935702	0.0150523	893	NA	NA
RLTR44A	35.312	23.129	38.783	64.496	62.139	56.699	0	0.926386	0.0471663	259	NA	NA
MamRep488	13.991	5.782	7.506	20.564	13.657	20.119	0	0.925773	0.623194	29	NA	NA
MER47C	0.666	0	0	0.935	0.683	0	0	0.922284	0.985099	14	NA	NA
ERVB7_3-LTR_MM	138.581	163.828	142.621	324.348	264.261	250.573	0	0.920462	0.000187416	319	2	0.63
RMER16B3	6.663	7.71	7.506	12.151	16.388	10.974	0	0.897811	0.649001	101	NA	NA
RLTR34B_MM	341.123	294.89	297.752	572.048	477.309	695.02	0	0.893782	0.0005031	527	1	0.19
RLTR21	1283.21	1287.49	1807.78	2665.82	1998.69	3343.41	0	0.870642	0.0172297	3816	3	0.08
MER97b	1.999	2.891	1.251	2.804	4.78	3.658	0	0.868937	0.917656	55	NA	NA
RLTR44D	26.65	22.165	52.544	45.801	51.896	85.963	0	0.856511	0.445175	100	NA	NA
LTRIS6	3.998	3.855	5.004	3.739	14.34	3.658	0	0.855163	0.905509	149	NA	NA
ETnERV3-int	7029.68	6956.89	3723.15	14108.7	6000.16	11789.7	0	0.848733	0.2616	560	10	1.79
MLTR31A_MM	37.31	49.148	41.285	76.647	67.602	85.963	0	0.840031	0.0366862	352	NA	NA
MERV1_LTR	364.442	374.876	545.462	831.9	410.39	1058.99	0	0.839394	0.241712	615	NA	NA
ERVB7_1-LTR_MM	4423.94	7115.9	9601.88	11527.9	8508.25	17668.2	0	0.834611	0.242416	770	6	0.78
UCON13	6.663	12.528	7.506	9.347	21.168	16.461	0	0.833155	0.724515	42	NA	NA
MamRep1894	5.996	16.383	2.502	14.021	21.851	7.316	0	0.827881	0.871417	36	NA	NA
RLTR16C_MM	140.58	145.517	156.382	286.024	218.511	281.666	0	0.82568	0.00133623	360	1	0.28
RMER6-int	185.219	165.755	117.6	287.894	340.74	199.361	0	0.823851	0.06347	607	3	0.49
L1M3b	21.986	11.564	6.255	25.237	29.362	16.461	0	0.813705	0.704279	169	NA	NA
LTR85b	4.664	12.528	6.255	15.89	15.023	7.316	0	0.772222	0.840204	106	NA	NA
LTR23-int	0	0.964	0	0	1.366	0	0	0.766325	0.989884	11	NA	NA
RLTR9A4	1.333	6.746	12.511	5.608	7.511	21.948	0	0.761908	0.917656	35	NA	NA
RLTR12BD_Mm	397.089	458.717	646.798	850.595	635.729	1049.85	0	0.75484	0.0941872	883	4	0.45
LTR9	1.999	5.782	5.004	9.347	5.463	5.487	0	0.735064	0.908378	13	NA	NA
RLTR13A	1128.64	1178.6	706.848	2144.25	883.602	1964.35	0	0.726578	0.451531	211	NA	NA
LTR81A	40.642	40.475	26.272	70.104	52.579	56.699	0	0.72157	0.241712	180	NA	NA
ERVB3_1-I_MM-int	15.324	11.564	11.26	26.172	10.243	29.264	0	0.720191	0.789779	134	NA	NA
RLTR10B2	99.939	127.207	131.361	138.339	220.559	230.454	0	0.717488	0.114884	854	NA	NA
MLT1H2-int	9.328	11.564	7.506	19.629	15.023	10.974	0	0.707245	0.762022	53	NA	NA
B2_Mm1a	136357	188080	197491	283588	227567	331364	0	0.690858	0.0471663	18346	36	0.2
RLTR10	691.575	869.25	676.823	1314.22	962.812	1293.1	0	0.67233	0.0244988	2930	2	0.07
RLTR34D_MM	99.939	139.735	172.646	186.009	161.152	309.101	0	0.665428	0.445156	410	1	0.24
Lx2B2	2909.54	2488.25	2413.29	4336.16	3572.65	4431.67	0	0.658748	0.00263232	11012	13	0.12
Lx7	20294.2	22324.9	22875.6	36106.4	25074.1	42131	0	0.657474	0.0637223	40190	11	0.03
RLTRETN_Mm	5194.14	8602.88	11294.6	12227.1	8687.16	18322.9	0	0.644976	0.594553	1355	16	1.18
SYNREP_MM	13.991	29.874	35.03	32.715	28.68	62.186	0	0.635993	0.792572	75	NA	NA
B2_Mm1t	101030	133185	141390	195656	157061	228830	0	0.630678	0.0713491	23218	29	0.12
LTR77	9.994	6.746	6.255	11.217	12.291	12.803	0	0.61508	0.871417	38	NA	NA
MER4CL34	6.663	2.891	0	2.804	11.608	0	0	0.615015	0.985099	6	NA	NA
MLT1C-int	39.975	43.366	16.264	52.344	55.993	45.725	0	0.614913	0.698871	122	NA	NA
RLTR13D6	139.248	114.679	105.089	200.03	195.977	151.807	0	0.612251	0.0941872	805	2	0.25
RLTR13A2	367.107	355.602	275.233	520.639	401.513	610.886	0	0.611217	0.113357	151	NA	NA
IAPLTR2a2_Mm	443.727	546.413	241.454	679.541	507.354	682.217	0	0.598357	0.549377	1541	2	0.13
RLTR13A1	208.538	275.616	330.28	402.864	279.284	550.529	0	0.59485	0.502131	205	NA	NA
RLTR13D4	24.652	26.02	26.272	40.193	25.948	53.041	0	0.589776	0.702688	205	NA	NA
RMER13A2	912.106	912.616	952.056	1291.78	1159.47	1735.72	0	0.58976	0.0582924	1473	1	0.07
MLT2B3	253.844	263.088	242.705	429.971	383.076	323.733	0	0.587258	0.0239363	1483	1	0.07
LTR33A_	231.857	184.065	145.123	336.499	269.724	234.112	0	0.580518	0.262633	474	2	0.42
MLTR13	46.638	39.511	50.042	72.908	64.187	65.844	0	0.579452	0.28378	205	NA	NA
ERVB7_2B-LTR_MM	203.875	266.943	397.837	409.407	297.721	581.622	0	0.567775	0.63927	710	2	0.28
LTR29	7.995	8.673	2.502	3.739	21.851	1.829	0	0.56671	0.985099	34	NA	NA
MER65D	33.979	20.238	35.03	42.997	32.777	58.528	0	0.555453	0.724356	101	NA	NA
RLTR9C	25.984	68.422	66.306	73.843	54.628	107.911	0	0.553326	0.832084	477	NA	NA
ERVB4_2-I_MM-int	172.561	107.933	117.6	209.377	201.439	173.755	0	0.550361	0.30837	313	NA	NA
RLTR13G	5094.2	8055.5	10328.7	10318.4	8093.08	15939.7	0	0.548957	0.673449	877	11	1.25
RLTR30C_MM	9.994	8.673	11.26	12.151	17.754	12.803	0	0.5481	0.882912	124	NA	NA
RLTR30E_MM	77.286	54.93	87.574	104.689	57.359	162.781	0	0.544939	0.789779	320	1	0.31
RLTR13F	50.636	28.911	62.553	68.235	49.848	91.45	0	0.544115	0.730328	98	NA	NA
RLTR13E	259.174	291.035	216.433	360.802	316.84	446.276	0	0.541957	0.1615	603	2	0.33
MMETn-int	151178	239261	267964	292302	225166	435363	0	0.533244	0.634914	980	44	4.49
LTR55	93.276	67.458	63.804	106.558	129.741	87.792	0	0.533068	0.510427	160	NA	NA
LTR81	9.994	13.492	13.762	24.303	13.657	14.632	0	0.526405	0.883171	70	NA	NA
L1M3c	229.192	169.61	150.127	317.805	312.06	157.294	0	0.525018	0.673449	337	NA	NA
MER87	2.665	7.71	3.753	0.935	10.243	9.145	0	0.523346	0.985099	46	NA	NA
RLTR12C	458.385	563.76	1025.87	759.927	562.665	1615.01	0	0.519286	0.860522	319	NA	NA
UCON27	33.979	14.455	22.519	27.107	45.068	29.264	0	0.515262	0.860522	64	NA	NA
FordPrefect_a	10.66	1.927	2.502	5.608	8.194	9.145	0	0.506972	0.985099	60	NA	NA
Ricksha_0	52.634	43.366	31.276	76.647	55.31	49.383	0	0.503438	0.704279	111	1	0.9
ERVB4_1C-LTR_Mm	2737.65	4147.73	4979.22	5796.2	3534.41	7447.69	0	0.499775	0.712339	961	7	0.73
RLTR16	445.726	429.807	476.653	606.633	587.247	704.165	0	0.485433	0.0355538	1350	1	0.07
L1Md_F	1330.52	1401.21	1635.13	1786.25	1759.01	2553.29	0	0.480653	0.274033	4016	8	0.2
SUBTEL_sa	82.616	79.023	85.072	122.448	83.99	140.833	0	0.473723	0.594553	31	NA	NA
Lx2A1	583.641	647.601	840.712	911.352	734.059	1234.58	0	0.473452	0.571618	2739	1	0.04
RLTR19D	7.329	5.782	10.008	5.608	10.926	16.461	0	0.47039	0.970949	64	NA	NA
MLT1J2	552.993	674.584	948.303	833.77	589.296	1591.23	0	0.468499	0.843473	1110	NA	NA
L1M7	131.919	94.442	126.357	177.597	128.375	184.729	0	0.464524	0.571618	207	1	0.48
RLTR6C_Mm	43.973	70.349	53.796	100.95	40.288	91.45	0	0.458384	0.871417	102	NA	NA
UCON14	16.656	14.455	31.276	21.499	25.948	38.409	0	0.455715	0.905509	66	NA	NA
L1MEi	463.048	427.879	818.193	471.099	491.649	1384.55	0	0.455683	0.908378	478	NA	NA
RLTR20D	259.174	297.781	226.442	349.585	380.345	343.852	0	0.455133	0.146679	777	NA	NA
UCON10	5.33	11.564	7.506	10.282	10.243	12.803	0	0.447372	0.962707	49	NA	NA
L1MEg1	39.975	47.221	53.796	56.083	75.796	54.87	0	0.43812	0.705137	92	NA	NA
RLTR9D	368.44	488.592	454.134	604.764	427.461	744.404	0	0.434683	0.632642	803	1	0.12
MuLV-int	8696.65	9327.57	13192.4	13333.8	8804.61	19519.1	0	0.416133	0.824873	392	NA	NA
RLTR13C2	210.537	154.191	175.148	209.377	240.362	276.179	0	0.415865	0.51441	844	NA	NA
Lx2A	430.402	415.351	489.164	626.262	572.907	576.135	0	0.414304	0.093398	1364	5	0.37
MER45R	50.636	45.294	55.047	71.039	63.505	65.844	0	0.412042	0.66548	375	NA	NA
RLTR45-int	2342.56	3535.78	4975.46	4508.15	3013.4	6898.99	0	0.409732	0.881722	1317	4	0.3
RLTR24B_MM	235.855	246.705	212.68	339.303	347.568	228.625	0	0.40594	0.57319	1018	2	0.2
MamRep4096	111.931	83.841	156.382	168.25	131.106	166.439	0	0.405279	0.739139	180	NA	NA
Charlie4	197.212	124.316	118.851	188.813	230.119	164.61	0	0.404994	0.729226	161	NA	NA
RLTR5_Mm	220.531	263.088	322.773	372.018	144.08	552.358	0	0.401365	0.913671	601	NA	NA
RLTR41	340.457	268.87	283.99	432.775	385.125	354.826	0	0.392658	0.349143	1121	1	0.09
LTR27C	7.995	6.746	8.757	12.151	11.608	5.487	0	0.389636	0.985099	7	NA	NA
MuRRS-int	402.419	347.893	526.696	518.769	374.199	780.984	0	0.386651	0.840204	996	NA	NA
Arthur1A	47.304	32.766	43.787	53.279	68.285	36.58	0	0.38238	0.871417	148	NA	NA
RMER16B2	21.32	16.383	13.762	20.564	25.265	21.948	0	0.3794	0.909585	329	NA	NA
MER89	169.895	176.356	148.876	216.855	232.167	192.045	0	0.377981	0.425343	614	1	0.16
MER90	70.623	46.257	45.038	82.255	71.016	56.699	0	0.372819	0.843473	245	1	0.41
RLTR13D1	155.904	115.643	95.08	164.511	170.028	140.833	0	0.370182	0.725011	255	1	0.39
LTR88b	47.304	47.221	36.281	65.43	72.382	27.435	0	0.367541	0.908776	178	NA	NA
MurERV4_19-int	600.297	642.782	824.448	918.829	652.8	1088.26	0	0.361775	0.729226	969	2	0.21
Eulor10	15.324	11.564	10.008	22.433	10.926	14.632	0	0.349856	0.985099	29	NA	NA
X6A_LINE	192.548	220.685	322.773	252.374	210.999	475.54	0	0.345826	0.908378	145	NA	NA
LTR78	223.862	216.831	186.408	290.698	298.403	203.019	0	0.345152	0.702688	583	2	0.34
RMER17B2	336.46	327.655	386.577	435.579	346.885	556.016	0	0.34311	0.704279	898	NA	NA
LTR52-int	1.999	1.927	1.251	5.608	0.683	0	0	0.340882	0.989884	50	NA	NA
MER50B	13.325	21.201	8.757	7.478	13.657	36.58	0	0.337811	0.985099	14	NA	NA
MER95	21.32	24.092	13.762	19.629	31.411	23.777	0	0.336464	0.947129	54	NA	NA
LTRIS3	101.937	87.696	113.846	111.232	158.42	106.082	0	0.326177	0.82964	165	NA	NA
ORR1D-int	1151.96	1100.54	1135.96	1470.31	1432.61	1333.34	0	0.32356	0.113357	878	3	0.34
UCON22	15.324	14.455	12.511	17.76	19.803	14.632	0	0.320739	0.976823	27	NA	NA
RLTR31M	77.952	52.039	88.825	94.407	88.77	87.792	0	0.314337	0.860655	264	NA	NA
MER31B	144.578	128.171	138.868	172.923	198.025	135.346	0	0.313756	0.730328	558	NA	NA
MLT2E	3.331	1.927	5.004	1.869	9.56	0	0	0.312832	0.989884	126	NA	NA
Lx3A	1611.01	1550.58	1542.56	1957.3	1938.6	1935.08	0	0.309467	0.0828413	9223	4	0.04
L1VL4	3204.7	2946.01	3072.6	3794.03	3754.97	3881.14	0	0.309009	0.0908528	6091	5	0.08
LTR75B	39.309	17.346	41.285	46.736	38.922	34.751	0	0.308377	0.966975	69	NA	NA
MER89-int	0	0.964	5.004	0.935	5.463	0	0	0.30679	0.991109	98	NA	NA
RMER17C-int	275.83	168.646	150.127	231.81	196.659	312.759	0	0.304218	0.908378	1940	NA	NA
MLT1F2	573.647	523.285	417.854	639.348	647.337	585.28	0	0.304006	0.63927	2297	NA	NA
RLTR26D_MM	740.211	763.244	999.596	991.738	344.837	1748.53	0	0.299839	0.985099	247	NA	NA
LTR103b_Mam	14.658	19.274	48.791	29.911	14.34	58.528	0	0.297143	0.985099	57	NA	NA
UCON8	13.991	22.165	32.528	25.237	29.362	27.435	0	0.29674	0.985099	55	NA	NA
ORR1G	1812.88	1646.95	1706.44	2256.41	2310.75	1770.47	0	0.296382	0.594553	4680	2	0.04
MER77B	103.936	93.478	128.859	153.294	129.058	113.398	0	0.294474	0.840204	505	1	0.2
RLTR6B_Mm	115.929	137.808	71.31	139.273	129.058	131.688	0	0.291063	0.904291	646	NA	NA
Mam_R4	141.246	87.696	72.561	101.884	186.417	78.647	0	0.289744	0.985099	138	NA	NA
RMER16B	7.329	3.855	15.013	15.89	3.414	12.803	0	0.287077	0.985099	84	NA	NA
X5B_LINE	197.212	213.94	301.505	249.57	142.715	479.198	0	0.283513	0.985099	79	NA	NA
L1ME5	78.618	88.66	46.289	102.819	124.961	29.264	0	0.282972	0.985099	146	NA	NA
LTR45	381.099	459.681	1488.76	668.325	402.196	1763.16	0	0.281889	0.985099	31	NA	NA
L1ME3	1153.29	934.781	796.925	1164.66	1502.26	834.025	0	0.280626	0.904291	1527	1	0.07
RMER13B	529.674	474.136	512.934	599.155	561.982	687.704	0	0.280003	0.594553	2134	1	0.05
MER91B	399.088	455.826	654.304	479.511	341.423	1015.1	0	0.279553	0.985099	229	NA	NA
RLTR31A_Mm	78.618	75.168	88.825	103.754	105.158	80.476	0	0.278366	0.850784	209	NA	NA
MER94B	21.32	17.346	15.013	22.433	29.362	10.974	0	0.273571	0.985099	86	NA	NA
RLTR44E	69.957	72.277	117.6	96.276	102.427	113.398	0	0.273013	0.908378	122	NA	NA
RMER16C	14.658	8.673	12.511	13.086	17.071	12.803	0	0.272533	0.985099	190	NA	NA
MLT1E-int	5.33	7.71	5.004	14.956	4.097	1.829	0	0.266549	0.989884	9	NA	NA
MER54A	182.554	195.629	125.106	183.205	216.462	208.506	0	0.266172	0.871417	273	NA	NA
L1VL1	824.16	683.257	724.363	887.984	928.67	850.486	0	0.257139	0.621743	1797	5	0.28
MLT1B-int	21.32	12.528	17.515	8.412	25.265	29.264	0	0.256989	0.985099	165	NA	NA
UCON26	27.317	11.564	25.021	24.303	27.997	23.777	0	0.254802	0.985099	108	NA	NA
Eulor9A	71.289	69.386	51.293	82.255	80.576	65.844	0	0.254701	0.908378	60	NA	NA
RLTR11B	858.805	1006.09	1352.39	1061.84	899.307	1880.21	0	0.254216	0.962707	1049	1	0.1
LTR53	67.292	51.076	60.051	86.929	71.699	51.212	0	0.252288	0.917656	226	NA	NA
RLTR30D_MM	96.607	74.204	93.829	102.819	118.132	91.45	0	0.252209	0.89303	268	NA	NA
LTR37B	34.645	26.02	25.021	32.715	43.702	23.777	0	0.251328	0.985099	386	NA	NA
ERVB2_1A-I_MM-int	604.961	701.568	725.614	859.007	529.205	1033.39	0	0.250062	0.913671	289	2	0.69
UCON5	63.294	46.257	38.783	48.605	58.725	73.16	0	0.245248	0.962707	56	NA	NA
MT2_Mm	3709.05	3632.15	3735.66	4624.06	3533.04	4978.54	0	0.245176	0.786544	2667	NA	NA
RLTR9A3	107.934	106.006	108.842	138.339	122.229	120.714	0	0.244194	0.840204	774	1	0.13
MLT1F-int	233.19	176.356	186.408	233.68	263.578	206.677	0	0.243291	0.860522	417	NA	NA
RLTR35B_MM	35.978	33.729	55.047	34.585	43.702	71.331	0	0.240793	0.985099	492	NA	NA
MLT1G3-int	50.636	56.858	23.77	49.54	64.87	40.238	0	0.240332	0.985099	58	NA	NA
ERVB7_4-LTR_MM	167.897	258.269	332.782	238.354	173.443	486.514	0	0.23792	0.985099	166	NA	NA
RLTR1D	194.547	214.903	311.514	253.309	191.88	407.867	0	0.236699	0.985099	305	NA	NA
RLTR22_Mur	1052.69	1025.37	1456.23	1432.92	1014.71	1719.26	0	0.23646	0.914336	2503	2	0.08
L1MEh	117.261	99.26	80.068	110.297	139.3	98.766	0	0.236096	0.914336	202	NA	NA
Charlie13a	192.548	178.283	116.348	188.813	264.261	117.056	0	0.234397	0.985099	184	NA	NA
MLT1H1-int	0.666	0	0	0.935	0	0	0	0.232461	0.994661	49	NA	NA
MER72B	15.99	12.528	22.519	17.76	27.997	10.974	0	0.229287	0.985099	74	NA	NA
Lx3_Mus	4261.38	4025.34	3599.3	5101.7	4956.77	3868.34	0	0.229079	0.812663	12651	10	0.08
RLTR4_Mm	2507.12	3117.54	3930.83	3608.02	2286.85	5305.93	0	0.228702	0.985099	239	NA	NA
LTR37A	84.615	74.204	120.102	102.819	99.013	124.372	0	0.224421	0.928138	549	NA	NA
L1MA6	4508.56	4354.92	4113.48	5052.16	5233.33	4850.51	0	0.222146	0.533993	6985	1	0.01
GSAT_MM	488.366	896.233	858.227	595.416	645.289	1377.24	0	0.221099	0.985099	87	NA	NA
LTRIS4A	67.958	59.749	91.327	79.451	76.479	100.595	0	0.22084	0.944701	228	NA	NA
RMER19C	759.533	711.205	696.84	846.856	762.738	923.646	0	0.22025	0.720374	2729	NA	NA
MER68B	154.572	119.498	100.085	154.229	184.368	93.279	0	0.216887	0.985099	237	1	0.42
UCON20	21.32	5.782	3.753	16.825	12.291	7.316	0	0.215559	0.989884	37	NA	NA
MER91C	31.314	45.294	28.774	51.41	34.142	36.58	0	0.215047	0.985099	110	NA	NA
LTR16B1	101.271	92.514	65.055	101.884	135.886	58.528	0	0.210314	0.985099	299	NA	NA
ERVB2_1-I_MM-int	13.991	21.201	18.766	27.107	12.291	23.777	0	0.20956	0.985099	83	NA	NA
L1MDb	327.132	314.164	315.267	360.802	402.196	338.365	0	0.208842	0.792572	583	NA	NA
LTRIS_Mm	160.568	128.171	186.408	186.009	166.614	197.532	0	0.20866	0.908378	555	NA	NA
MLTR31D_MM	141.246	96.369	86.323	130.861	157.054	84.134	0	0.208099	0.985099	318	NA	NA
MER68C	15.324	30.838	25.021	33.65	27.314	18.29	0	0.205147	0.985099	60	NA	NA
L1_Mm	2533.11	2367.79	4207.31	4209.98	3186.16	3096.5	0	0.204759	0.976823	5429	NA	NA
RLTR13D5	201.876	238.996	371.565	329.021	225.339	382.261	0	0.203988	0.985099	745	NA	NA
RLTR40	1670.31	1427.23	1376.16	1688.1	2136.62	1320.54	0	0.203239	0.914336	2651	NA	NA
RMER17D	1005.38	1156.43	1173.49	1454.42	716.988	1671.71	0	0.202826	0.985099	1166	NA	NA
Lx2	5146.17	4530.31	3779.45	5478.39	5729.76	4276.2	0	0.202807	0.905509	18521	11	0.06
MER97c	45.972	26.983	28.774	42.062	43.702	31.093	0	0.20197	0.985099	64	NA	NA
RMER3D1	2.665	2.891	5.004	4.674	3.414	3.658	0	0.201768	0.989884	1	NA	NA
RMER15	10598.8	12116.5	15074	13750.7	10592.3	19083.8	0	0.200462	0.970949	18077	8	0.04
MER92B	279.162	316.091	401.59	395.386	206.902	546.871	0	0.200307	0.985099	238	NA	NA
MamGyp-int	1925.48	2547.04	4107.23	2857.44	1719.4	5280.33	0	0.199815	0.985099	28	1	3.57
Lx	11896.7	11811	11408.4	13488.9	13583.8	13212.7	0	0.198143	0.502131	24834	9	0.04
LTR16B2	51.302	27.947	55.047	50.475	40.288	65.844	0	0.197593	0.985099	384	NA	NA
ORSL	77.952	63.604	60.051	70.104	81.259	82.305	0	0.196613	0.951881	281	NA	NA
RLTR43C	53.967	85.769	95.08	73.843	51.896	146.32	0	0.194091	0.985099	264	NA	NA
RLTR34C_MM	130.586	134.917	182.655	151.425	177.54	181.071	0	0.192061	0.920008	402	NA	NA
MLT1H2	275.164	251.524	193.914	248.635	346.885	224.967	0	0.19129	0.970949	1034	NA	NA
RMER1B	4938.96	4818.46	5294.48	5698.05	5429.99	6024.73	0	0.188219	0.704279	7511	6	0.08
ERV3-16A3_I-int	82.616	95.405	128.859	120.579	86.039	144.491	0	0.18671	0.985099	908	NA	NA
MLTR73	202.542	224.54	218.935	266.395	229.436	237.77	0	0.186238	0.883171	956	1	0.1
MLT1J1	201.876	145.517	146.374	188.813	198.708	173.755	0	0.18221	0.935115	1135	NA	NA
RLTR49	239.186	204.303	280.237	296.306	264.944	256.06	0	0.181288	0.912389	933	NA	NA
RLTR23	365.109	357.53	397.837	438.384	385.808	448.105	0	0.180622	0.860522	1524	1	0.07
RMER13A	838.151	766.135	675.572	958.088	905.453	716.968	0	0.180566	0.908378	1010	NA	NA
MERVL-int	14301.2	14104.6	12604.4	16560.4	14431.9	15462.4	0	0.179713	0.789779	2600	2	0.08
L1MCa	1664.98	1380.97	1261.07	1734.84	1963.18	1154.1	0	0.1733	0.985099	3565	1	0.03
MLT1A1-int	67.958	63.604	62.553	56.083	81.941	82.305	0	0.171848	0.985099	130	NA	NA
RLTR1C	313.807	287.18	347.794	364.541	344.154	358.484	0	0.170922	0.891283	697	NA	NA
RMER21A	704.9	752.643	720.61	805.728	691.722	962.055	0	0.170792	0.908378	622	NA	NA
RMER17A2	512.351	471.245	475.402	523.443	575.639	543.213	0	0.170428	0.843473	2598	1	0.04
MLT1G3	930.094	1016.7	1242.3	1124.47	1028.37	1439.42	0	0.170314	0.947129	1075	1	0.09
RLTR11D	260.506	250.56	256.467	295.371	291.575	274.35	0	0.169573	0.8716	529	1	0.19
MER5C1	159.235	115.643	112.595	147.686	177.54	107.911	0	0.169499	0.985099	75	NA	NA
RMER17B	726.22	591.707	680.576	720.669	813.269	711.481	0	0.169421	0.899882	2898	1	0.03
BGLII	567.651	507.866	492.917	641.218	618.658	499.317	0	0.168985	0.908378	2269	NA	NA
L1Md_F3	5530.6	5056.49	5118.08	6003.7	5881.35	5759.52	0	0.16792	0.720374	16146	5	0.03
ORR1C2-int	741.544	795.046	733.121	929.111	916.378	695.02	0	0.166778	0.908776	914	1	0.11
LTRIS_Mus	1321.19	1489.87	2134.31	1628.28	1142.4	2781.91	0	0.166033	0.985099	919	NA	NA
LTR72_RN	152.573	132.026	147.625	176.662	171.394	131.688	0	0.164012	0.953343	1000	NA	NA
RLTR20B3	465.047	495.338	610.517	556.158	516.231	684.046	0	0.158693	0.951881	974	1	0.1
MERV1_I-int	1366.49	1231.6	1124.7	1413.3	1357.5	1388.21	0	0.158248	0.8716	1365	1	0.07
RMER19A	1460.43	1585.27	1580.09	1741.38	1520.01	1891.19	0	0.154065	0.905509	2095	1	0.05
Lx3C	2272.6	2213.6	2447.07	2590.11	2321.67	2807.52	0	0.153949	0.886296	6475	3	0.05
MLT1A0-int	149.242	131.062	118.851	127.122	189.831	124.372	0	0.153516	0.985099	206	NA	NA
LTR31	24.652	31.802	50.042	32.715	27.314	60.357	0	0.153356	0.985099	187	NA	NA
MARINER1_EC	3.331	5.782	3.753	0	11.608	1.829	0	0.151447	0.994159	2	NA	NA
LTR58	0.666	0	0	0	0.683	0	0	0.150362	0.994661	9	NA	NA
LTR64	0.666	0	0	0	0.683	0	0	0.150362	0.994661	8	NA	NA
LTR68	39.309	40.475	23.77	37.389	40.288	38.409	0	0.146769	0.985099	106	NA	NA
ERVL-E-int	271.833	245.741	299.003	268.265	335.96	296.298	0	0.145748	0.953343	1044	NA	NA
Zaphod	151.24	132.026	172.646	131.795	192.562	179.242	0	0.145342	0.985099	728	NA	NA
RLTR48C	43.307	38.548	53.796	48.605	54.628	43.896	0	0.145288	0.985099	149	NA	NA
RMER19B2	1090	1118.85	1429.96	1209.53	1098.02	1717.43	0	0.143782	0.985099	2296	NA	NA
MT2C_Mm	1210.59	973.329	967.069	1115.12	1126.01	1245.55	0	0.143098	0.917656	1982	1	0.05
MamRep1151	85.947	65.531	87.574	82.255	77.844	107.911	0	0.143053	0.985099	249	NA	NA
LTR75	441.062	523.285	701.844	591.678	351.665	899.869	0	0.142683	0.985099	94	1	1.06
UCON29	357.78	466.427	694.338	491.663	339.374	846.828	0	0.141289	0.985099	141	NA	NA
MamGypLTR1c	9.328	10.601	10.008	8.412	20.485	1.829	0	0.140448	0.989884	145	NA	NA
LTR88c	49.303	36.62	26.272	41.128	55.31	25.606	0	0.139925	0.985099	118	NA	NA
RLTR8	132.585	115.643	81.319	133.665	141.349	85.963	0	0.139469	0.985099	241	NA	NA
MLT2B2	189.883	174.428	111.344	173.858	192.562	157.294	0	0.136352	0.985099	1351	1	0.07
ERVB7_2-LTR_MM	899.447	1205.58	1526.29	1229.16	779.127	1986.3	0	0.136184	0.985099	425	NA	NA
MER70A	5.33	11.564	11.26	14.956	7.511	7.316	0	0.136074	0.989884	184	NA	NA
UCON4	295.818	332.474	375.318	337.434	279.967	490.172	0	0.135101	0.985099	72	NA	NA
RMER2	847.479	763.244	562.977	886.114	829.657	669.414	0	0.134339	0.985099	2358	NA	NA
MYSERV16_I-int	884.789	769.026	716.857	976.782	927.987	691.362	0	0.133364	0.985099	2516	1	0.04
X5A_LINE	53.301	49.148	27.523	59.822	62.139	18.29	0	0.133189	0.989884	69	NA	NA
MLT1F2-int	97.94	63.604	76.315	70.104	125.644	62.186	0	0.132286	0.985099	68	NA	NA
RLTR26B_MM	208.538	195.629	182.655	255.178	213.048	170.097	0	0.129325	0.985099	507	NA	NA
MLT1E2-int	39.309	25.056	31.276	43.932	38.239	20.119	0	0.128163	0.988908	35	NA	NA
Tigger14a	572.981	680.366	924.533	750.58	548.325	1082.77	0	0.126957	0.985099	225	NA	NA
MER63A	349.119	293.926	299.003	329.021	430.193	261.547	0	0.12297	0.985099	635	NA	NA
L1_Mus2	9744	9195.55	8591.02	10244.5	10855.2	8867	0	0.122567	0.933268	21079	11	0.05
RLTR4_MM-int	4546.54	6301.58	5395.82	5925.19	4438.49	7305.03	0	0.12088	0.985099	432	1	0.23
IAP1-MM_I-int	2497.8	3211.99	4281.12	3007.93	2395.42	5459.57	0	0.120196	0.986133	479	3	0.63
L1Md_F2	37758.1	35535.2	34769.4	39141.4	41319	36986.1	0	0.120176	0.905509	64898	50	0.08
MER34A1	1802.22	2724.36	4042.17	2727.51	1623.12	4963.91	0	0.119958	0.989884	541	NA	NA
RLTR20A3_MM	395.757	339.219	272.731	374.823	398.099	321.904	0	0.119953	0.985099	880	1	0.11
MamTip3	48.637	59.749	56.298	60.757	59.408	56.699	0	0.115922	0.985099	180	NA	NA
L1_Mus1	20828.5	20418.7	20292.2	22567.9	22525.7	21543.8	0	0.114881	0.8716	27252	21	0.08
MER57E2	1313.86	1806.92	2529.64	1699.32	1156.06	3251.96	0	0.111345	0.989884	62	NA	NA
RLTR13B2	168.563	130.098	168.893	170.119	170.711	162.781	0	0.109596	0.985099	314	NA	NA
RLTR11A2	1606.35	1594.91	1746.48	1721.75	1833.44	1777.79	0	0.109007	0.91595	2676	1	0.04
MurSatRep1	86849.9	114193	137813	119840	80324.5	164985	0	0.107804	0.985099	2600	38	1.46
MTD-int	2216.64	2053.63	2124.3	2223.7	2682.22	1975.32	0	0.107274	0.985099	2521	4	0.16
MER76	115.262	116.607	78.817	114.971	124.961	93.279	0	0.105804	0.985099	247	1	0.4
MER31-int	49.303	44.33	46.289	48.605	51.213	51.212	0	0.104841	0.985099	149	NA	NA
RLTR20A2B_MM	162.567	162.864	161.387	175.727	187.782	155.465	0	0.103615	0.985099	438	1	0.23
UCON19	5.996	0	0	0	4.78	1.829	0	0.103409	0.994661	24	NA	NA
MT2B2	3569.8	4141.95	4800.31	4351.12	3439.49	5647.96	0	0.102562	0.985099	3655	1	0.03
MLTR31FA_MM	363.11	394.15	277.735	380.431	368.736	362.142	0	0.0999681	0.985099	525	NA	NA
BGLII_Mus	137.249	156.118	111.344	148.62	157.054	126.201	0	0.0997197	0.985099	615	NA	NA
L1_Mur2	11135.1	15004.7	18868.5	13359.9	11750.4	23003.3	0	0.0961416	0.989884	20769	4	0.02
Helitron1Nb_Mam	46.638	18.31	28.774	33.65	45.068	20.119	0	0.0957213	0.989884	92	NA	NA
MLT1L	1903.5	2247.33	2864.93	2378.86	1845.73	3268.43	0	0.0942171	0.985932	1535	1	0.07
MLT1E2	1076.67	973.329	838.21	1029.13	1123.28	927.304	0	0.0932738	0.985099	1821	1	0.05
L1MD3	1929.48	1775.12	1582.59	1965.71	2196.71	1466.86	0	0.0918397	0.985099	2480	NA	NA
MER67A	33.313	36.62	47.54	30.846	54.628	36.58	0	0.0902919	0.989884	176	NA	NA
RLTR20A	165.898	187.92	225.191	177.597	189.148	252.402	0	0.0900894	0.985099	361	NA	NA
HAL1ME	1097.33	1190.16	1603.86	1159.05	1039.97	1942.4	0	0.08825	0.989884	900	NA	NA
L1_Mur1	2707	2540.29	2205.62	2894.83	2847.47	2163.71	0	0.0859507	0.985099	7793	3	0.04
MT2A	3335.95	3533.86	4024.66	3740.75	3332.28	4481.05	0	0.0841866	0.985099	10140	2	0.02
Lx3B	3559.14	4372.27	5043.02	4507.22	3396.47	5852.8	0	0.0840039	0.988843	5993	2	0.03
MLT1H	427.071	299.708	367.811	377.627	406.976	374.945	0	0.0825909	0.985099	2322	NA	NA
LTR40A1	26.65	16.383	18.766	24.303	31.411	7.316	0	0.0821	0.994159	114	NA	NA
L1M2a	12.659	28.911	37.532	23.368	27.997	31.093	0	0.0815114	0.991712	208	NA	NA
RMER1A	2667.03	2341.77	2418.3	2611.61	2587.98	2661.2	0	0.0811112	0.985099	3854	2	0.05
MTA_Mm-int	15142	18279.3	20492.3	18987	13925.3	24025.8	0	0.078625	0.989884	3027	5	0.17
L1M3de	87.946	58.785	72.561	61.691	115.401	51.212	0	0.0783325	0.989884	157	NA	NA
MusHAL1	1547.71	1520.71	1503.77	1517.98	1660.68	1649.76	0	0.07805	0.985099	3890	3	0.08
UCON12A	19.988	7.71	10.008	17.76	14.34	7.316	0	0.0778147	0.994159	23	NA	NA
MLTR31C_MM	192.548	205.266	196.416	172.923	223.973	232.283	0	0.0775333	0.985099	227	NA	NA
Eulor9B	25.984	30.838	6.255	21.499	38.239	5.487	0	0.0772734	0.994159	14	NA	NA
RLTR19	280.494	275.616	325.275	314.066	261.53	358.484	0	0.0771411	0.985099	944	NA	NA
MLT2F	1118.64	1359.77	2204.37	1303.93	964.86	2672.17	0	0.0764204	0.991034	574	NA	NA
RLTR26_Mus	505.023	582.07	821.946	568.31	533.302	914.501	0	0.0763542	0.989884	1091	NA	NA
LTR40b	367.774	289.108	256.467	297.241	357.811	309.101	0	0.0758272	0.985099	577	1	0.17
L1_Mus3	23884.6	21342.9	19943.1	22804.4	26164.6	19617.9	0	0.073807	0.985099	48489	20	0.04
L1M4b	1110.65	1064.88	1135.96	1110.45	1113.04	1260.18	0	0.070713	0.985099	2190	1	0.05
LTR79	256.509	287.18	305.258	237.419	215.779	444.447	0	0.0705279	0.989884	380	NA	NA
X9_LINE	2124.03	2611.61	3526.74	2675.17	1632	4343.88	0	0.0656605	0.991712	52	NA	NA
ORR1A4	5649.19	6250.51	6367.89	6362.64	5436.81	7319.66	0	0.0652681	0.985099	7791	7	0.09
RLTR9B	185.886	267.906	299.003	254.244	190.514	345.681	0	0.0648131	0.989884	206	NA	NA
L1MCb	328.465	282.362	228.944	283.22	387.856	203.019	0	0.0640692	0.989884	713	NA	NA
ORR1A4-int	4741.75	6159.92	6858.31	6433.68	4647.45	7476.96	0	0.0631803	0.989884	1326	5	0.38
RLTR19C	94.608	84.805	76.315	73.843	94.233	102.424	0	0.0619247	0.989884	248	NA	NA
MamGypLTR3a	25.984	34.693	50.042	49.54	25.265	40.238	0	0.061794	0.994159	161	NA	NA
Charlie10	624.949	666.875	585.496	666.455	555.836	744.404	0	0.0616277	0.985099	371	NA	NA
L1M2b	976.732	1348.2	1825.3	1246.92	721.085	2363.07	0	0.0603009	0.994159	16	NA	NA
Lx2B	1780.9	1592.98	1408.69	1794.66	1840.27	1346.14	0	0.0599007	0.989884	6191	2	0.03
Lx5	4481.91	4089.91	3733.16	4425.9	4799.72	3595.82	0	0.0598722	0.986133	16339	5	0.03
MLT2C1	223.196	232.25	158.884	244.897	215.096	179.242	0	0.0595538	0.989884	872	NA	NA
ORR1A3	3700.39	4012.81	4331.17	3897.78	3367.79	5285.81	0	0.0587117	0.989884	4381	1	0.02
LTR16A1	179.889	155.154	188.91	193.487	154.323	201.19	0	0.0582379	0.989884	654	1	0.15
7SK	816203	763178	2.66305e+06	1.15095e+06	335210	2.92931e+06	0	0.0576657	0.994661	691	NA	NA
MLT1E3	467.712	483.773	455.385	443.057	516.914	504.804	0	0.0570129	0.985099	1020	1	0.1
RLTR14	442.395	482.81	634.287	537.464	490.966	592.596	0	0.0559541	0.989884	2341	1	0.04
ORR1A1	2685.01	2712.79	2907.46	2914.46	2711.58	3008.71	0	0.055681	0.985099	4414	1	0.02
MTB_Mm	3347.27	3247.64	3152.67	3537.91	3361.65	3224.53	0	0.054953	0.985099	4963	2	0.04
LTR81C	338.458	428.843	529.198	410.342	314.109	623.689	0	0.0520644	0.991712	99	NA	NA
MLT2B1	305.146	248.632	275.233	298.176	305.232	252.402	0	0.0512206	0.989884	1637	NA	NA
LTRIS5	45.972	21.201	43.787	41.128	52.579	18.29	0	0.0503628	0.994159	85	NA	NA
LTR33A	281.827	200.448	202.672	237.419	259.481	212.164	0	0.0501728	0.989884	504	NA	NA
MER96	39.975	59.749	51.293	49.54	71.016	31.093	0	0.0500604	0.994159	104	NA	NA
LTR50	5553.25	7890.71	12749.5	7326.33	4660.42	15105.7	0	0.0485199	0.994159	549	1	0.18
MLTR11A	2085.38	2482.47	3251.5	2464.86	1970.69	3654.34	0	0.0483672	0.991712	2124	NA	NA
hAT-N1_Mam	268.501	258.269	202.672	261.722	286.112	203.019	0	0.047701	0.989884	185	NA	NA
MER57C2	165.898	135.881	163.889	153.294	175.491	149.978	0	0.0469218	0.989884	415	NA	NA
LTR16C	495.695	395.114	401.59	467.36	512.134	351.168	0	0.046791	0.989884	1352	NA	NA
LTR16E2	99.939	79.986	87.574	70.104	120.181	84.134	0	0.0457688	0.994159	423	NA	NA
B2_Mm2	182655	193733	217564	210606	182391	220043	0	0.0456303	0.989884	90007	35	0.04
MER31A	523.678	729.515	1077.16	772.078	442.484	1192.51	0	0.0450785	0.994159	707	NA	NA
RLTR20B2	315.139	239.959	305.258	271.069	287.478	332.878	0	0.0443512	0.989884	880	NA	NA
RLTR9D2	103.936	75.168	107.591	80.386	62.822	157.294	0	0.041865	0.994159	194	NA	NA
RLTR20C	205.207	167.682	188.91	195.356	206.902	171.926	0	0.0383117	0.989884	263	NA	NA
MLT1J-int	811.501	1008.02	1666.41	1025.39	660.311	1896.67	0	0.0381034	0.994159	506	NA	NA
LTR86A2	27.317	19.274	12.511	18.694	20.485	23.777	0	0.0375919	0.994159	79	NA	NA
LTR33C	259.174	405.714	459.139	425.297	221.925	508.462	0	0.0370913	0.994159	232	NA	NA
L1M4c	1531.72	1297.13	1216.03	1386.19	1606.05	1152.27	0	0.0365135	0.990326	2049	NA	NA
RLTR41A2	175.892	214.903	282.739	214.051	209.634	267.034	0	0.0355957	0.994159	440	1	0.23
MLT1M	758.866	856.722	1003.35	816.01	544.911	1327.86	0	0.0350896	0.994159	212	NA	NA
L1MEb	153.239	113.716	100.085	121.514	163.883	87.792	0	0.0345542	0.994159	352	NA	NA
Charlie10b	25.984	35.657	23.77	32.715	42.336	9.145	0	0.0344296	0.994661	48	NA	NA
ORR1A3-int	1964.79	2050.74	2433.31	2092.84	1892.16	2619.13	0	0.0332536	0.991712	2435	1	0.04
MMSAT4	119391	163777	193008	161944	101069	224069	0	0.0326564	0.994159	1600	35	2.19
RLTR26	192.548	181.174	307.761	171.054	187.1	342.023	0	0.032079	0.994159	408	NA	NA
RLTR13D3	97.94	94.442	96.332	105.623	90.136	100.595	0	0.03103	0.994159	339	NA	NA
Charlie1b	1575.03	1559.25	1800.27	1624.54	1429.88	1991.78	0	0.030503	0.991712	952	NA	NA
LTR109A2	19.321	19.274	1.251	12.151	22.534	5.487	0	0.0292864	0.994661	37	NA	NA
MLT1H1	211.87	236.104	266.476	208.442	258.116	261.547	0	0.0288201	0.994159	1001	NA	NA
ORR1C1-int	572.981	507.866	521.692	497.271	549.008	590.767	0	0.0259183	0.991712	783	NA	NA
RLTR20A2	115.929	98.297	75.064	85.059	116.767	93.279	0	0.0257671	0.994159	368	NA	NA
MLT1G	248.514	235.141	237.701	262.656	234.899	235.941	0	0.0243471	0.994159	896	NA	NA
Charlie17b	437.731	441.371	646.798	455.208	346.203	753.549	0	0.0230724	0.994661	130	NA	NA
RLTR19B	180.556	165.755	178.901	190.683	159.103	186.558	0	0.0229342	0.994159	224	NA	NA
RMER3D-int	699.57	812.392	800.678	869.289	691.722	788.3	0	0.0228013	0.994159	2711	2	0.07
MLTR18A_MM	105.935	103.115	121.353	107.493	124.278	98.766	0	0.0198899	0.994159	299	1	0.33
ID4_	49896	53575.5	61877.4	57772.2	42171.2	67678.5	0	0.0196549	0.994159	26384	3	0.01
LTR16A	426.404	397.041	374.067	423.428	418.584	369.458	0	0.0193738	0.994159	1472	NA	NA
Lx8b	8794.59	7797.23	7077.24	8292.83	9135.79	6540.51	0	0.0184646	0.994159	24166	5	0.02
MLT2B4	602.296	587.852	713.104	624.393	639.143	662.098	0	0.017852	0.994159	1871	NA	NA
RMER1C	2283.26	2129.76	1927.88	2254.54	2318.94	1838.15	0	0.0170382	0.994159	6347	2	0.03
MT2B1	4463.25	4366.49	4389.97	4726.88	4372.26	4272.55	0	0.0167792	0.994159	7248	2	0.03
MLT2B5	1662.98	2734.96	3506.72	2269.5	1483.14	4241.45	0	0.0156352	0.994661	442	NA	NA
RLTR48A	397.755	471.245	535.453	462.686	346.885	614.544	0	0.0153024	0.994661	635	NA	NA
MMVL30-int	1922.15	1651.77	2071.75	1888.13	1341.79	2478.3	0	0.0142827	0.994661	956	NA	NA
MLT1J	868.133	955.982	1033.38	912.286	897.259	1079.11	0	0.0138256	0.994159	2943	NA	NA
RLTR31B_Mm	157.903	175.392	140.119	175.727	170.028	128.03	0	0.0131424	0.994661	349	1	0.29
RMER10A	2536.44	2592.33	2164.33	2651.8	2689.73	2010.07	0	0.0125788	0.994661	4464	1	0.02
BGLII_A	241.185	164.791	155.131	180.401	245.824	137.175	0	0.0123246	0.994661	292	NA	NA
RMER6D	1265.22	1092.83	1132.21	1204.85	1339.74	967.542	0	0.0115142	0.994661	2411	2	0.08
LTR82A	141.246	132.026	136.365	137.404	134.521	142.662	0	0.011253	0.994661	341	NA	NA
ORR1B1	9882.59	10246	11188.2	10298.7	9680.7	11583.1	0	0.0110562	0.994661	17313	2	0.01
MLTR14	3208.69	3105.01	3200.21	3138.79	3031.83	3422.06	0	0.0108556	0.994159	6798	2	0.03
RLTR25A	577.645	590.743	532.951	572.048	701.282	433.473	0	0.0102615	0.994661	1781	2	0.11
L1MC2	1018.71	960.801	736.874	972.108	1046.12	713.31	0	0.00989412	0.994661	2252	2	0.09
LTR69	53.301	86.732	70.059	82.255	77.162	47.554	0	0.00972627	0.994661	74	NA	NA
Charlie6	2327.9	3351.72	4645.18	2991.1	1922.89	5479.69	0	0.00911173	0.994661	148	NA	NA
MIRb	92731.6	105006	118409	98857.8	85197.2	133965	0	0.00849998	0.994661	42160	2	0
SRV_MM-int	728.219	1013.8	1183.5	959.957	593.393	1391.87	0	0.00780972	0.994661	129	NA	NA
MER125	37.977	26.02	40.034	30.846	51.896	18.29	0	0.00747819	0.995414	111	NA	NA
X2_LINE	91.277	39.511	42.536	47.671	88.77	36.58	0	0.00705992	0.995414	32	NA	NA
L1VL2	5372.69	4849.3	5016.75	4821.28	5407.45	5084.62	0	0.00702852	0.994661	4697	5	0.11
L1MEj	167.897	127.207	113.846	117.775	174.808	117.056	0	0.00697596	0.994661	178	NA	NA
MLTR18D_MM	331.796	337.292	349.045	349.585	403.562	261.547	0	0.00605618	0.994661	620	NA	NA
MER113	441.728	368.13	320.271	384.17	456.141	290.811	0	0.00584898	0.994661	643	NA	NA
MLT1E	208.538	202.375	200.169	214.051	214.413	181.071	0	0.00555474	0.994661	534	NA	NA
L1MDa	1717.61	1436.86	1228.54	1558.18	1681.85	1154.1	0	0.004758	0.994661	3451	4	0.12
MER67B	33.979	35.657	55.047	36.454	45.751	40.238	0	0.00146868	0.999204	220	NA	NA
MTA_Mm	17937	18744.8	18264.2	18882.3	17490.4	18617.4	0	0.0010993	0.997482	15623	4	0.03
L1MA10	283.159	196.593	190.161	237.419	245.141	186.558	0	0.000188645	0.99983	866	NA	NA
MER54B	31.314	39.511	40.034	32.715	38.922	38.409	0	-6.74208e-05	0.99983	114	NA	NA
RLTR12B2	67.958	62.64	78.817	90.668	70.333	43.896	0	-0.000324087	0.99983	95	NA	NA
RMER19B	7683.94	7568.84	7876.67	7417.94	7579.58	8086.01	0	-0.00314481	0.994661	5640	8	0.14
L1MC	2922.2	2922.88	2786.11	2920.06	2807.86	2886.16	0	-0.00330305	0.994661	5426	3	0.06
RMER17C	1296.54	1330.86	1326.12	1305.8	1349.3	1285.79	0	-0.00343716	0.994661	6479	NA	NA
MER65-int	14.658	20.238	28.774	15.89	17.754	31.093	0	-0.00371509	0.997884	49	NA	NA
ERVB5_2-LTR_MM	67.958	76.132	48.791	71.973	38.922	85.963	0	-0.00387286	0.997482	520	NA	NA
Tigger18a	371.105	425.952	331.531	416.885	403.562	299.956	0	-0.00427384	0.994661	240	NA	NA
RLTR30D2_MM	670.921	755.534	644.295	852.464	600.904	609.057	0	-0.0045859	0.994661	741	1	0.13
MLT1F1	582.308	526.176	424.109	553.354	629.583	340.194	0	-0.00462936	0.995414	1608	NA	NA
Lx6	4475.91	4028.23	3435.41	4164.18	4530	3202.58	0	-0.00467008	0.994661	18164	4	0.02
RMER6BA	978.065	980.075	816.942	979.586	968.275	813.906	0	-0.00534883	0.994661	957	NA	NA
ORR1E-int	1113.98	988.748	959.562	1049.69	1137.62	855.973	0	-0.00648752	0.994661	1446	NA	NA
Lx4A	3581.13	3503.98	3765.69	3697.75	3646.39	3449.5	0	-0.00688877	0.994661	10564	3	0.03
LTR39	4.664	3.855	0	2.804	2.731	3.658	0	-0.00778472	0.997884	11	NA	NA
Eulor2C	9.994	15.419	27.523	12.151	10.926	31.093	0	-0.0089994	0.995414	24	NA	NA
YREP_Mm	4472.58	4386.73	5459.62	4524.98	3711.26	5997.3	0	-0.00922025	0.994661	2800	NA	NA
MamGypLTR3	33.313	45.294	50.042	35.519	58.725	29.264	0	-0.00941617	0.994661	105	NA	NA
ORR1D2	7635.97	6764.15	5952.54	6949.64	7322.15	5925.96	0	-0.010841	0.994661	15061	4	0.03
B1_Mm	53647.7	57516	69076	60539	51324.7	67025.6	0	-0.0108726	0.994661	42910	9	0.02
RLTR10B	145.91	155.154	117.6	132.73	137.935	148.149	0	-0.0112257	0.994661	477	NA	NA
RLTR18B	1257.23	1460.96	1625.13	1452.55	1154.01	1700.97	0	-0.0133343	0.994661	989	NA	NA
L1MD1	1271.22	1080.3	1043.38	1231.03	1272.82	852.315	0	-0.0142705	0.994661	2268	NA	NA
RLTR9A	197.878	193.702	275.233	207.508	199.391	254.231	0	-0.0153867	0.994661	648	NA	NA
MER92D	3.998	6.746	5.004	3.739	6.146	5.487	0	-0.0156718	0.994661	70	NA	NA
L2a	55840.3	70289.7	102084	65409.8	49339.7	110998	0	-0.0156983	0.994661	24277	6	0.02
MERVK26-int	373.77	279.471	411.598	425.297	346.203	276.179	0	-0.0173126	0.994661	1001	NA	NA
LTR84b	137.915	166.719	181.404	142.077	116.084	226.796	0	-0.0184439	0.994661	187	NA	NA
RLTR50A	10.66	5.782	10.008	9.347	11.608	3.658	0	-0.0185642	0.994661	85	NA	NA
MER74A	344.455	283.325	257.718	300.98	349.617	219.48	0	-0.0187971	0.994661	731	1	0.14
RLTR31C_MM	896.115	812.392	729.367	794.512	932.084	674.901	0	-0.0190837	0.994159	726	1	0.14
MURVY-LTR	277.163	255.378	241.454	265.46	238.313	263.376	0	-0.0203893	0.994159	1910	NA	NA
RMER12B	566.318	634.109	494.168	580.461	549.008	541.384	0	-0.0210221	0.994159	1011	NA	NA
ORR1A2	10588.8	10170.8	10074.8	10154.8	10080.2	10138.2	0	-0.0218458	0.989884	14843	5	0.03
MER103C	1512.4	1551.54	1643.89	1478.73	1331.55	1832.66	0	-0.0223369	0.994159	1072	NA	NA
MER47B	481.704	447.153	406.594	436.514	473.895	402.38	0	-0.0224545	0.994159	509	1	0.2
BGLII_B	742.876	770.953	635.538	755.253	788.004	566.99	0	-0.0228284	0.994159	960	1	0.1
RLTR51B_Mm	314.473	290.071	341.539	285.089	259.481	393.235	0	-0.0229182	0.994159	662	NA	NA
MER130	209.871	244.778	266.476	251.44	218.511	237.77	0	-0.0237353	0.994159	89	NA	NA
MLTR11B	1249.9	1077.41	919.528	1093.62	1227.07	868.776	0	-0.0242044	0.994159	2985	NA	NA
MLT1-int	329.131	255.378	211.429	254.244	309.329	217.651	0	-0.0245527	0.994159	285	NA	NA
X3_LINE	1178.61	1836.8	2485.85	1556.31	979.883	2875.19	0	-0.0246458	0.994661	260	NA	NA
L1M6	78.618	87.696	92.578	81.321	110.621	56.699	0	-0.02483	0.994661	329	NA	NA
MLTR18B_MM	3589.79	4927.36	7919.2	4679.21	2734.8	8731.65	0	-0.0260197	0.994661	468	NA	NA
Eulor12	67.958	57.822	56.298	59.822	67.602	49.383	0	-0.0265941	0.994159	35	NA	NA
MTC	20985.1	19482	18408.1	19392.6	20845.9	17551.1	0	-0.0267439	0.990326	27489	14	0.05
L1MEa	175.892	166.719	140.119	147.686	194.611	128.03	0	-0.026914	0.994159	169	NA	NA
Charlie25	353.116	290.071	246.459	316.87	327.083	224.967	0	-0.0294042	0.994159	301	NA	NA
LTR33B	29.982	26.983	28.774	29.911	21.851	34.751	0	-0.0303425	0.994159	268	NA	NA
LTR85a	75.287	73.241	101.336	60.757	68.967	118.885	0	-0.0303652	0.994159	234	NA	NA
Tigger12A	152.573	114.679	82.57	115.905	159.103	64.015	0	-0.0337363	0.994159	86	NA	NA
Lx9	20053	18717.8	17572.4	18922.5	20626.7	15453.2	0	-0.0345827	0.989884	49160	16	0.03
MTE2b	8019.73	7564.98	7216.11	7403.91	7636.94	7215.41	0	-0.0348645	0.989884	14367	6	0.04
MER46C	1417.79	1380.01	1622.62	1332.91	1283.07	1702.8	0	-0.0355847	0.989884	788	NA	NA
L3	34325.6	40411.4	51589.9	37919.7	28230.2	57103.2	0	-0.0355917	0.994159	9732	2	0.02
RLTR9B2	46.638	34.693	33.779	50.475	40.971	18.29	0	-0.0357549	0.994159	178	NA	NA
MER102b	869.465	889.487	760.644	856.203	788.686	815.735	0	-0.0357662	0.989884	507	NA	NA
MER70B	52.634	59.749	85.072	66.365	53.262	73.16	0	-0.0362657	0.994159	254	NA	NA
ORR1E	12397	12015.3	13206.2	11363.4	11832.3	13485.2	0	-0.0366391	0.989884	22742	5	0.02
RMER16A2	80.617	90.587	77.566	82.255	67.602	96.937	0	-0.037026	0.994159	273	NA	NA
L1M1	345.121	314.164	196.416	279.481	372.151	179.242	0	-0.037441	0.994159	881	NA	NA
RodERV21-int	366.441	333.437	344.041	273.873	402.196	340.194	0	-0.0375258	0.991034	1856	NA	NA
ORR1F	9500.82	8179.82	7776.58	8239.55	9563.93	6979.47	0	-0.0384553	0.989884	23086	4	0.02
RLTR46B	71.956	93.478	68.808	72.908	59.408	100.595	0	-0.0385156	0.994159	73	NA	NA
Lx8	21161.6	20461.1	20766.3	20584.4	20889.6	19259.4	0	-0.0386823	0.985099	49141	12	0.02
MER94	270.5	232.25	185.157	217.79	248.556	203.019	0	-0.0394992	0.991554	466	NA	NA
MER97d	2.665	1.927	5.004	6.543	0.683	1.829	0	-0.0399347	0.994661	28	NA	NA
BLACKJACK	374.436	388.368	334.033	394.452	368.054	299.956	0	-0.0401176	0.989884	716	NA	NA
L1_Mur3	8604.71	7086.99	6900.84	7670.31	8889.96	5402.87	0	-0.0404041	0.991712	27399	3	0.01
L1MEf	2433.17	2000.62	1602.61	2088.16	2499.9	1276.64	0	-0.0406481	0.994159	3127	3	0.1
MamGypLTR2c	205.207	273.688	372.816	235.549	184.368	411.525	0	-0.0408655	0.994159	110	NA	NA
RMER6C	2315.91	2042.06	1874.09	2021.8	2336.7	1693.65	0	-0.0411797	0.989884	4887	1	0.02
LTR65	373.77	417.279	472.9	357.063	307.963	568.819	0	-0.0416964	0.994159	162	NA	NA
MLTR25C	499.693	600.38	587.998	558.028	531.254	548.7	0	-0.0417337	0.989884	504	2	0.4
MLT1G1	447.058	391.259	414.101	386.974	403.562	429.815	0	-0.0424149	0.989884	1080	NA	NA
RMER5	3906.26	3909.7	4122.24	3888.43	3777.5	3925.04	0	-0.0426446	0.985099	7418	NA	NA
MER68-int	85.947	92.514	60.051	74.778	114.718	38.409	0	-0.0427553	0.994159	77	NA	NA
MER106A	141.913	131.062	158.884	128.057	163.883	122.543	0	-0.0427803	0.989884	115	NA	NA
RLTR51A_Mm	1407.8	1609.37	1725.21	1458.16	1253.7	1896.67	0	-0.0431407	0.989884	3523	1	0.03
RLTR48B	273.165	352.711	277.735	292.567	250.604	338.365	0	-0.0436378	0.989884	110	NA	NA
L1_Mus4	6403.39	5635.67	4966.7	5455.96	6409.87	4621.89	0	-0.0442909	0.989884	11880	2	0.02
L2	25146.5	26968	31620.5	25874.9	21334.8	33982.8	0	-0.0445847	0.989884	17614	3	0.02
MLT1E1A	576.312	591.707	591.751	536.529	707.428	453.592	0	-0.0457788	0.989884	1154	NA	NA
RLTR13C3	247.181	195.629	191.412	218.724	201.439	195.703	0	-0.0459596	0.989884	538	NA	NA
Lx10	2860.91	2511.38	2600.95	2698.54	2918.48	2088.72	0	-0.0479663	0.989884	10010	2	0.02
Arthur1	554.326	637	738.125	549.615	442.484	879.75	0	-0.0480339	0.991712	920	1	0.11
ERVB4_3-I_MM-int	66.626	76.132	40.034	93.472	45.751	36.58	0	-0.0485721	0.994159	99	NA	NA
RLTR33	694.906	920.326	1063.4	830.031	710.159	1051.68	0	-0.0490052	0.989884	1336	NA	NA
MLT1A0	4633.15	3995.47	3695.63	4071.64	4525.9	3310.49	0	-0.0490307	0.989884	10413	2	0.02
ORR1D2-int	1030.7	998.385	884.499	929.111	1000.37	885.237	0	-0.0490529	0.986133	1361	1	0.07
LTR40c	247.181	202.375	165.14	217.79	247.873	124.372	0	-0.0499677	0.992309	248	NA	NA
MTEb	6744.52	7194.92	7871.66	6626.23	6233.69	8214.05	0	-0.0500169	0.989884	10811	1	0.01
MTE2b-int	1224.58	1548.65	1845.31	1431.99	968.275	2059.45	0	-0.0519009	0.991712	729	NA	NA
L1MD2	3576.47	3231.26	3241.49	3214.5	3418.32	3054.43	0	-0.0525154	0.985099	3227	1	0.03
L1M3d	34.645	40.475	32.528	34.585	33.459	36.58	0	-0.0526698	0.991712	171	NA	NA
RMER20A	944.752	1006.09	1344.89	975.847	876.091	1327.86	0	-0.0533789	0.989884	1559	NA	NA
RMER17A-int	310.476	211.048	206.425	220.594	217.828	268.863	0	-0.0538087	0.989884	409	NA	NA
Tigger9a	217.2	184.065	138.868	189.748	206.902	120.714	0	-0.0540443	0.990326	200	NA	NA
RLTR15	1912.82	1947.62	1891.6	1722.69	1858.02	1958.86	0	-0.0555266	0.985099	2437	2	0.08
MTEa-int	979.397	1000.31	1114.69	1046.89	917.061	1013.27	0	-0.0557315	0.985099	1368	1	0.07
ORR1D1	11797.4	10452.2	10238.7	10392.2	11285.4	9571.16	0	-0.0559627	0.985099	21507	2	0.01
AmnSINE2	1588.36	1582.38	1756.49	1474.99	1277.6	1993.61	0	-0.0562523	0.989884	391	NA	NA
RLTR25B	2595.07	2971.06	3579.28	3148.14	2280.02	3369.02	0	-0.0564319	0.989884	3674	NA	NA
RMER21B	498.36	414.387	608.015	503.814	413.121	546.871	0	-0.057393	0.989884	1252	NA	NA
L1MB1	1061.35	1056.21	854.473	970.239	1146.5	733.429	0	-0.0577637	0.989884	2524	NA	NA
Lx5c	6286.13	6030.78	5562.21	5952.3	6135.37	5082.79	0	-0.0579118	0.985099	16422	5	0.03
ORR1A0	2514.45	3136.82	3350.34	2846.22	2295.04	3508.02	0	-0.05834	0.989884	2133	NA	NA
Zaphod2	658.928	672.657	721.861	626.262	468.432	883.408	0	-0.0589691	0.989884	169	NA	NA
Charlie17	277.163	275.616	282.739	278.546	241.727	285.324	0	-0.0590931	0.985099	134	NA	NA
MER110A	24.652	37.584	28.774	35.519	25.265	25.606	0	-0.0599474	0.991712	196	NA	NA
UCON17	5.33	0	2.502	0	2.731	5.487	0	-0.0604662	0.994661	23	NA	NA
RMER13A1	821.495	796.009	609.266	758.992	800.295	572.477	0	-0.0605567	0.989884	1082	NA	NA
ERVL-int	199.877	221.649	210.178	229.941	200.757	170.097	0	-0.0607785	0.989884	721	NA	NA
MamRep434	815.498	653.383	536.704	688.888	727.913	502.975	0	-0.0612892	0.989884	518	1	0.19
Charlie16a	175.226	171.537	188.91	179.466	164.566	168.268	0	-0.0616828	0.985099	197	NA	NA
Tigger10	1934.81	2297.44	3128.9	2303.15	1647.02	3103.82	0	-0.0621893	0.989884	242	NA	NA
RMER6B	1766.91	1689.35	1558.82	1652.58	1816.37	1327.86	0	-0.0623025	0.985099	1360	NA	NA
MER123	117.261	144.554	270.229	141.143	89.453	281.666	0	-0.0623792	0.994159	41	NA	NA
Charlie11	58.631	62.64	67.557	66.365	45.751	71.331	0	-0.0630189	0.989884	52	NA	NA
MER97a	45.305	35.657	7.506	28.042	38.239	18.29	0	-0.063372	0.994159	53	NA	NA
LTR108a_Mam	92.61	115.643	135.114	115.905	79.893	135.346	0	-0.0633791	0.989884	39	NA	NA
RMER20C_Mm	361.111	351.747	392.833	350.52	363.274	340.194	0	-0.0642655	0.985099	1595	NA	NA
L1MC1	3546.49	3069.36	2866.18	3143.46	3515.29	2403.31	0	-0.0645231	0.989884	5571	1	0.02
MamRep564	50.636	41.439	60.051	57.953	53.945	29.264	0	-0.0645525	0.990326	125	NA	NA
ORR1D1-int	962.075	874.068	878.243	815.076	996.271	779.155	0	-0.0647879	0.985099	1715	NA	NA
MLTR25A	1223.91	1152.58	1065.9	1108.58	1321.99	852.315	0	-0.0656641	0.989884	2168	1	0.05
Lx5b	2996.16	2971.06	3404.13	3060.27	2929.41	2959.32	0	-0.0660277	0.985099	7975	3	0.04
L1MCc	213.202	166.719	118.851	153.294	207.585	113.398	0	-0.0663216	0.989884	529	NA	NA
RLTR53B_Mm	39.975	40.475	48.791	47.671	37.556	36.58	0	-0.0668641	0.989884	160	NA	NA
MER58A	7169.59	7077.35	7338.71	6713.16	6432.4	7469.64	0	-0.066875	0.985099	3714	2	0.05
RLTR6-int	3036.8	3666.85	5035.51	3716.45	2090.87	5397.38	0	-0.0677043	0.990326	1220	NA	NA
MLT1K	4585.18	6000.91	8085.6	5418.57	3653.91	8740.8	0	-0.0682079	0.990326	2759	NA	NA
MER2B	1265.89	1221.96	1163.48	1189.9	1225.03	1060.82	0	-0.0691981	0.985099	1093	NA	NA
ORR1A1-int	2852.24	3160.91	3254.01	2889.22	2713.63	3233.67	0	-0.0693736	0.985099	859	1	0.12
RLTR20B5_MM	405.084	375.84	354.05	416.885	369.419	290.811	0	-0.0695449	0.985099	868	NA	NA
MLTR32C_MM	22.653	40.475	23.77	29.911	30.728	20.119	0	-0.0696326	0.991712	127	NA	NA
L1_Rod	4286.7	3745.87	3559.26	3743.55	4416.64	2878.85	0	-0.0697385	0.988185	11315	2	0.02
ORR1C2	7316.83	7177.58	7476.33	6937.49	6880.35	7116.64	0	-0.0698306	0.985099	12473	3	0.02
RLTR53_Mm	689.576	725.66	1158.48	739.363	510.085	1205.31	0	-0.0704831	0.989884	481	NA	NA
RMER12	2726.32	2643.41	2987.53	2680.78	2403.62	2878.85	0	-0.070519	0.985099	3319	NA	NA
MER53	1597.68	1635.38	1809.03	1608.65	1249.61	1949.71	0	-0.0705317	0.9862	1693	NA	NA
RMER4B	6282.14	6647.55	7660.23	6410.31	5545.39	7656.2	0	-0.0705892	0.985099	5158	1	0.02
MTE2a-int	1133.3	1354.95	1406.19	1226.35	899.99	1587.57	0	-0.0706597	0.989884	795	NA	NA
RLTR11C_MM	315.806	328.619	352.799	372.018	316.84	254.231	0	-0.0707781	0.985099	858	NA	NA
LTR10_RN	862.803	1141.97	1466.24	1061.84	697.185	1549.16	0	-0.0709039	0.989884	546	NA	NA
MLTR31F_MM	236.521	260.197	314.016	243.027	229.436	301.785	0	-0.0715968	0.986133	403	2	0.5
L1P5	177.891	214.903	183.906	169.184	177.54	204.848	0	-0.0727577	0.985099	166	NA	NA
RMER17D2	224.529	239.959	191.412	200.03	217.828	206.677	0	-0.0727706	0.985099	1783	NA	NA
RLTR20B3A_MM	330.463	373.912	334.033	286.024	335.277	369.458	0	-0.07332	0.985099	843	NA	NA
B1_Mus2	116973	127973	143415	126907	109423	132762	0	-0.0734284	0.985099	70891	14	0.02
LTR16A2	170.562	201.412	256.467	171.054	180.954	246.915	0	-0.074946	0.989884	416	NA	NA
MERVL_2A-int	8475.45	9489.47	10914.2	9416.37	7184.9	10800.3	0	-0.0759994	0.985099	3899	NA	NA
MER63B	439.729	426.915	349.045	417.82	374.199	362.142	0	-0.0760167	0.985099	701	NA	NA
LTRIS4	85.281	97.333	112.595	72.908	102.427	104.253	0	-0.0770602	0.989884	147	NA	NA
Charlie21a	116.595	73.241	72.561	95.341	103.11	47.554	0	-0.0773397	0.989884	174	NA	NA
ORR1C1	5750.46	7162.16	8718.63	6091.57	5163.68	9249.26	0	-0.0774905	0.989884	7423	5	0.07
L1M4	12421	11094	10381.3	11133.4	12395	8554.24	0	-0.079071	0.985099	13935	5	0.04
RLTR20C2_MM	2531.11	2605.82	2847.41	2498.51	2269.78	2794.71	0	-0.0792183	0.985099	3620	1	0.03
UCON31	65.959	50.112	67.557	56.083	55.31	64.015	0	-0.0792802	0.989884	89	NA	NA
LTR73	53.301	41.439	56.298	48.605	55.993	34.751	0	-0.0797497	0.989884	137	NA	NA
MLT1A1	3301.97	2977.81	2711.05	2833.14	3181.38	2485.61	0	-0.0802978	0.985099	9015	1	0.01
MER67D	89.945	132.026	208.927	117.775	95.598	195.703	0	-0.0817812	0.989884	468	NA	NA
L1MA4A	1484.42	1311.58	1073.41	1244.11	1510.45	892.553	0	-0.0836104	0.987585	2709	1	0.04
LTR48	183.221	191.775	156.382	213.116	167.297	117.056	0	-0.0839055	0.989884	651	NA	NA
LTR81B	910.773	1246.05	1855.32	1005.76	764.787	2017.39	0	-0.0843047	0.989884	204	NA	NA
LTR48B	26.65	26.983	23.77	13.086	27.314	34.751	0	-0.0844293	0.989884	302	NA	NA
Charlie23a	219.865	215.867	182.655	161.707	256.75	160.952	0	-0.0852486	0.988843	157	NA	NA
Charlie19a	269.168	225.504	146.374	211.247	236.264	155.465	0	-0.085403	0.989884	240	NA	NA
Eulor2B	181.222	286.216	324.024	229.006	134.521	385.919	0	-0.0857631	0.989884	42	NA	NA
LTR41	303.813	407.642	618.023	382.3	305.232	566.99	0	-0.0861923	0.989884	506	NA	NA
ERVB3_1-LTR_MM	116.595	130.098	225.191	126.187	96.281	224.967	0	-0.0862779	0.989884	158	NA	NA
L1MB3	4630.48	4274.94	4023.41	4275.41	4489.02	3407.43	0	-0.0863339	0.985099	5343	NA	NA
MTEa	9676.71	9271.68	9409.22	8650.83	9054.53	8980.4	0	-0.0877431	0.931533	20061	3	0.01
L1M3	4760.4	4119.78	4013.4	4138	4522.48	3465.96	0	-0.0879128	0.985099	7043	2	0.03
MTB_Mm-int	369.773	319.946	346.543	342.107	328.449	301.785	0	-0.0888136	0.985099	379	NA	NA
Tigger16a	407.749	338.256	315.267	351.455	391.27	250.573	0	-0.0890815	0.985099	290	NA	NA
X1_LINE	69.957	49.148	41.285	42.062	68.967	38.409	0	-0.0893534	0.989884	40	NA	NA
MER90a	175.226	205.266	180.153	184.14	180.271	159.123	0	-0.0894271	0.985099	581	NA	NA
ORR1B2	3814.99	3537.71	3636.83	3464.07	3595.86	3264.77	0	-0.0894682	0.970949	8528	1	0.01
MER92-int	105.269	124.316	100.085	109.362	83.99	120.714	0	-0.0896488	0.985099	324	NA	NA
RMER15-int	2293.26	2335.03	2479.6	2310.63	2008.93	2363.07	0	-0.0898688	0.985099	3100	NA	NA
MamGypLTR2b	37.31	53.967	57.549	46.736	41.654	51.212	0	-0.0903931	0.989884	109	NA	NA
Tigger6a	1258.56	1576.6	1795.27	1438.53	1150.59	1761.33	0	-0.0911616	0.985099	369	NA	NA
Zaphod3	217.866	231.286	238.952	241.158	187.782	217.651	0	-0.0912782	0.985099	454	NA	NA
LTR85c	132.585	141.663	125.106	124.318	97.647	159.123	0	-0.091379	0.985099	119	NA	NA
L1MEc	2858.91	2369.72	2278.18	2542.44	2781.91	1715.6	0	-0.0915303	0.985099	5378	1	0.02
L1MB5	3978.22	3638.9	3502.97	3643.54	3554.89	3231.84	0	-0.0920536	0.985099	3766	3	0.08
MLT2D	507.688	564.723	748.133	547.746	504.623	656.611	0	-0.0924737	0.985099	1567	NA	NA
Tigger11a	71.956	73.241	37.532	63.561	71.016	34.751	0	-0.0930936	0.989884	75	NA	NA
MYSERV-int	616.288	745.897	811.937	625.327	585.198	832.196	0	-0.093121	0.985099	1435	NA	NA
MLT1C	4352.66	3962.7	3823.24	3711.77	4023.32	3639.71	0	-0.093612	0.985099	7791	2	0.03
L1ME3Cz	1044.02	961.764	848.218	883.31	972.372	815.735	0	-0.0943076	0.985099	1051	NA	NA
B4	80388.5	80067.4	81432.7	76263.8	71784.1	78539.1	0	-0.0943094	0.917656	64020	9	0.01
LTR88a	30.648	26.02	28.774	28.976	14.34	40.238	0	-0.0946759	0.989884	64	NA	NA
Helitron3Na_Mam	146.576	160.937	122.604	147.686	140.666	111.569	0	-0.0953799	0.985099	191	NA	NA
L1MA5	3074.78	3051.05	2694.78	2873.33	3107.63	2260.65	0	-0.0968452	0.985099	4952	1	0.02
RLTR31D_MM	5447.98	6014.4	6574.31	5395.2	4620.81	6851.44	0	-0.0972181	0.985099	8270	2	0.02
MTE2a	14553	14956.5	16072.4	13714.2	13043	15855.6	0	-0.0973842	0.985099	15148	5	0.03
RLTR13D2	363.776	499.192	499.173	403.799	272.455	601.741	0	-0.0975564	0.989884	270	NA	NA
RLTR24	787.516	660.129	884.499	749.645	665.091	766.352	0	-0.0976013	0.985099	1240	1	0.08
L1ME3A	1360.5	1273.04	1059.65	1097.36	1290.58	1060.82	0	-0.0982125	0.985099	2086	NA	NA
L3b	5735.14	6625.38	8163.16	5947.62	4577.8	8651.18	0	-0.0983155	0.985099	2304	1	0.04
IAPLTR3	51.302	47.221	41.285	42.062	31.411	62.186	0	-0.0987274	0.989884	959	NA	NA
RLTR28	2278.6	2120.12	2170.59	2003.1	1865.53	2269.79	0	-0.0999118	0.985099	1949	1	0.05
Tigger12	263.171	277.543	314.016	245.831	206.219	351.168	0	-0.100539	0.985099	155	NA	NA
MTD	45586	43598.4	42674.9	41079.1	43009	38866.3	0	-0.100828	0.917656	51544	12	0.02
UCON18	3.998	5.782	6.255	2.804	8.877	1.829	0	-0.100904	0.994159	17	NA	NA
MER68	1198.6	1283.64	1381.17	1129.14	973.055	1507.1	0	-0.100914	0.985099	637	NA	NA
UCON2	191.216	194.666	117.6	175.727	179.588	111.569	0	-0.101586	0.986133	82	NA	NA
L1ME4a	2326.57	2744.59	3155.17	2298.48	2060.83	3310.49	0	-0.10204	0.985099	1560	NA	NA
L1M5	14510.4	13064.8	12315.4	12816.9	13728.6	10597.2	0	-0.102765	0.985099	16596	2	0.01
LTRIS4B	6.663	6.746	8.757	5.608	7.511	7.316	0	-0.102925	0.991712	71	NA	NA
L1MC4	6049.61	5249.23	4631.42	5203.58	5677.86	3937.84	0	-0.103858	0.985099	5589	2	0.04
LTR40a	239.186	236.104	181.404	208.442	223.29	177.413	0	-0.104237	0.985099	709	NA	NA
CR1_Mam	1385.81	1575.64	2044.23	1274.96	1037.24	2348.44	0	-0.104619	0.989884	257	NA	NA
MIR	57869.7	56911.8	55638.3	53993.1	52819.5	51592.5	0	-0.105464	0.904676	38978	12	0.03
MER21B	2473.81	2594.26	2595.95	2241.46	2129.11	2758.13	0	-0.106093	0.985099	1618	NA	NA
L1M	196.546	188.884	196.416	208.442	185.734	140.833	0	-0.10655	0.985099	459	NA	NA
RLTR10E	121.925	153.227	168.893	125.252	119.498	170.097	0	-0.108684	0.985099	227	NA	NA
MER45C	72.622	78.059	47.54	46.736	90.818	43.896	0	-0.109463	0.989884	290	NA	NA
B1_Mus1	160259	174952	201132	173625	148545	174842	0	-0.109876	0.985099	95081	22	0.02
MTB	7218.23	7118.79	7436.3	7159.95	6523.9	6474.66	0	-0.110942	0.908378	6419	5	0.08
RLTR17D_Mm	576.312	433.661	434.117	459.882	549.008	323.733	0	-0.111192	0.985099	1225	NA	NA
MTEb-int	178.557	200.448	201.421	142.077	174.808	224.967	0	-0.111261	0.985099	635	NA	NA
MT-int	556.991	534.849	544.211	488.858	417.901	614.544	0	-0.112684	0.985099	438	1	0.23
L1MA5A	1531.06	1879.2	2205.62	1557.24	1481.09	2158.22	0	-0.113025	0.985099	1231	NA	NA
Lx4B	1595.68	1526.49	1366.16	1446.01	1495.43	1201.65	0	-0.113822	0.985099	5680	1	0.02
UCON23	256.509	315.127	374.067	321.544	208.951	345.681	0	-0.114172	0.985099	22	NA	NA
Charlie2b	680.914	584.961	472.9	596.351	670.554	334.707	0	-0.114603	0.985099	884	1	0.11
LTR67B	455.72	470.282	371.565	404.734	367.371	431.644	0	-0.115319	0.985099	632	NA	NA
RLTR17C_Mm	332.462	238.996	253.965	308.457	295.672	153.636	0	-0.115355	0.985099	218	NA	NA
MLT1E1	157.903	160.937	150.127	184.14	146.812	96.937	0	-0.116244	0.985099	576	NA	NA
Charlie12	710.896	832.63	709.35	723.473	738.156	610.886	0	-0.116398	0.985099	902	1	0.11
RLTR20A4	10834	10872.4	12075.2	10234.2	9137.84	11776.9	0	-0.117345	0.976823	11527	1	0.01
LTR32	19.321	18.31	11.26	14.956	18.437	10.974	0	-0.117673	0.989884	9	NA	NA
Charlie22a	155.904	120.461	100.085	120.579	148.177	74.989	0	-0.117896	0.985099	163	NA	NA
MLT1B	5080.21	4690.29	5529.68	4502.55	4454.2	5144.98	0	-0.118153	0.944701	9316	1	0.01
RMER20B	1335.85	1414.7	1772.75	1304.87	995.589	1869.24	0	-0.119298	0.985099	1949	1	0.05
MLT1I	584.307	520.394	476.653	506.618	569.493	373.116	0	-0.120629	0.985099	1777	1	0.06
L1M3e	485.035	395.114	367.811	398.191	438.387	307.272	0	-0.12114	0.985099	652	NA	NA
MamGypLTR1b	227.194	268.87	371.565	265.46	182.32	352.997	0	-0.121312	0.985099	141	NA	NA
MLT2C2	166.564	181.174	267.727	184.14	180.271	199.361	0	-0.122494	0.985099	651	NA	NA
RMER17A	766.195	663.984	605.513	660.847	662.36	543.213	0	-0.123273	0.985099	1819	NA	NA
LTR86B2	18.655	24.092	30.025	35.519	16.388	12.803	0	-0.124153	0.989884	36	NA	NA
L1MEd	3188.7	3113.69	3883.29	2984.56	2680.85	3678.12	0	-0.125281	0.985099	3245	NA	NA
MER113A	269.834	256.342	232.697	242.092	272.455	175.584	0	-0.125495	0.985099	140	NA	NA
L1MB2	2109.37	1948.59	1678.92	1697.45	2108.63	1446.74	0	-0.125907	0.985099	2927	NA	NA
MER5A1	4378.64	4371.31	4787.8	4049.21	3813.69	4537.75	0	-0.127231	0.913671	3905	NA	NA
B1_Mur3	56038.9	60860	73061.8	56190.7	47711.1	69979.4	0	-0.127639	0.985099	24632	3	0.01
MER121	349.785	261.16	211.429	241.158	313.426	195.703	0	-0.12861	0.985099	588	NA	NA
ORR1A2-int	5268.76	5312.83	4910.41	5059.64	5005.26	4098.79	0	-0.128644	0.920008	2132	2	0.09
RLTR47	91.277	58.785	65.055	71.039	79.21	43.896	0	-0.12869	0.985099	209	NA	NA
L1MC4a	2874.23	2417.9	2204.37	2421.86	2747.09	1677.19	0	-0.129857	0.985099	3077	NA	NA
MLT1O	354.449	501.12	648.049	416.885	331.18	629.176	0	-0.129868	0.985099	538	NA	NA
L1MA4	3972.22	3589.75	3066.35	3450.05	3949.58	2306.37	0	-0.130172	0.985099	7467	NA	NA
MT2B	7070.98	8025.62	9160.25	7395.5	5636.21	9121.23	0	-0.131225	0.985099	13977	1	0.01
B3	256466	251348	247915	242576	223934	223383	0	-0.131493	0.851106	148427	23	0.02
MER81	326.466	276.58	312.765	300.045	286.112	245.086	0	-0.133222	0.970949	512	NA	NA
L1M2	8415.49	7858.91	6983.41	7223.51	8173.66	5803.42	0	-0.13323	0.985099	18488	2	0.01
MurERV4-int	2298.59	2362.97	2243.15	2240.52	2069.02	1980.81	0	-0.133674	0.883779	1525	1	0.07
MER44D	1050.69	953.091	738.125	852.464	988.077	654.782	0	-0.133929	0.985099	940	NA	NA
MTC-int	3786.34	3850.91	4034.66	3371.53	3382.13	3886.63	0	-0.134333	0.905509	3520	2	0.06
MER112	343.789	304.527	278.986	271.069	330.497	239.599	0	-0.134532	0.985099	358	NA	NA
MIRc	50622.2	55626.2	65215.2	49573.8	41153	65310	0	-0.136068	0.985099	23213	1	0
L2b	16267.3	16590	17752.5	15194.8	13860.4	16985.9	0	-0.136692	0.908378	13720	3	0.02
IAPEY5_LTR	35.312	39.511	72.561	42.062	43.019	47.554	0	-0.136965	0.985099	237	NA	NA
MER47A	191.216	131.062	126.357	144.882	150.226	111.569	0	-0.137916	0.985099	127	NA	NA
RLTR12G	133.918	106.97	96.332	103.754	92.184	115.227	0	-0.139033	0.985099	238	NA	NA
MamRep38	181.222	232.25	252.714	191.618	177.54	237.77	0	-0.140059	0.985099	212	NA	NA
B1_Mur4	70225.5	74644.7	81519	69697.4	62145.1	73586.2	0	-0.14019	0.908378	41031	5	0.01
RMER4A	4081.49	4162.19	4118.49	3877.22	3661.42	3674.46	0	-0.140569	0.812663	3287	1	0.03
UCON7	10.66	22.165	11.26	7.478	21.851	9.145	0	-0.141137	0.989884	99	NA	NA
L2c	23868.6	26311.7	31544.2	23921.3	19462.5	30654.1	0	-0.142604	0.985099	12298	1	0.01
Tigger2b	494.363	426.915	381.573	431.84	483.455	259.718	0	-0.142763	0.985099	176	NA	NA
RLTR12B	789.514	815.283	805.682	746.841	760.69	667.585	0	-0.144092	0.88811	909	1	0.11
AmnSINE1	3727.71	4037.87	4981.72	3575.3	2955.36	5005.98	0	-0.144637	0.985099	1311	1	0.08
RMER10B	1516.4	1607.44	1443.72	1481.53	1421	1223.6	0	-0.144661	0.908378	3002	NA	NA
B3A	134332	131244	128694	124224	117578	114538	0	-0.145921	0.789779	92925	10	0.01
MER3	4906.98	4473.46	4019.65	4138.94	4452.84	3513.51	0	-0.146108	0.917656	2967	1	0.03
URR1B	31364	31962.8	32914.1	29567.1	28326.5	29055.5	0	-0.14647	0.73969	16889	4	0.02
MIR3	29423.2	30516.3	33798.6	28238.8	24174.1	32267.2	0	-0.146713	0.917656	16085	2	0.01
L4_C_Mam	293.153	263.088	223.94	255.178	269.724	175.584	0	-0.146804	0.985099	590	NA	NA
Charlie20a	205.873	185.029	150.127	160.772	196.659	128.03	0	-0.146913	0.985099	161	NA	NA
MER113B	121.259	120.461	75.064	100.015	117.449	65.844	0	-0.14797	0.985099	72	NA	NA
RLTR13D3A1	737.546	770.953	876.992	733.755	570.176	850.486	0	-0.150507	0.980119	613	1	0.16
PB1D7	55145.4	59934.9	64321.9	54468	46892.4	60254.6	0	-0.150682	0.909585	24346	3	0.01
MLT1D	7807.2	8685.75	9478.02	7496.45	6893.32	8995.03	0	-0.151645	0.917656	8368	NA	NA
RLTR19A	98.606	109.861	148.876	100.015	44.385	181.071	0	-0.151764	0.989884	153	NA	NA
RLTR18	884.789	998.385	1558.82	932.85	710.842	1457.71	0	-0.151913	0.985099	610	NA	NA
L1MEg2	155.904	130.098	86.323	111.232	122.229	102.424	0	-0.152657	0.985099	112	NA	NA
B1F	82786.4	87184.2	91856.5	79876.5	70560.5	85099.8	0	-0.152693	0.882912	45170	9	0.02
ID_B1	190550	197099	209064	182454	164287	189980	0	-0.152875	0.853377	110827	12	0.01
PB1D9	92932.8	99547.4	108059	91687.6	79729	98879.5	0	-0.153036	0.905509	28939	3	0.01
ORR1F-int	265.17	195.629	158.884	172.923	276.552	104.253	0	-0.153551	0.985099	395	NA	NA
ID4	43073.5	46671.6	49463.1	42020.3	36157.3	46932.2	0	-0.154113	0.908378	23970	NA	NA
Arthur1C	63.961	58.785	41.285	46.736	62.139	36.58	0	-0.154887	0.985099	155	NA	NA
FordPrefect	289361	207787	315548	142042	213363	374173	0	-0.155666	0.985099	291	NA	NA
PB1	27639.7	29975.6	30874.9	27148	23982.9	28283.7	0	-0.156186	0.870335	11784	5	0.04
RLTR20C1_MM	5755.79	5724.33	5867.47	5115.72	4777.87	5671.73	0	-0.157108	0.843473	5561	NA	NA
ORR1A0-int	5410.67	7333.69	8235.72	6557.99	4461.03	7793.37	0	-0.157591	0.985099	456	NA	NA
Chap1_Mam	111.265	110.825	105.089	114.971	125.644	47.554	0	-0.157937	0.985099	153	NA	NA
L1ME3F	410.414	412.46	454.134	373.888	423.364	340.194	0	-0.158259	0.908378	308	NA	NA
MER129	37.977	32.766	35.03	26.172	33.459	36.58	0	-0.158282	0.985099	63	NA	NA
RLTR20B1	577.645	571.469	616.772	558.962	556.519	459.079	0	-0.158638	0.905509	668	NA	NA
B4A	140155	132822	125462	124757	125837	106267	0	-0.158975	0.871417	107073	15	0.01
MER5A	13776.2	13848.3	14743.7	12277.5	11616.6	14059.5	0	-0.159009	0.868978	8982	1	0.01
RLTR18-int	900.113	979.111	686.831	752.449	783.906	762.694	0	-0.159808	0.920395	506	NA	NA
L1MC5a	2617.06	2611.61	2656	2326.52	2291.63	2443.55	0	-0.159835	0.728327	2588	1	0.04
LTR83	35.312	28.911	51.293	22.433	27.314	56.699	0	-0.159889	0.985099	161	NA	NA
Kanga1	630.279	692.894	783.163	588.873	460.921	841.341	0	-0.160095	0.985099	321	NA	NA
L1MC3	3789.67	3162.84	2743.57	2901.37	3645.03	2117.98	0	-0.161546	0.985099	5288	NA	NA
L1MC5	4553.86	4400.22	5033.01	4095.01	4044.49	4367.65	0	-0.161559	0.82964	3476	1	0.03
RLTR13A3	231.857	245.741	182.655	215.92	180.954	195.703	0	-0.161704	0.951881	243	1	0.41
MER20B	830.822	745.897	645.546	663.651	764.104	554.187	0	-0.16232	0.942327	831	NA	NA
RSINE1	179663	179678	176357	166438	153315	158911	0	-0.162412	0.704279	115806	9	0.01
PB1D10	137934	149149	166316	133481	115173	156427	0	-0.162589	0.914336	65054	5	0.01
RLTR12E	664.924	765.171	656.806	679.541	668.506	508.462	0	-0.163653	0.917656	615	NA	NA
Charlie7	772.192	590.743	552.968	624.393	733.376	347.51	0	-0.164162	0.985099	844	NA	NA
ID	7744.57	7824.21	7436.3	7173.04	6713.05	6631.96	0	-0.164971	0.720374	8022	2	0.02
MER44A	815.498	776.736	620.525	690.758	805.758	471.882	0	-0.165167	0.985099	661	NA	NA
Eulor11	10.66	3.855	11.26	6.543	12.974	1.829	0	-0.165515	0.989884	49	NA	NA
Tigger9b	343.122	308.381	270.229	229.006	316.84	276.179	0	-0.166641	0.951881	360	NA	NA
MER52-int	7.329	6.746	10.008	11.217	6.828	1.829	0	-0.167139	0.989884	206	NA	NA
RLTR13B1	429.069	438.48	436.62	373.888	375.565	415.183	0	-0.168142	0.853377	1029	1	0.1
L1ME3C	229.859	203.339	150.127	191.618	212.365	111.569	0	-0.168183	0.985099	326	NA	NA
B1_Mur2	68151.4	71206.2	74783.3	65457.5	58183.9	66868.3	0	-0.168723	0.806579	31869	5	0.02
IMPB_01	8811.91	8502.65	8611.04	7932.97	7634.89	7486.1	0	-0.169251	0.673485	26753	NA	NA
LTR16D2	297.151	313.2	405.343	300.045	198.025	409.696	0	-0.169393	0.985099	65	NA	NA
ERVB5_1-LTR_MM	27.317	21.201	28.774	18.694	18.437	34.751	0	-0.17011	0.985099	143	NA	NA
MER20	11890	11633.7	11214.5	10377.3	10182.6	10311.9	0	-0.170348	0.6638	5994	2	0.03
HAL1M8	711.562	616.763	527.947	523.443	699.916	418.841	0	-0.17302	0.985099	710	NA	NA
MER5C	281.827	273.688	188.91	244.897	275.87	135.346	0	-0.173505	0.985099	242	NA	NA
B1F2	29253.3	29322.2	30716	27614.4	24691.7	26858.9	0	-0.173696	0.719087	16513	3	0.02
MER67C	99.939	99.26	117.6	103.754	95.598	76.818	0	-0.174554	0.967726	620	NA	NA
LTR105_Mam	49.969	41.439	55.047	55.148	34.142	40.238	0	-0.17511	0.985099	124	NA	NA
RMER6A	8897.19	8618.3	8746.15	8101.22	8216.68	6924.6	0	-0.175709	0.806132	3983	1	0.03
B1F1	33004.4	33527.8	34769.4	30746.7	28629	30244.4	0	-0.176779	0.66548	19678	1	0.01
Charlie2a	335.793	312.236	246.459	283.22	263.578	245.086	0	-0.177014	0.914336	505	NA	NA
ORR1B2-int	448.391	476.064	502.926	416.885	439.752	400.551	0	-0.177475	0.843473	857	NA	NA
RLTR11A	1736.93	1642.13	1965.41	1507.7	1501.58	1719.26	0	-0.177703	0.853377	2655	NA	NA
LTR78B	2390.53	3147.42	4376.2	2483.55	1778.81	4506.66	0	-0.17773	0.985099	405	NA	NA
UCON28a	27.983	30.838	28.774	28.042	31.411	14.632	0	-0.178194	0.985099	87	NA	NA
LTR101_Mam	594.301	655.31	940.796	575.787	453.409	910.843	0	-0.178227	0.985099	157	1	0.64
X8_LINE	229.192	276.58	357.803	245.831	183.685	336.536	0	-0.179647	0.985099	158	NA	NA
MER106B	143.911	97.333	103.838	132.73	108.572	60.357	0	-0.179663	0.985099	242	NA	NA
MYSERV6-int	2703	2635.7	2538.4	2284.45	2415.91	2251.5	0	-0.179866	0.702688	3183	1	0.03
X7A_LINE	229.859	259.233	157.633	180.401	230.802	157.294	0	-0.180714	0.985099	159	NA	NA
URR1A	32890.4	32413.8	32161	29345.5	29226.5	27413.1	0	-0.180726	0.623194	17621	4	0.02
MER126	221.197	170.573	168.893	172.923	183.685	135.346	0	-0.181202	0.951881	118	NA	NA
HAL1b	505.689	544.486	625.53	453.339	431.558	598.083	0	-0.181296	0.914336	763	NA	NA
L1M4a1	477.04	478.955	446.628	397.256	525.791	307.272	0	-0.181456	0.962707	607	NA	NA
MamRep605	800.841	906.834	1181	832.835	680.114	1037.04	0	-0.181744	0.970949	629	NA	NA
L1ME2z	1112.65	969.474	723.112	818.814	1022.22	625.518	0	-0.183745	0.985099	1533	NA	NA
MER58B	6146.89	6244.72	6113.93	5350.34	5018.91	5920.48	0	-0.184711	0.729226	2843	NA	NA
L1MA8	3459.87	3696.72	3728.16	3010.73	3191.62	3372.68	0	-0.185365	0.704279	3882	1	0.03
MTB-int	1962.13	2065.19	2447.07	2019.93	1569.86	2105.18	0	-0.185827	0.908378	592	NA	NA
L1ME3D	564.319	792.155	593.002	554.289	533.302	629.176	0	-0.185887	0.912389	323	NA	NA
L1PB4	85.281	79.023	57.549	59.822	96.964	34.751	0	-0.186011	0.985099	144	NA	NA
MARNA	1904.16	2395.74	3117.64	1976.93	1591.03	2953.84	0	-0.186539	0.985099	562	1	0.18
MLT1A	2265.94	2026.64	2036.72	1833.92	2090.19	1631.47	0	-0.186643	0.860522	4950	NA	NA
L1ME2	1994.11	1577.56	1358.65	1508.64	1776.76	1042.53	0	-0.186681	0.985099	2633	NA	NA
ORR1B1-int	3786.34	3750.69	3620.57	3299.56	3695.56	2792.89	0	-0.187795	0.857154	2965	1	0.03
Kanga1d	183.887	158.045	112.595	163.576	167.98	64.015	0	-0.187991	0.985099	131	NA	NA
L1ME4b	2134.69	2067.12	2165.58	1833.92	1800.66	1958.86	0	-0.18819	0.673449	1818	NA	NA
RLTR14-int	2911.54	3054.9	3125.15	2848.09	2286.17	2845.93	0	-0.188909	0.843473	1816	NA	NA
RLTR17B_Mm	16239.3	15482.7	16479	14043.2	13202.8	15034.4	0	-0.189292	0.702688	27369	3	0.01
MER34B-int	4892.99	5577.85	9675.69	5132.55	2876.14	9647.98	0	-0.190605	0.985099	81	NA	NA
MamRep1527	108.6	71.313	82.57	88.798	99.013	38.409	0	-0.190845	0.985099	372	NA	NA
MER21C	2625.72	2671.35	2709.79	2388.21	2381.08	2236.87	0	-0.191533	0.623194	2261	NA	NA
UCON11	43.973	35.657	17.515	23.368	47.116	12.803	0	-0.191827	0.985099	45	NA	NA
HAL1	4831.69	4608.37	4944.19	3894.98	4448.74	4248.77	0	-0.191828	0.704279	3550	1	0.03
B1_Mur1	79120	82776.3	93425.3	75885.2	65769.6	81849.6	0	-0.192038	0.843473	38058	7	0.02
L1MB8	5968.99	5308.98	4874.13	4797.92	5409.5	3925.04	0	-0.192186	0.904291	6000	NA	NA
UCON12	17.989	17.346	27.523	18.694	23.9	9.145	0	-0.19222	0.985099	25	NA	NA
L1ME1	5477.96	5363.91	5223.17	4682.94	4911.71	4455.45	0	-0.192898	0.634914	5261	NA	NA
MMAR1	843.481	789.264	744.38	689.823	816	566.99	0	-0.193358	0.905509	309	NA	NA
RLTR46	7.995	10.601	13.762	11.217	7.511	9.145	0	-0.19343	0.985099	46	NA	NA
MER92C	7.329	13.492	17.515	16.825	5.463	10.974	0	-0.193494	0.989884	72	NA	NA
RLTR19-int	13447.1	13050.3	18642	11508.3	8636.63	19277.7	0	-0.195558	0.985099	2407	2	0.08
MER58C	1100.66	1231.6	1367.41	987.999	930.718	1313.22	0	-0.197499	0.908378	436	NA	NA
RLTR31_Mur	263.838	322.837	345.292	324.348	225.339	261.547	0	-0.197701	0.917656	354	NA	NA
X7C_LINE	129.92	103.115	127.608	87.864	115.401	111.569	0	-0.199242	0.920008	155	NA	NA
L4_A_Mam	495.695	472.209	456.637	405.668	488.234	340.194	0	-0.199754	0.903768	630	NA	NA
MMERVK9E_I-int	2221.3	2657.86	2897.45	2284.45	1765.15	2725.21	0	-0.199954	0.914336	1568	2	0.13
L4_B_Mam	313.141	278.507	230.195	256.113	243.093	215.822	0	-0.20057	0.905509	361	NA	NA
Tigger16b	289.155	290.071	268.978	232.745	315.475	182.9	0	-0.202441	0.931533	197	NA	NA
Tigger19a	1388.48	1395.43	1078.41	1220.74	1240.73	890.724	0	-0.202494	0.908378	771	NA	NA
Tigger1a_Art	162.567	152.263	122.604	160.772	114.035	104.253	0	-0.203245	0.951881	37	NA	NA
Charlie13b	119.926	120.461	77.566	98.146	103.11	73.16	0	-0.204266	0.976823	114	NA	NA
LTR80A	21.986	23.129	36.281	16.825	32.777	18.29	0	-0.205057	0.985099	112	NA	NA
Charlie24	767.528	867.323	910.771	707.583	654.166	850.486	0	-0.20585	0.857154	374	NA	NA
MurSAT1	8.661	10.601	0	4.674	4.097	9.145	0	-0.208014	0.989884	5741	NA	NA
Tigger13a	956.745	712.168	645.546	703.844	874.042	418.841	0	-0.209991	0.985099	645	NA	NA
L1MA7	2983.5	2697.37	2346.99	2393.82	2749.82	1790.59	0	-0.210178	0.908378	3250	NA	NA
LTR37-int	1131.3	1601.66	2485.85	1291.78	772.981	2449.03	0	-0.210438	0.985099	239	NA	NA
PB1D11	34638.7	36119.2	39088.1	32388	28484.9	34046.9	0	-0.210764	0.71284	18484	2	0.01
LTR16E1	87.28	92.514	125.106	96.276	119.498	42.067	0	-0.21111	0.985099	514	NA	NA
RLTR1A2_MM	952.081	1046.57	1458.73	966.5	632.998	1390.04	0	-0.2118	0.985099	406	NA	NA
Tigger5b	2034.75	1757.77	1433.71	1514.25	1802.03	1190.68	0	-0.212443	0.912389	2473	NA	NA
X7D_LINE	45.972	35.657	37.532	43.932	36.191	20.119	0	-0.213076	0.985099	10	NA	NA
LTR86A1	32.647	27.947	18.766	25.237	33.459	7.316	0	-0.213219	0.985099	92	NA	NA
RMER16	95.941	114.679	130.11	108.427	99.695	80.476	0	-0.21517	0.914336	471	NA	NA
UCON1	9.994	7.71	8.757	11.217	3.414	9.145	0	-0.216274	0.988843	15	NA	NA
MER119	546.331	452.935	382.824	421.559	492.332	270.692	0	-0.217227	0.951881	404	NA	NA
Charlie4a	1582.36	1563.11	1641.39	1403.01	1323.35	1391.87	0	-0.217463	0.553448	1121	NA	NA
MER33	4431.94	4111.11	3719.4	3684.66	3797.99	3048.95	0	-0.21888	0.789779	2719	NA	NA
MLTR18C_MM	357.78	267.906	355.301	305.653	322.986	208.506	0	-0.219099	0.914336	468	NA	NA
MLT1A-int	51.302	28.911	23.77	23.368	51.213	12.803	0	-0.219681	0.985099	123	NA	NA
Charlie1a	6657.9	5863.1	4746.52	5156.85	5929.83	3731.16	0	-0.220305	0.912389	2660	NA	NA
L1MD	3900.93	3567.59	3206.46	3110.75	3617.03	2428.91	0	-0.220428	0.883171	6361	NA	NA
Cheshire	2166	2225.16	2131.8	1806.81	2094.29	1680.85	0	-0.222972	0.704279	1091	NA	NA
Tigger7	8026.4	7279.73	7278.66	6684.18	6971.85	5655.27	0	-0.225442	0.704279	5206	NA	NA
ERV3-16A3_LTR	147.909	119.498	106.34	130.861	86.721	104.253	0	-0.225735	0.920008	279	NA	NA
Arthur1B	251.845	235.141	198.918	186.009	204.854	197.532	0	-0.226195	0.843473	597	NA	NA
L1MA9	3279.98	3173.44	2746.07	2608.8	3085.78	2161.88	0	-0.226642	0.853377	4587	1	0.02
X7B_LINE	1066.68	1327.97	1748.98	1179.62	713.573	1651.59	0	-0.226759	0.985099	162	NA	NA
CYRA11_Mm	1992.77	1964	1717.7	1650.71	1617.66	1574.77	0	-0.228867	0.621743	2869	NA	NA
Charlie4z	1088	1207.51	1108.44	963.696	979.883	958.397	0	-0.229492	0.572325	431	NA	NA
MLT1H-int	929.428	1378.08	1645.14	979.586	713.573	1677.19	0	-0.231676	0.985099	379	NA	NA
Charlie5	2030.75	2038.21	2094.27	1667.54	1664.09	1918.62	0	-0.233175	0.594553	1547	NA	NA
ORSL-2b	262.505	240.923	207.676	235.549	203.488	162.781	0	-0.234084	0.883779	210	NA	NA
L1MB7	7128.95	6361.33	5484.64	5686.83	6445.38	3981.74	0	-0.235308	0.905509	6956	NA	NA
MER5B	6814.47	7466.68	8015.53	6414.05	5622.55	6906.31	0	-0.235476	0.704279	5140	NA	NA
Tigger17c	796.843	707.35	572.985	582.33	658.263	521.265	0	-0.23623	0.853377	649	NA	NA
ERVB4_3-LTR_MM	23.319	13.492	17.515	14.956	21.851	7.316	0	-0.237465	0.985099	137	NA	NA
LTR52	11.326	5.782	23.77	14.956	6.828	12.803	0	-0.237845	0.985099	230	NA	NA
MER58D	539.668	544.486	475.402	446.796	436.338	440.789	0	-0.238571	0.651255	292	NA	NA
DNA1_Mam	93.942	96.369	66.306	72.908	79.893	64.015	0	-0.238624	0.913671	45	NA	NA
Tigger17	483.036	525.212	364.058	426.232	448.629	281.666	0	-0.241461	0.908776	315	NA	NA
Tigger6b	161.234	152.263	100.085	130.861	155.006	60.357	0	-0.241604	0.985099	217	NA	NA
L1ME3G	1114.65	1022.48	952.056	911.352	956.666	738.916	0	-0.241984	0.741151	1161	NA	NA
Kanga1b	167.23	182.138	152.629	150.49	165.931	102.424	0	-0.242453	0.905509	121	NA	NA
RCHARR1	5949.01	5729.15	5417.09	4968.97	5072.18	4402.41	0	-0.24266	0.556574	6811	NA	NA
RMER30	5227.45	5461.24	5223.17	4610.97	4490.39	4340.22	0	-0.243064	0.281306	3588	NA	NA
RLTR13C1	385.763	424.024	598.006	374.823	265.627	552.358	0	-0.244089	0.966975	309	NA	NA
MER117	742.876	697.713	638.04	577.657	699.234	471.882	0	-0.244511	0.843473	745	NA	NA
MamGypLTR1d	17.989	22.165	26.272	23.368	10.243	23.777	0	-0.245069	0.985099	116	NA	NA
MER2	14182.6	13163.1	12215.3	11713.9	12120.5	9536.41	0	-0.245246	0.704279	10246	2	0.02
Charlie1	2379.87	2466.09	2143.06	2147.99	2001.42	1741.21	0	-0.24558	0.673485	977	NA	NA
ID2	8793.26	9097.25	10776.6	8084.39	6858.5	9229.14	0	-0.246336	0.789779	5671	NA	NA
MamTip1	75.953	56.858	51.293	71.039	52.579	29.264	0	-0.246404	0.985099	82	NA	NA
MER57D	91.943	106.006	142.621	94.407	89.453	102.424	0	-0.246468	0.908378	300	NA	NA
Tigger15a	1601.02	1541.91	1505.02	1191.77	1363.64	1364.43	0	-0.246953	0.556574	704	NA	NA
MamGypLTR1a	38.643	26.02	36.281	29.911	34.142	18.29	0	-0.248607	0.985099	137	NA	NA
MERX	67.958	56.858	53.796	50.475	70.333	25.606	0	-0.248649	0.985099	64	NA	NA
RMER17C2	994.055	1149.68	1246.06	918.829	797.563	1141.3	0	-0.248994	0.840204	3413	NA	NA
BGLII_Mur	207.872	252.487	203.923	172.923	215.779	166.439	0	-0.249242	0.851106	611	NA	NA
Ricksha_a	36.644	28.911	28.774	23.368	35.508	18.29	0	-0.249908	0.985099	41	NA	NA
RMER12C	2898.88	2791.82	2834.9	2500.38	2302.55	2364.9	0	-0.25039	0.30269	4954	NA	NA
RLTR31B2	1736.93	2058.45	2534.65	1603.98	1243.46	2472.81	0	-0.25209	0.920395	1192	NA	NA
MER57-int	33.313	18.31	12.511	27.107	15.705	10.974	0	-0.252629	0.985099	202	NA	NA
MER115	386.429	350.784	304.007	327.152	314.109	228.625	0	-0.252718	0.853377	521	NA	NA
IAPEY3_LTR	242.517	222.613	220.186	198.161	228.07	142.662	0	-0.253631	0.8716	553	NA	NA
MER99	473.709	525.212	725.614	467.36	340.057	641.979	0	-0.254685	0.917656	198	NA	NA
ZP3AR	3911.59	4420.45	4693.97	3719.25	3234.64	3963.45	0	-0.255217	0.673449	2575	NA	NA
RLTR14_RN	1114.65	1356.88	1590.1	1147.84	884.285	1371.75	0	-0.256431	0.883171	1148	NA	NA
MLTR31E_MM	33.979	38.548	47.54	39.258	35.508	21.948	0	-0.256601	0.974319	164	NA	NA
HERVL74-int	275.83	323.8	376.569	276.677	219.876	323.733	0	-0.256884	0.871417	149	NA	NA
L1MB4	2173.33	1883.05	1736.47	1646.98	2000.74	1194.34	0	-0.256978	0.882912	2690	NA	NA
MER51-int	55.966	37.584	38.783	32.715	27.997	54.87	0	-0.257313	0.985099	7	NA	NA
Ricksha	425.072	488.592	372.816	356.128	328.449	396.893	0	-0.257542	0.759521	145	NA	NA
Eulor2A	92.61	99.26	143.872	104.689	62.822	115.227	0	-0.258406	0.951881	41	NA	NA
MLT1N2	387.095	376.803	315.267	287.894	335.277	276.179	0	-0.259959	0.730328	692	NA	NA
Charlie17a	185.886	225.504	256.467	184.14	152.957	223.138	0	-0.261638	0.8716	63	NA	NA
Charlie10a	91.943	113.716	81.319	70.104	88.77	80.476	0	-0.261685	0.899882	61	NA	NA
L1M3f	754.869	1024.4	1550.06	830.031	508.72	1439.42	0	-0.262864	0.985099	100	NA	NA
MLT-int	558.989	556.05	479.156	511.292	410.39	406.038	0	-0.263264	0.720374	846	NA	NA
L1M3a	7.329	0	5.004	2.804	6.828	0	0	-0.263893	0.989884	120	NA	NA
MER102c	884.789	991.639	1692.68	856.203	598.855	1519.9	0	-0.264414	0.985099	363	NA	NA
MER131	475.707	554.123	532.951	411.277	357.811	537.726	0	-0.265418	0.82964	274	NA	NA
Charlie8	3410.57	3998.36	4911.66	3228.52	2196.71	4826.73	0	-0.265877	0.920395	728	NA	NA
MER45A	840.15	1003.2	1199.77	780.491	667.14	1086.43	0	-0.266747	0.891283	769	NA	NA
MER63D	698.903	654.347	630.534	580.461	633.68	427.986	0	-0.266791	0.789779	1034	NA	NA
MER44B	2154.01	1807.89	1780.26	1656.32	1875.09	1232.75	0	-0.267625	0.82964	1493	NA	NA
MER73	16.656	16.383	37.532	21.499	7.511	31.093	0	-0.268059	0.985099	135	NA	NA
Tigger17a	1758.25	1551.54	1253.56	1331.04	1437.39	1016.92	0	-0.268327	0.840204	908	NA	NA
L1M4a2	505.023	391.259	387.828	364.541	452.726	243.257	0	-0.269355	0.908378	736	NA	NA
L1M2a1	13.325	1.927	0	1.869	8.877	1.829	0	-0.270948	0.989884	11	NA	NA
MER45B	520.347	668.802	873.239	493.532	442.484	773.668	0	-0.273714	0.913671	688	2	0.29
LTR103_Mam	23.985	18.31	27.523	27.107	15.023	14.632	0	-0.275451	0.985099	58	NA	NA
MTE-int	5980.99	6595.51	8189.43	5296.12	4313.53	7548.29	0	-0.275792	0.891283	4958	2	0.04
RLTR12D	626.948	705.422	893.256	558.962	476.626	806.59	0	-0.276524	0.899882	647	NA	NA
RLTR9A3B	40.642	45.294	65.055	57.018	23.9	43.896	0	-0.278565	0.985099	346	NA	NA
RLTR13B4	207.206	174.428	136.365	152.359	152.957	120.714	0	-0.27891	0.860522	412	NA	NA
MLTR18_MM	237.187	232.25	171.395	189.748	155.689	186.558	0	-0.279807	0.825913	427	NA	NA
FAM	178.557	221.649	208.927	193.487	128.375	181.071	0	-0.282539	0.853377	117	NA	NA
Helitron1Na_Mam	22.653	14.455	10.008	22.433	10.243	5.487	0	-0.28279	0.985099	62	NA	NA
Tigger12c	213.202	156.118	98.834	107.493	195.977	78.647	0	-0.284567	0.985099	97	NA	NA
MER96B	263.838	250.56	227.693	200.965	213.731	193.874	0	-0.284774	0.634914	418	NA	NA
MamRep137	426.404	385.477	350.297	313.131	388.539	246.915	0	-0.285128	0.826508	343	NA	NA
LTR108e_Mam	128.588	155.154	153.88	127.122	73.747	162.781	0	-0.285458	0.914569	36	NA	NA
LTR33	548.996	563.76	472.9	482.315	474.578	338.365	0	-0.285706	0.759521	1466	NA	NA
LTR75_1	13.991	6.746	10.008	6.543	13.657	3.658	0	-0.287442	0.985099	9	NA	NA
RLTR30	401.753	418.242	455.385	365.475	350.983	320.075	0	-0.291905	0.535264	390	NA	NA
LTR87	369.106	420.17	322.773	318.739	312.06	274.35	0	-0.293532	0.673449	214	NA	NA
Charlie15a	670.921	833.593	990.839	672.063	561.299	804.761	0	-0.294024	0.825913	217	NA	NA
L1ME3E	272.499	324.764	257.718	248.635	266.993	175.584	0	-0.294737	0.821477	327	NA	NA
Helitron2Na_Mam	129.254	105.042	100.085	100.015	114.718	53.041	0	-0.29705	0.909585	74	NA	NA
MER34A	372.438	331.51	336.535	292.567	321.62	226.796	0	-0.297133	0.704279	694	NA	NA
L1M2c	301.814	292.962	319.02	252.374	267.675	217.651	0	-0.297283	0.596845	321	NA	NA
MADE2	479.039	581.106	676.823	441.188	312.743	663.927	0	-0.298046	0.908378	208	NA	NA
RLTR12A	573.647	640.855	536.704	486.989	571.542	358.484	0	-0.298761	0.789779	829	NA	NA
MER105	597.632	546.413	346.543	429.971	510.768	265.205	0	-0.30185	0.908378	171	NA	NA
BGLII_B2	432.401	493.41	307.761	350.52	405.61	239.599	0	-0.303479	0.883171	359	NA	NA
Tigger1	6025.63	7660.39	10027.2	5986.88	3874.47	9355.34	0	-0.303655	0.917656	1025	NA	NA
Eulor5A	179.889	141.663	101.336	121.514	135.203	82.305	0	-0.310544	0.905509	80	NA	NA
RLTR28B	235.189	255.378	306.509	237.419	188.465	215.822	0	-0.310966	0.704279	428	NA	NA
MER88	107.934	113.716	81.319	104.689	71.016	67.673	0	-0.312713	0.872429	58	NA	NA
RLTR41C	530.34	603.271	923.282	527.182	273.138	857.802	0	-0.314197	0.970949	157	NA	NA
RMER16_Mm	125.923	131.062	155.131	120.579	112.669	93.279	0	-0.314987	0.725011	435	NA	NA
RLTR3_Mm	5.33	8.673	1.251	4.674	4.097	3.658	0	-0.316543	0.985099	31	NA	NA
Charlie26a	144.578	139.735	83.821	100.015	111.987	82.305	0	-0.319055	0.876326	98	NA	NA
Kanga1c	554.992	543.522	431.615	464.556	482.089	274.35	0	-0.319514	0.843473	184	NA	NA
RLTR42-int	2786.95	3229.33	3952.1	2448.97	1926.31	3610.45	0	-0.320883	0.860522	2473	NA	NA
ERVL-B4-int	912.772	1103.43	1317.37	906.678	661.677	1099.23	0	-0.323639	0.825913	1384	NA	NA
Tigger20a	479.039	420.17	330.28	350.52	387.173	239.599	0	-0.325523	0.825913	188	NA	NA
Eulor6E	71.956	53.003	42.536	39.258	58.042	34.751	0	-0.329239	0.908776	18	NA	NA
MER44C	442.395	410.533	282.739	343.977	369.419	186.558	0	-0.329444	0.899882	185	NA	NA
ERVB5_1-I_MM-int	41.308	26.983	32.528	27.107	18.437	38.409	0	-0.330132	0.935115	292	NA	NA
MamTip2	1985.44	2352.37	3417.89	1836.72	1296.72	3037.97	0	-0.330628	0.909585	892	NA	NA
IAPEY3C_LTR	201.21	209.121	128.859	156.098	177.54	91.45	0	-0.331346	0.904291	475	NA	NA
LTR16D	33.313	33.729	46.289	29.911	34.825	21.948	0	-0.331653	0.908378	185	NA	NA
Eulor9C	77.952	66.495	51.293	52.344	72.382	27.435	0	-0.331785	0.917656	71	NA	NA
MER102a	509.686	545.45	470.398	415.95	408.342	385.919	0	-0.332559	0.27452	386	NA	NA
Tigger5	2299.25	2274.31	1736.47	1767.56	1916.06	1318.71	0	-0.333754	0.704279	1975	NA	NA
MLT1E3-int	17.323	9.637	25.021	8.412	15.023	18.29	0	-0.334297	0.985099	12	NA	NA
Plat_L3	916.103	962.728	869.486	808.533	771.615	592.596	0	-0.334609	0.55131	579	NA	NA
MLT1F	2975.5	3347.86	4720.25	2845.29	1967.96	3926.87	0	-0.33815	0.876326	1561	NA	NA
MLT1G-int	1.999	11.564	7.506	3.739	8.194	3.658	0	-0.340824	0.985099	39	NA	NA
LTR16B	93.276	92.514	62.553	86.929	66.236	40.238	0	-0.342431	0.905509	260	NA	NA
Looper	349.119	287.18	258.969	248.635	287.478	164.61	0	-0.344114	0.806579	209	NA	NA
MER133A	32.647	24.092	15.013	16.825	27.314	10.974	0	-0.34662	0.985099	35	NA	NA
LTR82B	55.966	45.294	27.523	34.585	56.676	7.316	0	-0.350194	0.985099	290	NA	NA
MLTR12	375.769	362.348	354.05	352.389	325.717	171.926	0	-0.351666	0.840204	477	NA	NA
HERVL40-int	2018.76	2573.06	3589.29	1941.41	1287.16	3173.32	0	-0.354708	0.908378	204	NA	NA
LTR102_Mam	29.982	17.346	13.762	18.694	17.754	10.974	0	-0.356261	0.977746	215	NA	NA
Eulor6B	96.607	94.442	130.11	71.973	72.382	109.74	0	-0.357773	0.825227	56	NA	NA
MER74C	16.656	7.71	25.021	16.825	15.705	3.658	0	-0.362787	0.985099	114	NA	NA
HERV16-int	58.631	63.604	46.289	38.324	40.971	54.87	0	-0.368674	0.835322	277	NA	NA
Charlie7a	201.876	209.121	168.893	172.923	146.129	126.201	0	-0.374169	0.596845	102	NA	NA
RLTR12H	133.918	132.026	181.404	111.232	118.815	111.569	0	-0.377799	0.633938	188	NA	NA
RLTR47_MM	6.663	1.927	3.753	3.739	1.366	5.487	0	-0.382784	0.985099	45	NA	NA
LTR41B	499.693	585.925	794.422	401.929	387.173	654.782	0	-0.384903	0.79537	290	NA	NA
MER135	233.19	199.484	176.399	175.727	188.465	96.937	0	-0.38681	0.792572	287	NA	NA
MamRep1879	102.604	85.769	73.812	99.08	62.139	36.58	0	-0.388194	0.903768	105	NA	NA
Charlie18a	416.41	458.717	611.768	401.929	329.814	404.209	0	-0.388479	0.594553	242	NA	NA
Tigger8	212.536	185.993	126.357	155.163	146.129	96.937	0	-0.390755	0.789779	121	NA	NA
RLTR30B_MM	143.911	146.481	186.408	129.926	132.472	95.108	0	-0.391517	0.636944	283	NA	NA
MER101B	8.661	7.71	8.757	3.739	13.657	0	0	-0.393402	0.985099	21	NA	NA
MLT1D-int	215.201	181.174	143.872	127.122	150.909	133.517	0	-0.39623	0.623194	176	NA	NA
Eulor6D	25.984	21.201	15.013	14.021	16.388	18.29	0	-0.397478	0.912389	47	NA	NA
X6B_LINE	497.028	526.176	500.424	400.06	366.005	373.116	0	-0.419004	0.0534365	274	NA	NA
MER63C	469.045	345.002	187.659	280.416	331.18	135.346	0	-0.419064	0.905509	414	NA	NA
RLTR20B4_MM	209.871	198.521	245.208	189.748	178.905	111.569	0	-0.425492	0.634914	416	NA	NA
LTR107_Mam	141.913	139.735	78.817	120.579	107.89	36.58	0	-0.427742	0.908378	93	NA	NA
L5	114.596	68.422	66.306	64.496	79.893	38.409	0	-0.429326	0.860522	122	NA	NA
MLT1F1-int	3.998	1.927	7.506	1.869	6.828	0	0	-0.430213	0.985099	89	NA	NA
MER77	191.882	218.758	321.522	174.793	176.857	190.216	0	-0.430419	0.623194	570	NA	NA
L1ME3B	564.986	512.684	444.126	359.867	452.726	310.93	0	-0.432301	0.422061	735	NA	NA
Eulor5B	15.99	19.274	21.268	18.694	15.023	5.487	0	-0.434638	0.917656	37	NA	NA
LTR84a	131.253	116.607	201.421	102.819	88.77	142.662	0	-0.437911	0.734741	136	NA	NA
LTR28B	125.923	134.917	156.382	90.668	141.349	69.502	0	-0.441347	0.728327	144	NA	NA
ERVB4_1-I_MM-int	20355.5	20198	24863.5	19352.4	5682.64	23091.1	0	-0.442948	0.907987	296	NA	NA
MER104	572.315	586.888	555.47	452.404	480.04	318.246	0	-0.446727	0.303626	295	NA	NA
MMTV-int	43.307	64.567	31.276	47.671	38.922	12.803	0	-0.447734	0.913671	35	NA	NA
ORSL-2a	25.984	38.548	43.787	35.519	21.851	20.119	0	-0.447756	0.871417	69	NA	NA
MER91A	1036.7	1377.12	1693.93	954.349	579.053	1477.83	0	-0.450093	0.832084	370	NA	NA
MER74B	157.237	151.3	138.868	102.819	109.938	117.056	0	-0.451425	0.241712	324	NA	NA
MER124	515.683	477.991	646.798	411.277	343.471	440.789	0	-0.459392	0.26196	252	NA	NA
RLTR41B	83.282	68.422	52.544	54.214	54.628	38.409	0	-0.459798	0.704279	98	NA	NA
Tigger17b	233.856	183.101	188.91	144.882	157.737	137.175	0	-0.460139	0.26196	72	NA	NA
RLTR13B3	245.849	278.507	193.914	212.181	179.588	126.201	0	-0.461772	0.597856	265	NA	NA
LTR90A	89.278	80.95	92.578	66.365	65.553	56.699	0	-0.462474	0.445367	99	NA	NA
Kanga2_a	758.866	657.238	681.827	525.312	501.208	495.659	0	-0.463367	0.0261581	356	NA	NA
L1M8	229.192	166.719	223.94	140.208	236.264	67.673	0	-0.465742	0.871417	201	NA	NA
MRLTR33	119.26	143.59	135.114	117.775	94.233	71.331	0	-0.467558	0.553448	624	NA	NA
RLTR1	17.323	10.601	5.004	9.347	10.243	3.658	0	-0.468253	0.985099	62	NA	NA
LTR86C	75.953	79.023	66.306	52.344	44.385	67.673	0	-0.469371	0.621743	75	NA	NA
RLTR31_Mm	507.688	577.251	668.066	386.039	284.064	599.912	0	-0.471548	0.698871	145	NA	NA
RLTR6_Mm	582.975	715.059	858.227	506.618	348.934	695.02	0	-0.480058	0.66548	237	NA	NA
LTR106_Mam	89.278	99.26	90.076	79.451	79.893	34.751	0	-0.48413	0.724356	164	NA	NA
LTR80B	9.328	8.673	7.506	4.674	8.877	3.658	0	-0.488036	0.975649	116	NA	NA
HAL1_SS	410.414	402.823	480.407	288.828	185.734	453.592	0	-0.48819	0.715779	79	NA	NA
C573_MM	55.966	40.475	23.77	26.172	36.874	21.948	0	-0.491007	0.860522	1738	NA	NA
Eulor4	4.664	2.891	3.753	2.804	2.049	3.658	0	-0.50226	0.985099	24	NA	NA
Charlie15b	381.765	462.572	491.666	310.327	320.937	307.272	0	-0.50444	0.06347	272	NA	NA
UCON28c	16.656	11.564	18.766	4.674	12.974	16.461	0	-0.507397	0.914336	37	NA	NA
LTR104_Mam	91.943	71.313	127.608	66.365	52.579	87.792	0	-0.510953	0.698871	254	NA	NA
RLTR19A2	48.637	30.838	7.506	11.217	27.997	21.948	0	-0.526961	0.947129	94	NA	NA
MER132	31.98	19.274	18.766	14.956	27.314	3.658	0	-0.539083	0.917656	21	NA	NA
LTR86B1	5.996	11.564	13.762	8.412	5.463	7.316	0	-0.54476	0.917656	49	NA	NA
RLTR26C_MM	271.833	285.253	332.782	233.68	189.831	181.071	0	-0.548956	0.0828413	454	NA	NA
RLTR22_Mus	1313.19	1438.79	2024.21	1080.54	685.577	1501.61	0	-0.549496	0.623194	1191	NA	NA
Eulor1	19.321	26.983	11.26	11.217	20.485	5.487	0	-0.560455	0.908378	56	NA	NA
MER134	89.278	72.277	42.536	48.605	64.87	21.948	0	-0.564775	0.825913	53	NA	NA
LTR16D1	68.624	64.567	91.327	65.43	45.068	38.409	0	-0.565803	0.571618	90	NA	NA
Kanga1a	176.558	170.573	132.612	139.273	116.767	64.015	0	-0.566195	0.57319	191	NA	NA
nhAT5a_ML	19.321	17.346	25.021	5.608	21.851	12.803	0	-0.576271	0.904291	4	NA	NA
UCON9	37.31	22.165	17.515	22.433	25.265	1.829	0	-0.581033	0.917656	28	NA	NA
RLTR13D	3.331	2.891	8.757	1.869	4.097	3.658	0	-0.584011	0.985099	45	NA	NA
MER57E1	38.643	47.221	61.302	30.846	30.728	36.58	0	-0.584294	0.577278	210	NA	NA
Charlie29a	175.892	135.881	113.846	102.819	130.423	43.896	0	-0.598768	0.704279	324	NA	NA
MER127	140.58	109.861	90.076	73.843	113.352	32.922	0	-0.605213	0.730328	119	NA	NA
LTR90B	57.964	36.62	47.54	26.172	46.433	16.461	0	-0.625438	0.725011	91	NA	NA
IAPEY4_LTR	728.219	842.267	942.047	541.203	300.452	786.471	0	-0.630556	0.563413	95	NA	NA
RLTR30D_RN	539.002	655.31	893.256	402.864	270.407	674.901	0	-0.635698	0.596845	64	NA	NA
UCON28b	123.258	91.551	61.302	57.953	80.576	36.58	0	-0.637813	0.646114	49	NA	NA
MER72	1.333	2.891	1.251	0.935	2.049	0	0	-0.644974	0.985099	9	NA	NA
L1M6B	742.876	1044.64	1454.98	633.74	422.681	994.977	0	-0.663101	0.580036	43	NA	NA
LTR59	5.996	6.746	8.757	5.608	2.731	5.487	0	-0.680575	0.908776	8	NA	NA
Charlie9	638.274	576.288	455.385	382.3	350.983	305.443	0	-0.683176	0.0176297	232	NA	NA
MER66B	34.645	20.238	15.013	14.956	18.437	9.145	0	-0.689891	0.782232	7	NA	NA
LTR91	9.994	17.346	6.255	3.739	10.926	5.487	0	-0.692109	0.905509	57	NA	NA
RNERVK23-int	598.299	795.046	1118.45	478.576	223.29	852.315	0	-0.69617	0.704279	45	NA	NA
LTR89	423.073	615.799	861.98	394.452	228.753	548.7	0	-0.701645	0.554444	146	NA	NA
MER92A	135.25	102.151	153.88	76.647	87.404	71.331	0	-0.717763	0.0714675	37	NA	NA
Charlie14a	52.634	32.766	30.025	25.237	32.777	9.145	0	-0.728778	0.704279	72	NA	NA
MER21-int	9.994	7.71	7.506	8.412	4.097	1.829	0	-0.746575	0.899882	105	NA	NA
RMER3D2	0	0.964	0	0	0	0	0	-0.781981	0.989884	3	NA	NA
UCON16	2.665	5.782	7.506	5.608	1.366	1.829	0	-0.794486	0.928138	23	NA	NA
MER76-int	1.333	0	2.502	1.869	0	0	0	-0.864286	0.985099	16	NA	NA
IAPEY4_I-int	14681	16403	18856	8902.27	5578.85	12192.1	0	-0.905112	0.0465245	521	18	3.45
MER34-int	29.315	16.383	11.26	6.543	17.071	5.487	0	-0.916789	0.728327	66	NA	NA
Eulor8	9.328	10.601	12.511	0.935	12.974	1.829	0	-0.919234	0.904639	110	NA	NA
LTR108b_Mam	49.969	55.894	92.578	48.605	29.362	21.948	0	-0.952876	0.229531	19	NA	NA
MLT1J2-int	1.333	0	2.502	0.935	0.683	0	0	-0.960319	0.985099	27	NA	NA
UCON6	12.659	1.927	13.762	4.674	2.731	7.316	0	-1.0314	0.843473	45	NA	NA
LTR108d_Mam	18.655	14.455	11.26	6.543	10.926	1.829	0	-1.08026	0.621743	30	NA	NA
LTR9A1	5.33	2.891	1.251	0.935	2.731	0	0	-1.19055	0.908776	11	NA	NA
LTR9D	0.666	6.746	0	0	2.731	0	0	-1.26437	0.985099	11	NA	NA
MER133B	2.665	0	8.757	0	4.097	0	0	-1.29709	0.985082	22	NA	NA
MLT1I-int	5.33	4.818	8.757	3.739	2.731	0	0	-1.33811	0.719087	57	NA	NA
MLT1N2-int	1.333	0	0	0	0	0	0	-1.36098	0.986133	3	NA	NA
Cheshire_Mars_	1.333	3.855	10.008	0.935	2.731	1.829	0	-1.36597	0.843473	6	NA	NA
MER66C	2.665	3.855	7.506	0.935	0	5.487	0	-1.42144	0.868978	19	NA	NA
MER136	5.996	0	2.502	0	2.731	0	0	-1.46591	0.951881	23	NA	NA
LTR108c_Mam	0.666	0.964	0	0	0	0	0	-1.55415	0.985099	15	NA	NA
Eulor6A	0	1.927	0	0	0	0	0	-1.72773	0.985099	21	NA	NA
Eulor3	4.664	1.927	8.757	0	1.366	3.658	0	-1.81948	0.704279	28	NA	NA
Charlie1b_Mars	0	0	2.502	0	0	0	0	-2.0597	0.985099	2	NA	NA
MLT1E1A-int	0	6.746	0	0	0.683	0	0	-2.59936	0.905509	28	NA	NA
MLT1K-int	0	0	3.753	0	0	0	0	-2.65567	0.985099	8	NA	NA
MER49	0	3.855	0	0	0	0	0	-2.72891	0.970949	7	NA	NA
MER66-int	0	3.855	0	0	0	0	0	-2.72891	0.970949	23	NA	NA
MER110-int	3.331	0	2.502	0	0	0	0	-3.33722	0.762022	38	NA	NA
(CATTC)n	0	0	0	0	0	0	0	NA	NA	3	NA	NA
CENSAT_MC	0	0	0	0	0	0	0	NA	NA	4	NA	NA
Cheshire_Mars	0	0	0	0	0	0	0	NA	NA	3	NA	NA
Eulor7	0	0	0	0	0	0	0	NA	NA	4	NA	NA
HERVL32-int	0	0	0	0	0	0	0	NA	NA	1	NA	NA
LTR36	0	0	0	0	0	0	0	NA	NA	5	NA	NA
LTR44	0	0	0	0	0	0	0	NA	NA	3	NA	NA
MER50	0	0	0	0	0	0	0	NA	NA	13	NA	NA
MER50-int	0	0	0	0	0	0	0	NA	NA	14	NA	NA
MER57E3	0	0	0	0	0	0	0	NA	NA	4	NA	NA
MER83A-int	0	0	0	0	0	0	0	NA	NA	1	NA	NA
MER83B-int	0	0	0	0	0	0	0	NA	NA	9	NA	NA
MLT1E1-int	0	0	0	0	0	0	0	NA	NA	8	NA	NA
MLT1L-int	0	0	0	0	0	0	0	NA	NA	13	NA	NA
MLT1O-int	0	0	0	0	0	0	0	NA	NA	2	NA	NA
MamRep1161	0	0	0	0	0	0	0	NA	NA	7	NA	NA
RLTR43A	0	0	0	0	0	0	0	NA	NA	3	NA	NA
RLTR43B	0	0	0	0	0	0	0	NA	NA	1	NA	NA
RMER3D3	0	0	0	0	0	0	0	NA	NA	8	NA	NA
RMER3D4	0	0	0	0	0	0	0	NA	NA	2	NA	NA
RNLTR23	0	0	0	0	0	0	0	NA	NA	5	NA	NA
Ricksha_b	0	0	0	0	0	0	0	NA	NA	8	NA	NA
Tigger1a_Mars	0	0	0	0	0	0	0	NA	NA	2	NA	NA
UCON24	0	0	0	0	0	0	0	NA	NA	18	NA	NA

## Sheet: TE families_DKO_RMSK
transposon.id	NrmCnts_WT#1	NrmCnts_WT#2	NrmCnts_3aHet#1	NrmCnts_3aHet#2	NrmCnts_3aHet#3	NrmCnts_3aHet#4	NrmCnts_DKO#1	NrmCnts_DKO#2	NrmCnts_DKO#3	NrmCnts_DKO#4	NrmCnts_DKO#5	NrmCnts_DKO#6	up	log2FoldChange	padj
IAPA_MM-int	48.327	26.089	39.98	23.945	27.744	48.796	3669.3	1168.64	502.897	715.772	2969.18	1648.95	1	5.63978	4.12109e-29
IAPEy-int	71.392	19.381	29.985	71.062	28.9	90.622	3439.96	2424.97	1932.04	1096.61	1116.88	2760.46	1	5.36477	1.61403e-45
LTR28	0	0	1.111	0.772	0	0	9.875	10.629	8.301	11.29	20.174	3.054	1	4.82394	5.16928e-06
IAPLTR1_Mm	2136.27	1477.41	1754.69	1238.95	1401.09	1836.14	44932.4	16675.6	7290.27	9084.51	44611.1	27140.5	1	3.92697	1.41562e-23
IAPEz-int	68301.3	43020.1	68693.8	37793.5	33436.7	45847.7	1.29659e+06	495998	234485	285152	854643	526767	1	3.63606	2.75128e-23
RLTR44B	6.59	1.491	0	2.317	2.312	5.577	30.724	31.886	24.903	23.332	40.347	33.59	1	3.40221	2.77041e-14
RLTR44-int	52.72	63.36	91.066	70.29	85.545	73.892	697.868	304.516	622.568	684.161	306.271	235.128	1	2.71066	1.8638e-20
ERVB4_1B-I_MM-int	292.158	190.081	399.802	261.076	376.862	315.085	1121.42	1910.53	1491.4	1883.13	2033.86	3441.42	1	2.69603	9.90827e-26
L1Md_Gf	39.54	51.434	48.865	43.255	68.205	66.921	363.199	306.11	261.479	330.414	335.615	424.452	1	2.67627	6.36378e-55
RMER16A3	0	2.982	6.663	2.317	9.248	5.577	7.681	20.195	20.752	35.375	22.008	44.277	1	2.53128	9.34887e-06
ERVB4_2-LTR_MM	2.197	5.218	3.332	4.634	1.156	1.394	18.654	19.663	13.835	21.827	12.838	21.375	1	2.48319	9.44687e-08
RLTR44A	12.082	2.982	3.332	7.724	16.184	15.336	109.728	39.858	65.024	21.074	27.509	44.277	1	2.45684	2.36853e-06
RLTR44C	6.59	4.472	4.442	4.634	4.624	4.183	34.016	31.355	13.143	13.548	33.011	36.643	1	2.44847	4.97244e-08
MMERGLN_LTR	1953.94	1522.88	2304.42	2054.62	1860.03	1620.04	10524	7129.81	9961.09	6538.29	5272.63	9078.38	1	2.09986	1.09789e-30
IAPEY_LTR	81.277	72.305	82.182	74.152	73.985	85.045	545.347	333.745	285.69	204.721	242.083	374.067	1	2.08441	2.50059e-20
L1Md_T	8550.57	7841.01	7036.52	6523.82	7788.09	8016.55	38060.2	30501.5	25283.9	31192.2	31995.3	33635.5	1	2.05905	4.22182e-79
RLTR10D2	19.77	11.181	14.437	6.179	9.248	19.519	44.988	53.144	46.347	41.396	47.683	58.019	1	1.9098	1.85273e-12
RLTR34B_MM	109.834	108.085	106.614	109.683	62.425	107.352	443.3	384.763	385.992	325.898	243.917	316.048	1	1.80042	4.71503e-24
MMERVK10D3_LTR	8.787	3.727	5.553	8.497	1.156	8.365	29.626	20.726	7.609	19.569	29.343	19.848	1	1.78599	0.000367628
MMERVK10D3_I-int	81.277	63.36	96.619	71.062	75.141	68.315	310.529	222.142	210.981	199.453	287.932	283.986	1	1.72692	5.28636e-25
MERVL-int	6021.09	5789.63	6344.64	5800.07	6504.91	6595.88	21629.5	28475.7	16374.2	6825.05	26885.8	19008.7	1	1.68557	8.19057e-10
RLTR27	13.18	30.562	32.206	32.441	20.808	51.585	88.879	83.436	97.536	90.318	95.366	111.457	1	1.6553	2.07457e-12
MMERGLN-int	31242.3	25561.7	38118.9	32947.4	31058.7	27529.5	114546	78928	102723	76501.8	78420.1	112241	1	1.5952	6.23086e-27
RLTR16C_MM	43.934	57.397	59.97	79.559	49.709	32.066	210.677	149.866	160.484	168.594	146.717	131.305	1	1.56586	2.38681e-14
MER34	199.898	185.608	171.027	149.849	113.29	105.958	596.919	358.191	585.214	584.058	275.094	323.682	1	1.55704	9.70455e-10
Ricksha_0	7.688	9.69	13.327	10.814	31.212	13.942	37.307	48.361	49.114	23.332	36.679	38.17	1	1.46193	0.000102547
IAPLTR3-int	9.885	11.927	17.769	12.359	16.184	8.365	36.21	42.515	24.211	33.869	27.509	29.009	1	1.35685	6.56201e-06
RLTR21	757.854	730.506	695.212	631.063	573.385	784.925	2142.98	1468.9	1621.44	1503.8	1511.18	1291.68	1	1.19385	5.68621e-18
IAPLTR2_Mm	822.656	550.861	737.413	520.608	514.428	637.141	2047.52	1005.49	1011.33	1115.43	1619.39	1630.63	1	1.15498	2.99188e-07
RLTR9E	155.964	122.993	156.589	159.89	117.914	107.352	369.782	249.777	298.833	296.545	240.249	259.557	1	1.06151	3.04536e-11
RLTR16B_MM	85.67	134.174	123.272	132.083	84.389	103.169	261.152	238.086	278.772	240.096	165.056	177.109	1	1.03976	9.38241e-08
L1Md_A	3036.91	3082.29	3578.23	3061.85	4148.95	3741.99	7996.96	6827.42	5232.34	5736.71	7350.51	8331.77	1	1.00601	1.07922e-11
RLTR10-int	596.398	676.09	755.182	671.229	679.738	759.829	1553.74	1435.95	1162.82	1540.68	1201.24	1384.81	1	1.00246	1.8638e-20
UCON16	0	0	0	0	1.156	0	1.097	3.72	1.383	0.753	0	6.107	0	3.05279	0.0728015
RLTR46	2.197	0	0	0	0	0	1.097	4.252	2.075	4.516	1.834	3.054	0	2.9998	0.0401596
UCON25	4.393	0	0	0	0	0	1.097	6.909	8.993	6.021	1.834	3.054	0	2.8213	0.0461672
ORR1G-int	0	0	0	0	0	0	2.195	0	0.692	0	1.834	3.054	0	2.65554	0.327945
GSAT_MM	40.639	37.271	31.096	32.441	147.97	128.265	447.689	627.101	152.183	62.47	445.652	534.381	0	2.4455	0.00106376
MER133B	0	0.745	0	0	0	0	0	5.314	0.692	0	0	1.527	0	2.36357	0.413826
LTR52-int	2.197	0	0	0.772	0	0	0	5.314	0.692	3.763	1.834	0	0	2.02814	0.347913
MURVY-int	16.475	4.472	32.206	13.131	16.184	6.971	23.043	12.755	9.684	50.428	108.204	131.305	0	1.89732	0.0501036
MER97b	0	0	1.111	0.772	0	0	0	0	0.692	3.011	1.834	3.054	0	1.87258	0.425652
MER66-int	0	0	0	0	0	0	3.292	0.531	0	0	0	0	0	1.84629	0.722472
IAPEY5_I-int	1.098	0	1.111	5.407	1.156	0	3.292	10.097	3.459	3.763	7.336	6.107	0	1.83862	0.0728015
MER66A	0	0	0	0	2.312	0	0	0.531	0	1.505	3.668	3.054	0	1.81945	0.467024
LTR45C	0	3.727	0	0	0	1.394	4.389	0.531	3.459	2.258	9.17	0	0	1.76519	0.338453
MER101B	2.197	2.236	1.111	0.772	1.156	0	2.195	3.72	7.609	3.011	5.502	1.527	0	1.62092	0.130316
IAPLTR4	0	6.709	6.663	3.862	0	2.788	12.07	14.88	4.842	6.021	14.672	12.214	0	1.59617	0.0349805
SYNREP_MM	3.295	2.236	1.111	3.09	3.468	6.971	9.875	9.034	10.376	7.527	11.004	9.161	0	1.55561	0.00813818
LTR9D	0	0	0	0	0	0	0	1.063	1.383	0	0	0	0	1.44535	0.806678
MARINER1_EC	0	1.491	0	0	1.156	0	1.097	2.126	0	0	5.502	0	0	1.44308	0.6032
RLTR10F	3.295	6.709	9.995	6.952	8.092	19.519	32.918	22.321	17.985	15.806	27.509	22.902	0	1.38859	0.00106376
MER4CL34	1.098	1.491	0	0.772	1.156	0	2.195	2.126	4.15	1.505	1.834	0	0	1.38185	0.396564
MER72	0	1.491	0	0.772	0	0	0	1.594	3.459	1.505	0	0	0	1.38177	0.6032
MER70A	2.197	1.491	5.553	2.317	2.312	8.365	8.778	9.034	4.15	7.527	16.506	6.107	0	1.2659	0.076788
MER4B-int	2.197	0	0	0	0	1.394	0	3.189	1.383	0.753	0	1.527	0	1.25532	0.620267
MLT1H1-int	1.098	0	0	0.772	0	0	0	0	4.842	0	0	0	0	1.25462	0.767251
RLTR1B-int	6663.62	5273.06	2210.02	4356.42	2640.34	8433.41	8747.49	10811.1	11498.1	23425.5	6838.83	8417.27	0	1.23763	0.00416985
RLTR44D	2.197	8.945	13.327	7.724	6.936	6.971	18.654	14.88	18.677	15.806	23.841	19.848	0	1.22161	0.00305423
RLTR1F_Mm	4.393	2.236	1.111	6.952	3.468	2.788	4.389	5.314	20.752	5.269	9.17	3.054	0	1.19833	0.180271
RMER16B2	7.688	2.236	4.442	10.041	5.78	5.577	20.848	11.692	15.218	4.516	23.841	7.634	0	1.18592	0.0643419
MER65D	8.787	12.672	11.106	5.407	12.716	13.942	19.751	15.943	30.437	28.601	25.675	19.848	0	1.14511	0.0028698
IAPLTR1a_Mm	537.088	458.43	617.473	391.615	561.825	669.208	1543.87	812.573	495.288	456.86	2662.91	1129.84	0	1.13284	0.0148153
LTR29	0	1.491	1.111	0	1.156	0	0	2.126	2.075	0.753	0	3.054	0	1.09714	0.620267
RLTR50B	12.082	6.709	15.548	11.586	13.872	9.759	32.918	22.321	15.218	27.095	22.008	29.009	0	1.0957	0.00305423
MamGypLTR3	17.573	18.635	27.764	17.766	20.808	13.942	85.588	30.824	38.738	33.869	42.181	13.741	0	1.07114	0.0188802
ERVB4_1-LTR_MM	0	4.472	0	0	0	4.183	1.097	5.314	3.459	0	5.502	3.054	0	1.06714	0.598087
RMER16-int	1476.17	1218.01	589.709	1075.2	725.979	1897.48	2000.34	2200.17	2383.05	4948.69	1349.79	1723.76	0	1.06546	0.0103063
LTR40A1	0	0.745	6.663	3.09	2.312	1.394	2.195	4.252	4.842	7.527	5.502	3.054	0	0.983883	0.365876
RLTR42	298.748	231.078	335.39	188.469	115.602	108.746	730.787	448.005	482.836	462.128	212.739	174.056	0	0.975575	0.0401596
MER110-int	3.295	0	1.111	0.772	0	0	3.292	1.063	0.692	0.753	3.668	1.527	0	0.957234	0.63354
MMERVK10C-int	2960.02	2143.81	1776.9	2114.87	2502.78	2584.81	3951.3	4264.81	5274.54	4127.54	4408.84	5079.68	0	0.944995	3.49907e-11
MT2_Mm	2542.66	1628.73	2352.17	1788.14	1425.37	1659.08	4757.79	4949.84	3453.18	2114.2	3821.97	2795.58	0	0.942036	0.00023607
MLT1E2-int	4.393	3.727	5.553	5.407	15.028	9.759	9.875	14.349	15.218	6.774	18.34	18.322	0	0.935118	0.104712
HUERS-P3b-int	0	0	0	0	0	0	0	0	1.383	0	0	0	0	0.933745	0.896566
L1_Mm	475.581	1471.45	2779.74	7853.92	8714.06	35744	1230.05	1019.3	1180.11	4029.7	45535.4	55676.4	0	0.929934	0.698425
RLTR17	401.992	381.652	408.687	377.711	361.834	393.159	738.468	697.251	702.81	764.694	733.584	775.617	0	0.922609	1.23432e-38
IAP1-MM_LTR	26.36	46.961	42.201	28.579	24.276	11.153	70.226	47.298	57.415	50.428	78.86	44.277	0	0.917336	0.00813818
LTR109A2	2.197	1.491	2.221	8.497	3.468	1.394	10.973	7.44	1.383	2.258	12.838	4.58	0	0.910565	0.421713
RLTR12F	0	0.745	2.221	0.772	2.312	0	0	6.377	0.692	0	1.834	1.527	0	0.878182	0.703757
IAPEY2_LTR	25.262	29.071	32.206	23.172	34.681	41.825	34.016	48.361	44.272	34.622	53.185	125.198	0	0.853226	0.0486552
MLT1E3-int	2.197	2.236	1.111	2.317	2.312	2.788	2.195	3.72	4.842	3.011	7.336	3.054	0	0.848546	0.41768
RLTR13D3A	14.278	7.454	4.442	9.269	24.276	19.519	12.07	19.132	21.444	19.569	42.181	29.009	0	0.848537	0.130316
Eulor11	0	2.236	2.221	1.545	1.156	4.183	1.097	0	6.226	2.258	5.502	6.107	0	0.843229	0.591435
RLTR30E_MM	12.082	23.853	23.322	23.172	15.028	25.095	32.918	27.103	35.279	40.643	34.845	53.438	0	0.836485	0.00749412
IAPLTR2a2_Mm	112.031	146.847	97.729	168.387	247.388	243.982	337.961	307.173	253.87	184.4	383.297	334.37	0	0.824581	0.00972101
UCON28c	3.295	4.472	1.111	4.634	1.156	1.394	3.292	4.783	4.15	4.516	12.838	3.054	0	0.824463	0.4056
MLT1F1-int	2.197	2.236	0	3.09	2.312	5.577	1.097	5.846	6.226	0.753	7.336	6.107	0	0.82072	0.483121
RMER16B3	5.492	0	2.221	5.407	5.78	4.183	4.389	4.252	12.451	5.269	3.668	9.161	0	0.818275	0.401898
Helitron1Na_Mam	1.098	5.218	0	0	9.248	6.971	3.292	3.72	5.534	12.795	5.502	7.634	0	0.818173	0.511955
RLTR44E	16.475	14.908	12.216	28.579	36.993	27.884	24.14	38.795	36.662	45.159	51.351	41.224	0	0.792193	0.0361849
IAP-d-int	123.014	114.048	132.157	129.766	166.467	179.85	261.152	188.13	230.35	273.213	238.415	262.61	0	0.787581	1.71266e-06
MLT1E1A-int	0	0	0	0	0	0	0	1.063	0	0	0	0	0	0.783357	0.91394
UCON12	4.393	0.745	4.442	1.545	1.156	0	2.195	4.783	2.075	4.516	5.502	1.527	0	0.774795	0.536406
MLT1A-int	6.59	9.69	14.437	17.766	9.248	15.336	21.946	21.258	27.67	24.085	11.004	13.741	0	0.768107	0.076788
LTRIS2	1745.26	1255.28	982.848	1079.84	860.077	1965.8	2018.99	2013.1	2158.93	3935.62	1637.73	1635.21	0	0.765248	0.0244738
MamGypLTR1c	0	7.454	2.221	1.545	4.624	8.365	18.654	7.44	4.15	3.763	0	6.107	0	0.764347	0.549876
LTR80B	2.197	0	0	3.862	0	1.394	0	2.126	2.075	1.505	3.668	4.58	0	0.76207	0.688785
BGLII_C	5.492	1.491	2.221	3.09	2.312	2.788	13.167	3.189	2.767	3.763	1.834	4.58	0	0.753517	0.483121
RLTR12BD_Mm	206.488	251.95	254.319	219.366	189.587	232.828	512.428	336.934	309.209	356.757	405.305	342.004	0	0.735063	4.67488e-06
MLTR31A_MM	28.557	13.417	9.995	16.993	6.936	19.519	16.459	26.572	30.437	31.611	22.008	29.009	0	0.732953	0.0815823
MLT1E-int	2.197	0	0	1.545	2.312	4.183	0	1.594	4.15	2.258	5.502	3.054	0	0.730945	0.650487
UCON19	1.098	0	0	1.545	1.156	0	0	2.126	1.383	0.753	1.834	0	0	0.725031	0.772928
LTR68	6.59	8.2	2.221	10.041	13.872	2.788	4.389	16.475	8.301	13.548	12.838	18.322	0	0.718607	0.325403
UCON26	9.885	2.982	6.663	8.497	4.624	8.365	5.486	15.412	6.226	10.537	14.672	15.268	0	0.717671	0.282553
Kanga11a	1216.96	950.403	480.873	820.305	231.204	549.308	1129.1	780.687	1796.45	2193.23	330.113	714.544	0	0.708997	0.407725
nhAT5a_ML	3.295	2.982	3.332	0	2.312	5.577	1.097	7.972	4.15	6.774	3.668	1.527	0	0.705375	0.558417
MLT2B3	58.212	73.051	86.624	88.828	63.581	135.236	134.965	152.524	121.055	118.919	163.222	129.778	0	0.703625	0.00336575
RLTR10A	109.834	105.103	102.172	93.462	67.049	94.804	168.981	113.728	116.213	121.177	201.736	218.333	0	0.693924	0.00753653
MER68C	7.688	8.945	6.663	6.952	5.78	8.365	9.875	9.034	9.684	10.537	18.34	19.848	0	0.691793	0.208677
LTR75B	9.885	7.454	7.774	10.041	12.716	2.788	6.584	15.943	10.376	20.322	20.174	9.161	0	0.689133	0.248325
LTR88b	10.983	9.69	6.663	6.952	19.652	15.336	8.778	24.446	18.677	27.095	7.336	18.322	0	0.683366	0.255206
MER92D	0	2.236	0	0.772	2.312	0	0	1.063	2.767	3.011	0	1.527	0	0.682265	0.762644
RLTR6C_Mm	45.032	22.362	27.764	27.035	23.12	52.979	53.767	39.327	40.121	39.138	88.03	61.072	0	0.680599	0.079843
UCON13	1.098	5.218	4.442	6.952	1.156	1.394	1.097	4.252	8.301	2.258	12.838	7.634	0	0.679288	0.558417
RLTR9A2	19.77	16.399	22.211	30.124	13.872	25.095	24.14	31.355	33.895	40.643	23.841	50.385	0	0.677728	0.0529556
RLTR20A1	1.098	3.727	2.221	2.317	1.156	1.394	0	1.063	4.15	6.774	1.834	6.107	0	0.675797	0.640409
MER45C	25.262	20.872	4.442	9.269	8.092	5.577	15.362	28.166	20.061	13.548	23.841	18.322	0	0.673986	0.297232
MER45R	10.983	10.436	11.106	28.579	15.028	20.913	24.14	40.39	23.519	20.322	12.838	30.536	0	0.670344	0.185402
IAPLTR4_I	0	0	0	0	2.312	2.788	0	1.594	1.383	0.753	3.668	0	0	0.665521	0.805191
UCON28a	9.885	4.472	9.995	5.407	2.312	9.759	7.681	13.817	11.068	13.548	7.336	7.634	0	0.658582	0.314825
MER77B	37.344	30.562	37.759	40.938	30.056	36.249	71.323	50.487	47.73	62.47	51.351	53.438	0	0.657755	0.00380191
MLT1J1	34.049	36.525	34.427	32.441	43.929	41.825	61.448	80.779	60.873	65.481	45.849	25.956	0	0.655418	0.0365798
LTR40b	75.785	75.287	77.739	69.517	95.949	83.651	103.144	138.175	120.363	109.887	161.388	120.618	0	0.654776	0.000111256
RLTR46A2	58.212	40.998	32.206	57.931	43.929	33.46	69.128	65.899	78.167	73.76	78.86	56.492	0	0.650331	0.00500281
LTR80A	5.492	5.218	1.111	3.862	8.092	2.788	0	9.034	7.609	8.279	7.336	9.161	0	0.648988	0.483121
MER66C	1.098	0	0	0	1.156	0	0	1.063	0.692	0	0	1.527	0	0.644096	0.856413
Arthur1C	5.492	8.2	9.995	6.179	11.56	13.942	6.584	24.446	8.993	11.29	23.841	9.161	0	0.637487	0.351181
RLTR45	43.934	24.599	46.644	35.531	45.085	40.431	75.712	49.955	49.805	47.417	71.524	76.34	0	0.636103	0.026458
MER97d	0	0	0	0	3.468	0	0	0	1.383	0.753	1.834	1.527	0	0.628633	0.858488
MurSAT1	0	0.745	0	1.545	1.156	1.394	0	2.657	2.075	1.505	0	0	0	0.623147	0.794015
RLTR41	63.704	70.069	93.287	64.883	130.63	107.352	103.144	132.86	120.363	112.898	165.056	180.163	0	0.619148	0.031419
Charlie13a	50.524	44.725	33.317	54.841	32.368	44.614	71.323	95.128	67.099	81.286	44.015	32.063	0	0.612841	0.0794919
Mam_R4	28.557	32.798	15.548	32.441	20.808	11.153	19.751	54.207	53.956	45.912	23.841	15.268	0	0.609283	0.304223
Tigger12A	17.573	30.562	34.427	27.035	38.149	22.307	35.113	53.144	42.888	60.212	29.343	32.063	0	0.608825	0.0755615
RLTR10D	51.622	46.216	46.644	43.255	30.056	39.037	65.837	46.235	49.805	78.276	78.86	80.921	0	0.603586	0.0280995
L1MEi	277.88	266.113	147.705	212.414	174.559	221.675	237.012	285.384	433.723	651.797	166.89	190.851	0	0.600698	0.191909
MER91C	8.787	5.963	7.774	15.448	18.496	9.759	4.389	29.761	14.527	14.3	18.34	16.795	0	0.592859	0.40156
MER66B	2.197	4.472	0	6.952	4.624	5.577	2.195	5.846	6.226	11.29	1.834	7.634	0	0.589603	0.578928
RLTR20A2B_MM	42.835	58.888	23.322	50.979	36.993	48.796	60.35	87.156	74.016	61.717	40.347	65.653	0	0.585138	0.0645338
ETnERV2-int	81.277	102.122	77.739	100.414	142.19	122.688	120.701	157.838	184.695	184.4	97.2	184.743	0	0.582302	0.0300673
RLTR1B	308.633	260.895	255.429	255.669	235.828	264.895	330.28	351.283	368.007	364.284	458.49	497.738	0	0.574485	8.19727e-05
X1_LINE	14.278	9.69	3.332	16.993	13.872	8.365	21.946	23.915	15.218	22.58	7.336	4.58	0	0.571042	0.425234
MER54A	25.262	49.943	33.317	66.428	50.865	51.585	44.988	83.968	70.558	71.502	60.521	80.921	0	0.570864	0.076788
MER125	5.492	7.454	3.332	13.903	3.468	9.759	6.584	10.097	18.677	10.537	9.17	9.161	0	0.570243	0.431198
MER50B	2.197	0	3.332	5.407	3.468	8.365	2.195	9.034	7.609	6.021	1.834	3.054	0	0.556169	0.652112
MamRep4096	53.819	60.379	37.759	43.255	35.837	32.066	44.988	77.059	95.46	76.018	25.675	62.599	0	0.555344	0.175215
MLTR73	84.572	64.851	48.865	97.324	79.765	111.535	94.366	110.54	112.754	127.198	135.713	134.359	0	0.552191	0.0267815
Charlie10a	15.377	19.381	13.327	15.448	28.9	33.46	16.459	41.452	38.046	31.611	31.177	18.322	0	0.549506	0.259008
RLTR10C	344.878	322.019	288.746	275.752	313.281	330.421	408.187	452.788	514.656	416.969	425.479	516.06	0	0.546795	1.56475e-06
RLTR10	243.831	287.73	208.786	302.787	310.969	309.508	387.339	411.335	388.759	413.959	414.475	413.764	0	0.545073	1.19668e-05
LTR86A1	5.492	4.472	8.884	8.497	17.34	8.365	10.973	19.132	11.76	8.279	7.336	16.795	0	0.544993	0.422088
MamGypLTR1d	1.098	7.454	2.221	5.407	0	6.971	1.097	9.034	8.993	3.763	11.004	0	0	0.542201	0.713853
L1MCb	58.212	73.051	69.965	81.876	90.169	69.709	76.809	140.832	128.664	114.403	93.532	79.394	0	0.537423	0.0349805
UCON20	6.59	2.982	3.332	5.407	5.78	5.577	6.584	11.692	9.684	4.516	7.336	0	0	0.536768	0.558417
RLTR9A4	8.787	3.727	1.111	0	3.468	2.788	8.778	2.126	5.534	9.032	1.834	0	0	0.535459	0.727682
Eulor10	4.393	6.709	2.221	6.179	3.468	0	2.195	9.034	8.301	3.011	9.17	3.054	0	0.532829	0.627887
MER95	3.295	9.69	7.774	7.724	6.936	2.788	13.167	8.503	6.917	15.053	9.17	3.054	0	0.526303	0.481032
MLTR31D_MM	24.163	31.307	28.875	32.441	36.993	26.489	31.821	38.264	58.798	43.654	45.849	41.224	0	0.525749	0.0645338
MER97c	7.688	4.472	7.774	13.903	6.936	4.183	13.167	15.943	8.301	9.032	9.17	9.161	0	0.525378	0.431198
LTR37A	20.868	28.326	24.432	31.669	26.588	23.701	47.183	35.075	33.204	31.611	42.181	42.751	0	0.524427	0.0643419
RLTR34D_MM	82.375	65.596	86.624	67.973	72.829	59.95	129.479	86.625	96.152	100.855	122.875	96.189	0	0.522376	0.00813818
LTRIS_Mm	72.49	55.906	79.96	44.8	54.333	72.497	99.852	86.625	71.941	70.749	86.196	131.305	0	0.519468	0.0578636
UCON27	5.492	12.672	8.884	3.862	3.468	8.365	5.486	12.755	16.602	6.774	9.17	9.161	0	0.51528	0.496927
L1M3b	2.197	6.709	2.221	3.862	8.092	4.183	6.584	9.034	6.917	5.269	7.336	3.054	0	0.51515	0.549419
LTR39	0	0	3.332	1.545	0	0	0	2.126	2.767	0	1.834	0	0	0.513434	0.868599
ERVB4_3-LTR_MM	7.688	2.982	1.111	6.179	3.468	1.394	2.195	11.692	6.226	5.269	3.668	1.527	0	0.508181	0.670646
RLTR10B2	28.557	19.381	32.206	23.945	41.617	46.008	40.599	44.11	37.354	37.633	53.185	58.019	0	0.506743	0.134502
MLT1C-int	20.868	13.417	24.432	13.903	12.716	16.73	13.167	19.663	31.82	25.59	27.509	25.956	0	0.504679	0.252039
X2_LINE	6.59	11.181	14.437	10.814	19.652	15.336	7.681	31.886	19.369	23.332	11.004	10.688	0	0.502025	0.439282
MuRRS4-int	104.342	93.922	138.82	112.773	102.886	149.178	140.451	146.678	146.649	220.527	157.72	171.002	0	0.495173	0.02287
LTR32	2.197	2.236	4.442	6.179	1.156	5.577	5.486	3.189	0.692	3.763	16.506	4.58	0	0.489519	0.712383
ERVB7_3-LTR_MM	53.819	60.379	48.865	67.973	41.617	55.767	63.642	80.779	82.317	98.597	64.189	65.653	0	0.482997	0.043111
LTR53	20.868	27.58	21.101	11.586	13.872	22.307	26.335	21.789	20.752	30.106	33.011	36.643	0	0.481549	0.255206
Helitron2Na_Mam	23.065	39.507	27.764	30.124	21.964	41.825	31.821	52.613	49.805	31.611	51.351	39.697	0	0.479778	0.161968
RLTR6B_Mm	41.737	31.307	48.865	33.214	64.737	73.892	64.739	87.688	39.429	43.654	78.86	88.555	0	0.461678	0.312819
MamRep1527	21.967	14.163	18.88	23.945	54.333	22.307	21.946	32.418	27.67	37.633	44.015	51.911	0	0.461595	0.399692
UCON17	1.098	0	0	0.772	1.156	0	1.097	0	0.692	0	0	3.054	0	0.460534	0.883994
RLTR9F	49.425	53.67	41.091	47.89	8.092	33.46	64.739	32.418	72.633	74.513	29.343	47.331	0	0.458564	0.44858
L1PB4	15.377	10.436	14.437	13.903	18.496	18.124	12.07	30.824	28.361	18.064	16.506	10.688	0	0.451453	0.412855
Tigger6b	19.77	30.562	26.653	26.262	41.617	52.979	30.724	57.396	44.963	39.891	49.517	41.224	0	0.445324	0.251894
RLTR12C	463.499	423.395	467.547	381.573	254.324	356.911	731.884	549.51	578.988	607.39	355.788	357.272	0	0.441524	0.137473
Kanga1b	42.835	34.289	37.759	51.752	57.801	39.037	46.086	52.081	60.182	58.707	67.856	76.34	0	0.433279	0.103363
UCON9	7.688	2.982	0	2.317	9.248	8.365	7.681	3.189	8.993	4.516	7.336	9.161	0	0.431762	0.696042
UCON5	23.065	15.654	11.106	23.172	2.312	25.095	31.821	19.663	21.444	20.322	16.506	25.956	0	0.429838	0.483814
ORSL	16.475	14.163	15.548	29.352	26.588	19.519	15.362	36.669	32.512	24.838	23.841	27.482	0	0.428633	0.362667
RLTR20A3_MM	77.982	132.684	66.634	116.635	99.418	96.199	88.879	146.678	121.747	140.746	181.562	119.091	0	0.424695	0.154166
LTR53B	26.36	37.271	12.216	29.352	13.872	40.431	66.934	43.047	36.662	15.806	31.177	19.848	0	0.424153	0.530635
LTR33A_	58.212	72.305	62.191	80.331	56.645	71.103	89.977	108.414	89.927	88.813	69.69	85.501	0	0.423902	0.0409678
LTR81A	16.475	10.436	14.437	9.269	19.652	13.942	20.848	19.663	12.451	21.074	16.506	19.848	0	0.423063	0.383091
LTR16B1	13.18	22.362	23.322	23.172	13.872	43.22	15.362	42.515	33.895	36.127	23.841	27.482	0	0.41414	0.434867
MER110	0	3.727	0	0	0	0	2.195	1.063	0	0.753	1.834	0	0	0.412781	0.90245
LTR58	0	0	0	0	0	0	1.097	0	0	0	0	0	0	0.412069	0.949348
MER57E3	0	0	0	0	0	0	0	0	0	0.753	0	0	0	0.412069	0.949348
MLT1J2-int	0	0	0	0	0	0	0	0	0	0	0	1.527	0	0.412069	0.949348
UCON24	0	0	0	0	0	0	0	0	0	0.753	0	0	0	0.412069	0.949348
Helitron3Na_Mam	34.049	26.089	36.649	59.476	47.397	41.825	27.432	53.144	38.046	75.265	60.521	73.287	0	0.407058	0.382235
LTR34	0	2.236	0	0.772	2.312	0	0	1.594	0.692	3.011	1.834	0	0	0.406007	0.872569
RLTR46A	9.885	8.2	8.884	9.269	4.624	1.394	10.973	6.909	11.068	7.527	16.506	7.634	0	0.405385	0.58672
MLT1H2	46.13	69.323	69.965	98.869	73.985	86.439	73.518	132.329	103.761	109.887	73.358	88.555	0	0.404803	0.197944
RMER16C	3.295	7.454	0	3.862	4.624	13.942	9.875	9.034	4.15	5.269	3.668	10.688	0	0.396901	0.716752
RLTR1	0	0.745	3.332	3.862	0	4.183	0	3.72	4.842	1.505	3.668	1.527	0	0.394637	0.822327
RLTR9C	32.95	44.725	32.206	22.4	26.588	23.701	25.237	29.229	49.805	59.46	33.011	42.751	0	0.392171	0.38707
MER72B	2.197	2.236	1.111	10.041	9.248	8.365	6.584	15.412	3.459	2.258	9.17	6.107	0	0.391764	0.755082
RLTR8	26.36	31.307	37.759	50.207	49.709	46.008	36.21	50.487	65.716	47.417	60.521	56.492	0	0.391756	0.242055
RLTR31A_Mm	28.557	30.562	35.538	44.028	23.12	23.701	34.016	41.452	50.497	39.891	33.011	45.804	0	0.391587	0.242055
L1M3de	7.688	26.089	17.769	30.124	17.34	18.124	20.848	30.292	33.204	27.095	18.34	22.902	0	0.387654	0.433813
LTR72_RN	34.049	62.615	41.091	45.573	68.205	86.439	59.253	77.59	67.099	66.986	99.034	71.76	0	0.384825	0.280288
L1Md_F	635.938	576.95	571.94	481.215	567.605	609.258	779.067	706.817	699.352	834.691	645.554	809.206	0	0.381293	0.00145306
RLTR19C	12.082	17.145	19.99	23.172	21.964	29.278	17.556	17.538	35.279	21.074	27.509	44.277	0	0.380538	0.455569
MER52-int	1.098	0	1.111	0.772	5.78	1.394	0	0	2.767	0	3.668	7.634	0	0.380015	0.881284
RLTR31C_MM	231.75	238.532	219.891	265.711	309.813	237.011	322.6	325.242	330.653	319.877	364.958	294.673	0	0.379468	0.00380191
RLTR1E_MM	0	0	1.111	0	0	0	0	0.531	0	0	1.834	0	0	0.376483	0.942455
LTRIS6	1.098	0.745	1.111	0	1.156	2.788	0	1.594	1.383	0.753	1.834	3.054	0	0.373935	0.86383
MamRep1151	21.967	23.853	27.764	20.083	33.525	26.489	36.21	39.858	27.67	31.611	31.177	27.482	0	0.372523	0.28302
MLT1F2-int	25.262	17.145	5.553	20.855	19.652	12.548	8.778	31.355	29.745	22.58	23.841	12.214	0	0.370645	0.593158
MT2B1	2007.76	1808.37	2044.55	1708.58	2102.8	2006.23	2720.15	3002.64	2172.76	2045.71	2562.04	2572.66	0	0.36882	0.00856662
MTB_Mm-int	61.507	86.468	68.855	95.007	112.134	121.294	91.074	141.895	109.295	113.65	110.038	132.832	0	0.367091	0.185402
UCON7	4.393	1.491	1.111	5.407	3.468	5.577	3.292	2.657	4.842	6.774	5.502	4.58	0	0.364874	0.748619
L1MEg1	2.197	19.381	8.884	20.855	16.184	13.942	5.486	22.852	19.369	20.322	25.675	12.214	0	0.363571	0.658539
MER68B	19.77	29.817	25.543	49.435	30.056	27.884	48.28	35.607	33.204	40.643	40.347	42.751	0	0.361826	0.347913
Charlie19a	37.344	46.216	42.201	52.524	68.205	82.257	35.113	82.373	84.393	77.523	64.189	71.76	0	0.360902	0.383091
ERVB4_2-I_MM-int	40.639	39.507	45.533	48.662	71.673	90.622	70.226	55.801	61.565	53.438	86.196	106.876	0	0.358909	0.401612
MER70B	13.18	26.089	28.875	29.352	36.993	25.095	36.21	30.292	31.128	33.117	38.513	39.697	0	0.358435	0.335387
MLT2B1	47.229	80.505	71.076	67.2	108.666	105.958	88.879	112.666	107.22	83.544	119.207	102.296	0	0.357653	0.248325
UCON22	8.787	4.472	4.442	5.407	1.156	2.788	5.486	9.034	4.842	1.505	7.336	7.634	0	0.356129	0.741295
MamTip1	13.18	11.927	16.658	16.221	24.276	33.46	15.362	33.481	8.993	17.311	40.347	33.59	0	0.355039	0.62887
MER5C1	28.557	24.599	33.317	38.621	49.709	27.884	30.724	53.676	54.648	48.17	31.177	32.063	0	0.350865	0.39635
Eulor4	0	0	1.111	0.772	0	0	0	0.531	0.692	0	0	1.527	0	0.341231	0.936443
MER132	2.197	5.218	3.332	7.724	2.312	0	0	5.314	6.917	3.011	1.834	10.688	0	0.339204	0.816913
RLTR26B_MM	37.344	53.67	51.086	49.435	75.141	79.468	68.031	70.682	56.723	63.223	88.03	93.135	0	0.335406	0.318951
MLT1F-int	88.965	84.977	76.629	98.097	99.418	90.622	163.494	104.162	112.062	83.544	117.373	102.296	0	0.334175	0.185247
MER133A	3.295	4.472	1.111	3.862	13.872	6.971	8.778	8.503	5.534	11.29	1.834	3.054	0	0.334116	0.76461
RLTR13C2	64.802	49.197	72.187	62.566	91.325	73.892	66.934	78.653	89.235	76.77	99.034	112.984	0	0.333989	0.239451
L1VL1	219.668	248.968	298.741	244.083	352.585	428.014	337.961	356.597	346.563	359.015	392.467	462.622	0	0.333475	0.18731
ERVB3_1-I_MM-int	19.77	7.454	11.106	3.862	10.404	1.394	16.459	12.755	13.835	4.516	9.17	10.688	0	0.332461	0.727682
RLTR35B_MM	4.393	14.908	8.884	18.538	17.34	23.701	24.14	13.817	15.218	8.279	16.506	35.116	0	0.326265	0.682718
MER63C	68.097	79.759	64.413	105.821	84.389	55.767	70.226	116.917	123.13	131.714	60.521	65.653	0	0.326253	0.425652
L1ME3	215.274	276.549	244.324	305.876	328.309	273.26	268.833	441.096	365.932	339.446	350.286	283.986	0	0.323314	0.134502
L1M	40.639	58.888	41.091	59.476	75.141	87.833	54.864	69.619	75.4	70.749	104.536	80.921	0	0.320462	0.377451
MLT2B2	46.13	50.688	21.101	58.704	68.205	51.585	44.988	53.144	74.016	75.265	66.023	56.492	0	0.320188	0.431198
MER97a	2.197	10.436	2.221	3.862	4.624	5.577	4.389	9.034	6.226	8.279	7.336	0	0	0.320047	0.777995
LTR82B	9.885	13.417	15.548	18.538	20.808	19.519	10.973	22.321	24.903	24.085	23.841	12.214	0	0.319061	0.54645
MLT1F2	157.062	170.7	165.474	180.745	196.523	207.733	222.747	247.12	215.132	232.569	214.573	196.958	0	0.3165	0.0262455
MLT1H1	69.195	65.596	88.845	71.835	85.545	82.257	71.323	122.763	101.686	96.339	80.694	91.608	0	0.316475	0.205421
ORR1G	507.433	568.751	521.964	533.739	580.321	556.279	677.02	709.474	651.621	687.171	740.919	600.034	0	0.315171	0.000533078
LTR16E1	18.672	25.344	17.769	33.214	27.744	40.431	29.626	26.572	38.046	38.385	40.347	30.536	0	0.315065	0.431198
LTR86B1	5.492	1.491	2.221	10.814	2.312	5.577	4.389	3.189	5.534	11.29	9.17	1.527	0	0.308754	0.805191
Eulor6D	5.492	5.963	1.111	4.634	4.624	5.577	3.292	6.909	6.226	7.527	5.502	3.054	0	0.307981	0.755082
RLTR9A3A	14.278	16.399	2.221	7.724	6.936	6.971	21.946	7.972	15.218	12.042	3.668	6.107	0	0.307964	0.750777
L1MEb	18.672	43.234	28.875	42.483	65.893	47.402	30.724	53.676	38.738	59.46	53.185	70.233	0	0.305534	0.549419
LTR86A2	9.885	6.709	2.221	1.545	6.936	6.971	4.389	10.629	6.226	2.258	14.672	4.58	0	0.305445	0.787722
X7D_LINE	8.787	13.417	12.216	13.131	4.624	2.788	15.362	10.629	13.143	9.032	14.672	9.161	0	0.304651	0.670646
LTR16D	8.787	9.69	7.774	13.903	10.404	12.548	13.167	8.503	11.068	8.279	9.17	32.063	0	0.304075	0.696042
MLTR31FA_MM	110.932	162.5	161.032	126.676	105.198	119.9	195.315	172.718	130.739	152.788	165.056	158.788	0	0.301856	0.18731
MER92C	4.393	5.963	0	3.862	6.936	4.183	3.292	7.972	6.226	0.753	9.17	4.58	0	0.300158	0.810632
RLTR13D4	7.688	14.163	6.663	6.179	9.248	12.548	14.265	11.16	8.993	8.279	14.672	15.268	0	0.29945	0.658539
MTD-int	521.711	617.203	577.492	638.787	827.709	842.086	648.491	918.33	804.497	893.398	860.127	816.84	0	0.298255	0.157606
MER63A	85.67	99.885	98.84	122.814	93.637	94.804	110.825	163.152	124.514	127.198	102.702	93.135	0	0.294145	0.249519
BGLII	119.719	175.918	169.916	186.925	165.311	177.061	181.051	228.52	207.523	186.658	199.902	216.806	0	0.294077	0.0929696
RMER3D1	3.295	0.745	0	3.09	1.156	2.788	6.584	0.531	2.767	3.011	0	0	0	0.291568	0.881284
MLTR31F_MM	146.079	117.03	116.609	110.455	79.765	90.622	136.062	123.294	135.582	152.788	137.547	125.198	0	0.289755	0.195317
ERV3-16A3_I-int	50.524	49.943	43.312	48.662	36.993	37.643	61.448	55.27	50.497	39.138	66.023	64.126	0	0.288238	0.340731
L1M2c	57.114	82.741	69.965	90.373	108.666	97.593	92.171	123.294	81.626	94.081	124.709	103.823	0	0.286496	0.336728
MER96	10.983	14.163	13.327	12.359	18.496	11.153	20.848	19.132	20.061	10.537	14.672	10.688	0	0.285622	0.610742
ERVB7_2B-LTR_MM	260.306	206.48	264.314	184.607	150.282	153.36	278.708	215.234	272.547	273.213	220.075	224.44	0	0.284835	0.287319
MLT1J1-int	0	0.745	2.221	0	0	2.788	0	0.531	2.767	0	3.668	0	0	0.280549	0.936443
MERV1_LTR	316.322	259.404	320.952	226.318	150.282	250.953	493.775	282.727	217.207	268.697	313.607	277.878	0	0.280379	0.455569
RLTR31B_Mm	29.655	38.762	32.206	43.255	42.773	52.979	31.821	53.676	47.73	59.46	44.015	48.858	0	0.278781	0.422088
L1MA6	1716.7	1799.43	1674.73	1859.2	1739.81	1699.51	2073.85	2081.12	2342.24	2343.76	1760.6	2097.83	0	0.277594	0.00836593
Eulor12	20.868	28.326	24.432	21.628	33.525	22.307	37.307	25.509	24.211	36.127	40.347	22.902	0	0.276533	0.49508
ORR1B2-int	148.276	146.101	138.82	182.29	161.842	161.725	178.856	221.611	178.47	160.315	214.573	186.27	0	0.275344	0.117855
L1MEj	30.753	35.034	29.985	43.255	55.489	30.672	37.307	62.71	51.189	35.375	44.015	38.17	0	0.274156	0.490001
ORR1F-int	45.032	51.434	51.086	48.662	72.829	58.556	65.837	73.339	77.475	51.18	33.011	88.555	0	0.270675	0.457238
L1ME5	21.967	16.399	13.327	20.855	15.028	9.759	14.265	23.383	22.136	26.343	11.004	16.795	0	0.269802	0.625881
Tigger12c	29.655	32.798	26.653	61.793	28.9	41.825	26.335	64.304	45.655	52.686	47.683	27.482	0	0.266573	0.622616
UCON21	1.098	0.745	1.111	0.772	0	4.183	1.097	1.063	3.459	0	0	3.054	0	0.265861	0.90343
RLTR31M	27.458	22.362	25.543	31.669	26.588	12.548	24.14	28.166	24.211	42.149	34.845	24.429	0	0.264077	0.559738
MamGypLTR1a	6.59	5.218	2.221	19.31	8.092	8.365	7.681	10.097	8.301	7.527	11.004	18.322	0	0.260856	0.782587
ORSL-2a	3.295	7.454	12.216	6.952	8.092	13.942	12.07	15.412	10.376	3.763	7.336	10.688	0	0.258673	0.763216
IAPLTR2a	291.06	193.062	263.203	180.745	156.062	225.858	322.6	230.645	176.394	232.569	306.271	302.307	0	0.256229	0.433052
L1MEg2	14.278	43.234	38.87	30.124	36.993	30.672	29.626	52.613	38.738	53.438	31.177	21.375	0	0.255981	0.644037
RMER6-int	48.327	64.851	31.096	59.476	101.73	100.381	49.377	78.122	87.16	94.081	102.702	70.233	0	0.252796	0.63033
Lx2B2	1243.32	1149.43	1081.69	1011.86	944.466	1037.27	1401.22	1110.71	1208.47	1390.15	1309.45	1294.73	0	0.252523	0.0498287
LTR9A1	0	0.745	1.111	0	1.156	0	0	0.531	0	1.505	1.834	0	0	0.249207	0.942455
MER57E1	23.065	15.654	11.106	10.814	13.872	16.73	23.043	22.321	14.527	20.322	16.506	7.634	0	0.249148	0.681528
RLTR49	64.802	66.342	67.744	68.745	102.886	100.381	81.199	81.842	87.851	103.866	99.034	103.823	0	0.249047	0.375687
RLTR20C	72.49	43.234	46.644	45.573	42.773	40.431	48.28	60.584	65.024	69.244	56.853	39.697	0	0.247197	0.467024
MMERVK9C_I-int	774.329	505.391	459.773	464.994	381.486	553.49	829.542	538.35	504.972	608.895	568.527	676.374	0	0.24667	0.424316
MER57-int	10.983	5.218	9.995	10.814	5.78	6.971	7.681	9.566	8.301	12.042	18.34	4.58	0	0.246086	0.753655
L1M8	40.639	59.633	36.649	63.338	63.581	57.161	27.432	75.996	83.009	93.329	45.849	48.858	0	0.244158	0.650487
MER20B	184.521	269.094	172.137	204.69	195.367	210.522	216.164	328.962	281.539	217.516	209.071	203.065	0	0.243712	0.375687
RLTR30D_MM	27.458	21.617	22.211	33.986	35.837	30.672	34.016	26.572	33.895	31.611	42.181	39.697	0	0.24095	0.536406
Ricksha_c	319.617	235.551	309.847	166.842	156.062	196.58	408.187	239.149	291.224	266.439	242.083	184.743	0	0.239555	0.566452
MER31B	32.95	40.998	16.658	37.848	62.425	50.191	38.405	46.235	47.73	45.912	53.185	53.438	0	0.239042	0.60273
Lx2B	369.042	438.303	434.23	415.559	464.719	490.752	413.674	605.311	456.55	537.393	555.69	508.426	0	0.238244	0.164789
L1_Mus2	2288.94	2796.79	2690.89	2881.88	3278.47	2807.88	2816.71	3805.12	3260.18	3356.83	3249.78	3245.99	0	0.237549	0.0974742
ORR1D-int	477.777	446.503	405.355	455.725	536.392	518.636	589.238	518.155	513.273	506.535	607.04	621.409	0	0.236161	0.0897817
MLT1F1	141.686	191.571	156.589	168.387	216.175	214.704	141.549	242.337	201.989	237.085	243.917	213.753	0	0.236108	0.389388
Helitron1Nb_Mam	12.082	11.181	2.221	8.497	3.468	2.788	5.486	11.692	7.609	11.29	11.004	0	0	0.227351	0.851555
Eulor9A	13.18	18.635	18.88	21.628	20.808	27.884	6.584	30.824	24.211	29.353	16.506	30.536	0	0.227324	0.72435
X7C_LINE	65.9	40.998	48.865	56.386	49.709	44.614	53.767	73.87	55.339	54.191	49.517	68.706	0	0.227226	0.455569
MER134	8.787	11.181	12.216	14.676	24.276	6.971	5.486	23.915	11.76	18.816	12.838	16.795	0	0.227145	0.772928
ERVB5_2-LTR_MM	42.835	26.835	29.985	23.945	27.744	33.46	34.016	32.949	39.429	32.364	36.679	39.697	0	0.227144	0.535323
RMER17B	161.456	210.952	194.348	208.552	295.941	296.961	168.981	273.692	236.576	287.513	276.928	357.272	0	0.226817	0.519009
MamRep434	157.062	173.681	153.258	239.449	193.055	216.098	197.51	275.818	223.433	213.753	207.237	200.011	0	0.225889	0.352609
L1_Mur1	575.53	737.96	687.438	814.898	1025.39	911.795	761.51	920.987	1016.86	979.2	887.636	983.262	0	0.224869	0.342876
MLT1E	76.884	72.305	58.86	59.476	79.765	58.556	75.712	81.842	81.626	91.824	60.521	74.813	0	0.224262	0.383091
Arthur1A	23.065	14.163	12.216	13.903	9.248	18.124	7.681	25.509	32.512	5.269	27.509	6.107	0	0.223924	0.816913
Lx3_Mus	1192.8	1305.96	1186.08	1377.99	1468.14	1316.11	1287.11	1678.82	1516.3	1514.34	1577.2	1589.4	0	0.223705	0.0673689
LTR67B	231.75	178.899	162.142	153.711	123.694	136.63	230.428	226.925	190.921	172.357	154.053	172.529	0	0.222469	0.434867
ERVB5_1-I_MM-int	31.852	25.344	28.875	39.393	27.744	25.095	42.794	26.041	38.738	35.375	38.513	30.536	0	0.221937	0.578747
L1VL4	1111.52	1133.77	1389.31	1162.48	1359.48	1324.47	1437.43	1534.27	1422.91	1363.81	1452.5	1505.43	0	0.221892	0.0473966
LTR86B2	7.688	5.963	6.663	3.862	11.56	6.971	13.167	5.846	4.842	5.269	11.004	12.214	0	0.221636	0.806678
MER54B	25.262	27.58	22.211	25.49	26.588	15.336	26.335	18.6	49.805	24.085	25.675	21.375	0	0.22135	0.698425
Charlie7	105.441	202.007	126.604	173.021	218.487	186.82	182.148	222.142	195.071	197.947	183.396	195.431	0	0.218813	0.455569
LTR40a	65.9	82.741	69.965	70.29	65.893	93.41	66.934	105.757	80.242	101.608	82.528	76.34	0	0.218319	0.432692
MER57D	26.36	24.599	35.538	30.897	23.12	29.278	18.654	32.949	47.038	30.106	29.343	36.643	0	0.218315	0.63354
UCON4	241.635	204.243	209.896	190.787	158.374	128.265	290.778	212.576	210.981	223.538	199.902	180.163	0	0.216548	0.438222
RMER17C-int	105.441	73.051	66.634	67.2	92.481	117.111	106.436	78.653	76.092	122.682	91.698	129.778	0	0.215856	0.558417
Lx6	847.918	1120.36	979.516	1247.45	1372.19	1282.65	1013.88	1501.32	1414.61	1362.3	1311.28	1345.12	0	0.215516	0.352332
MLT1H	83.474	137.156	112.167	127.449	116.758	153.36	133.868	155.712	121.747	165.583	111.872	154.207	0	0.215039	0.431198
L1M6	28.557	29.071	16.658	20.855	55.489	25.095	36.21	33.481	44.963	31.611	27.509	25.956	0	0.214596	0.701252
Charlie2b	174.636	146.101	121.051	186.152	191.899	182.638	150.327	214.171	229.659	197.195	198.068	164.895	0	0.212964	0.412791
UCON11	2.197	2.236	7.774	10.814	6.936	2.788	3.292	10.097	4.842	7.527	3.668	7.634	0	0.210348	0.858488
LTR81	2.197	4.472	2.221	0.772	3.468	2.788	3.292	3.72	1.383	1.505	5.502	4.58	0	0.210178	0.881284
RMER17A2	129.604	145.356	149.926	199.283	220.799	255.135	207.385	173.781	160.484	156.552	300.769	280.932	0	0.20947	0.622616
C573_MM	3.295	11.181	8.884	6.179	6.936	13.942	5.486	7.972	13.835	17.311	5.502	4.58	0	0.209286	0.822327
MERX	15.377	14.908	16.658	15.448	31.212	22.307	19.751	14.88	23.519	27.095	22.008	25.956	0	0.209134	0.706583
RLTR16	192.209	192.317	219.891	207.007	152.594	210.522	231.526	236.491	217.899	189.668	258.588	230.547	0	0.208209	0.261365
RLTR40	332.797	450.975	348.717	530.649	620.782	574.403	370.88	562.265	595.59	560.726	590.535	616.829	0	0.206037	0.532479
RMER17D2	39.54	47.706	39.98	61.793	106.354	128.265	63.642	68.024	56.723	54.944	106.37	140.466	0	0.203337	0.772928
RMER1C	555.76	637.329	579.714	767.781	735.227	787.713	805.402	819.482	753.999	782.758	764.761	743.554	0	0.202291	0.210527
RLTR10B	41.737	43.234	37.759	44.8	58.957	40.431	37.307	60.584	54.648	42.901	49.517	61.072	0	0.20229	0.554523
RMER13A1	214.176	228.842	138.82	224	279.756	306.72	208.483	265.189	238.651	251.386	289.766	348.111	0	0.199671	0.555106
Tigger20a	124.112	118.521	97.729	158.345	142.19	147.783	155.813	178.033	155.642	146.014	144.883	117.564	0	0.199575	0.426948
L1ME2z	182.324	272.076	209.896	295.063	293.629	288.596	218.358	333.745	351.405	295.04	273.26	293.146	0	0.199349	0.467833
RLTR13D3	61.507	49.197	68.855	51.752	39.305	34.855	69.128	62.71	46.347	45.159	69.69	64.126	0	0.198186	0.60273
L1MCa	345.977	483.028	457.552	513.656	587.257	444.744	495.969	611.157	535.409	547.178	597.871	458.041	0	0.196947	0.375687
RLTR47_MM	1.098	0	2.221	0	0	1.394	1.097	2.126	0	0	0	1.527	0	0.191852	0.949348
MER90a	46.13	68.578	51.086	70.29	67.049	83.651	47.183	75.996	90.618	75.265	86.196	64.126	0	0.190524	0.60273
IAPEY3-int	99.949	116.285	108.835	110.455	156.062	225.858	110.825	149.866	145.958	146.767	181.562	196.958	0	0.190512	0.647606
Tigger13a	170.243	175.918	128.825	220.911	239.296	196.58	131.673	258.28	222.741	256.654	188.898	227.494	0	0.189654	0.60155
UCON1	4.393	3.727	0	1.545	5.78	6.971	3.292	3.189	4.15	4.516	5.502	4.58	0	0.189008	0.881284
BLACKJACK	119.719	143.865	109.946	122.042	114.446	126.871	95.463	154.649	172.244	136.983	135.713	140.466	0	0.187645	0.465575
L1_Mus4	1243.32	1728.62	1669.17	1724.8	1832.29	1604.7	1555.94	2193.79	1940.34	2066.78	1595.54	1792.47	0	0.186532	0.373691
L1_Mur3	1639.82	2231.77	1970.14	2419.98	2651.91	2619.67	1837.94	3007.96	2703.33	2659.87	2507.02	2656.64	0	0.1844	0.474678
MT2C_Mm	376.73	350.345	318.731	342.952	438.131	379.218	423.549	461.291	434.414	421.485	383.297	361.853	0	0.182509	0.261365
LTR16C	87.867	131.938	126.604	148.304	179.183	140.812	108.63	191.85	139.732	160.315	161.388	160.314	0	0.18182	0.593158
L1MEc	506.334	763.304	641.905	824.94	958.339	844.874	663.853	971.474	942.845	871.571	836.285	853.484	0	0.180355	0.518238
LTR52	4.393	8.945	1.111	10.041	11.56	2.788	1.097	6.377	2.075	11.29	20.174	6.107	0	0.179975	0.898855
RLTR13B4	41.737	52.179	53.307	50.979	69.361	76.68	96.56	64.304	48.422	48.922	67.856	64.126	0	0.178286	0.670646
UCON10	1.098	4.472	1.111	3.09	1.156	2.788	2.195	2.657	3.459	3.763	0	3.054	0	0.177659	0.90343
Lx5	1256.5	1361.13	1338.23	1452.14	1375.66	1366.3	1413.29	1704.33	1543.28	1527.13	1439.66	1574.13	0	0.176853	0.0645338
Tigger16a	79.08	108.83	85.513	123.586	113.29	147.783	118.506	143.489	104.453	127.951	133.879	112.984	0	0.176207	0.558417
MLT1A0	1272.97	1454.3	1297.14	1450.6	1417.28	1458.32	1351.85	1716.02	1661.57	1626.48	1591.88	1468.79	0	0.174815	0.142507
Tigger17c	148.276	202.007	218.781	237.904	270.508	305.326	200.802	229.583	247.644	285.255	308.105	290.093	0	0.17359	0.601401
RLTR11A2	616.168	675.345	641.905	702.898	627.718	641.324	662.755	746.143	754.691	727.062	773.931	749.661	0	0.172992	0.0731732
MER44A	163.653	240.023	186.574	251.807	234.672	274.654	254.568	270.504	255.253	270.202	216.407	247.342	0	0.170656	0.459619
MLT1J2	472.286	417.432	413.129	333.683	218.487	317.874	560.709	362.443	374.233	453.849	309.939	375.594	0	0.165927	0.662115
ETnERV-int	22755.4	14106.2	15774.4	12585	15725.3	19691.4	18696.5	10586.3	23300.7	17206.4	17831.6	25227.4	0	0.165202	0.690386
Charlie4	27.458	44.725	27.764	41.71	45.085	41.825	37.307	57.396	62.257	32.364	31.177	29.009	0	0.162716	0.755082
Lx	4219.82	4192.95	4352.29	4398.13	4372.06	4260.62	4717.19	5245.85	4689.32	4774.07	4630.75	4794.16	0	0.162478	0.0109846
BGLII_Mur	74.687	46.216	46.644	61.021	69.361	61.344	52.669	70.682	78.859	67.739	58.687	65.653	0	0.161	0.63354
MLTR11B	292.158	367.489	314.289	370.759	434.663	447.533	393.923	429.936	436.49	427.506	379.63	412.237	0	0.160909	0.426948
L1Md_F3	1724.39	1803.9	2183.36	1908.64	2198.75	2174.92	2079.34	2468.54	2038.57	2095.38	2321.79	2375.71	0	0.158039	0.309726
MLT1E2	326.207	365.998	359.822	402.428	383.798	386.189	354.421	522.407	435.106	419.227	350.286	383.228	0	0.157251	0.433052
MTEb-int	70.294	61.124	62.191	67.2	69.361	68.315	62.545	68.024	90.618	88.813	69.69	56.492	0	0.157048	0.60273
MLT1A1	986.308	1048.05	913.993	1083.7	1087.81	1045.64	1057.78	1304.16	1170.43	1278.76	1065.53	978.682	0	0.156726	0.314825
L1_Mus3	6146.31	6787.74	6964.34	7300.87	8173.05	7559.26	6913.94	9062.67	7883.1	8035.31	8069.42	7869.15	0	0.156278	0.289111
Tigger1a_Art	17.573	49.197	38.87	38.621	31.212	57.161	42.794	37.732	56.031	40.643	42.181	38.17	0	0.15375	0.762221
RMER16B	3.295	2.236	3.332	3.09	0	1.394	1.097	4.252	4.842	1.505	1.834	0	0	0.152626	0.936443
Lx3A	661.2	596.331	654.121	599.394	534.08	600.893	714.328	668.022	687.592	720.288	588.701	661.106	0	0.152618	0.239099
MER113A	58.212	55.906	59.97	71.062	83.233	59.95	54.864	96.191	72.633	87.308	56.853	53.438	0	0.152479	0.698726
RMER16A2	34.049	35.034	18.88	44.028	40.461	37.643	46.086	30.824	31.128	36.88	29.343	64.126	0	0.152096	0.767251
RLTR13E	163.653	162.5	218.781	142.124	164.155	189.609	163.494	123.294	169.477	221.28	229.245	256.503	0	0.151149	0.685495
LTR27C	3.295	0	2.221	3.09	0	0	5.486	0	2.075	0.753	0	1.527	0	0.150871	0.949348
RLTR13A1	207.586	136.411	167.695	145.214	146.814	139.418	238.109	128.077	173.627	156.552	165.056	189.324	0	0.15034	0.644223
RLTR34C_MM	73.589	66.342	75.518	61.021	62.425	78.074	87.782	88.219	67.099	66.233	82.528	67.179	0	0.147905	0.60273
L1Md_F2	12135.5	11796.9	13570	12292.2	13973.9	13809.4	13216.7	14892.6	13650.8	14417	14625.8	14936.7	0	0.144447	0.161968
RMER6C	434.942	544.152	514.19	633.381	662.398	644.112	542.055	758.367	691.743	623.196	572.195	595.454	0	0.144282	0.549419
RMER20C_Mm	120.817	120.757	109.946	130.538	145.658	158.937	107.533	153.055	150.108	124.94	168.724	166.422	0	0.143321	0.60273
RMER1A	863.294	936.24	902.887	915.312	870.481	903.43	973.285	1033.65	982.966	949.847	1027.02	995.476	0	0.142912	0.0673689
RLTR25A	174.636	204.243	171.027	200.828	230.048	252.347	224.942	232.771	213.057	187.41	240.249	265.664	0	0.141253	0.549419
MER92A	36.245	43.234	29.985	39.393	25.432	71.103	32.918	35.075	60.873	51.18	51.351	36.643	0	0.140735	0.795223
MamRep1879	15.377	22.362	13.327	23.172	33.525	50.191	21.946	29.229	22.136	24.085	44.015	33.59	0	0.137839	0.846355
RLTR13D6	56.015	33.544	35.538	37.848	55.489	78.074	48.28	56.864	58.798	43.654	56.853	56.492	0	0.137559	0.763216
MER127	16.475	29.071	15.548	37.848	32.368	22.307	12.07	35.607	35.279	42.149	27.509	13.741	0	0.137365	0.858488
LTR16A1	81.277	73.051	85.513	62.566	64.737	55.767	98.755	71.745	81.626	63.975	78.86	73.287	0	0.136855	0.662196
RLTR20B5_MM	112.031	128.957	95.508	132.855	137.566	114.323	103.144	147.209	136.965	134.725	128.377	141.993	0	0.136557	0.590581
ERVB2_1-I_MM-int	4.393	5.963	4.442	4.634	5.78	6.971	4.389	9.034	4.842	5.269	3.668	6.107	0	0.13548	0.892422
MER106B	20.868	42.489	28.875	39.393	38.149	44.614	29.626	38.795	36.662	39.138	56.853	39.697	0	0.135112	0.763216
HAL1M8	116.424	128.211	145.484	202.373	227.735	213.31	162.397	215.765	161.868	189.668	190.732	212.226	0	0.134769	0.720295
ORR1D1-int	314.125	281.766	286.525	302.014	362.99	306.72	295.168	407.615	325.119	332.672	341.116	323.682	0	0.134767	0.471731
MER113	92.26	96.904	81.071	168.387	147.97	122.688	92.171	185.473	134.89	110.64	106.37	145.046	0	0.133405	0.774969
UCON6	0	0	1.111	0.772	1.156	4.183	2.195	1.594	0.692	0.753	1.834	0	0	0.133133	0.949348
Charlie23a	45.032	67.833	68.855	88.055	64.737	64.132	69.128	77.59	78.167	79.028	86.196	47.331	0	0.133058	0.720295
RLTR11D	88.965	102.122	107.725	92.69	93.637	78.074	100.95	105.225	120.363	88.06	111.872	93.135	0	0.132747	0.60273
ORR1D2	2174.71	2418.12	2245.56	2437.74	2551.33	2693.56	2405.23	2766.68	2611.33	2569.55	2686.75	2867.34	0	0.131513	0.283449
L1MDb	87.867	111.812	104.393	132.855	121.382	131.053	103.144	136.049	124.514	148.272	108.204	126.725	0	0.128687	0.644223
MLTR18A_MM	24.163	18.635	44.422	33.214	50.865	44.614	28.529	47.83	27.67	36.88	27.509	65.653	0	0.128535	0.849506
Tigger16b	54.917	103.613	86.624	105.048	84.389	72.497	64.739	114.791	100.994	115.156	82.528	71.76	0	0.126821	0.76461
MERV1_I-int	445.926	439.794	527.517	482.76	450.847	504.694	559.611	454.382	429.572	471.16	585.033	629.043	0	0.126205	0.554523
Eulor3	0	0	3.332	0	0	2.788	1.097	1.594	0.692	0.753	1.834	0	0	0.126172	0.955306
ERVB7_1-LTR_MM	5441.17	3193.35	3356.12	2645.52	4570.89	5774.7	4533.95	2321.34	4795.16	3909.27	4931.52	6774.43	0	0.12607	0.813661
MER63B	181.226	149.083	188.796	141.352	165.311	167.302	199.704	165.278	141.115	161.068	199.902	225.967	0	0.125946	0.644223
MLT2C1	69.195	87.959	76.629	89.6	79.765	87.833	92.171	102.568	86.468	69.244	91.698	96.189	0	0.124366	0.656527
L1M3c	66.999	63.36	58.86	76.469	87.857	55.767	49.377	88.219	101.686	88.06	82.528	30.536	0	0.122583	0.816913
L1_Mus1	7945.38	7552.53	9224.33	7782.08	8667.82	8305.14	8723.35	8841.06	9139.3	8891.83	8828.68	9415.8	0	0.122125	0.222039
MER129	13.18	10.436	5.553	13.903	4.624	8.365	7.681	13.817	11.76	9.032	7.336	10.688	0	0.121158	0.881284
L1M4c	282.273	395.815	384.255	455.725	562.981	529.789	440.008	531.441	481.453	448.581	462.158	470.256	0	0.121065	0.698425
Lx2	1132.39	1448.34	1458.17	1476.09	1639.23	1490.38	1429.75	1862.17	1499.7	1478.96	1606.55	1511.54	0	0.119891	0.52863
MLTR31C_MM	79.08	71.56	66.634	74.924	48.553	65.527	66.934	71.745	74.708	82.039	62.355	83.974	0	0.118486	0.698726
MLT1G	135.096	106.594	123.272	107.366	107.51	119.9	158.008	121.169	118.98	110.64	130.211	122.144	0	0.118189	0.633594
L1MEa	31.852	43.234	19.99	54.841	90.169	65.527	19.751	62.179	45.655	57.202	58.687	88.555	0	0.116709	0.881284
ORR1C1-int	182.324	234.06	234.329	200.828	202.303	192.397	249.082	214.702	208.906	266.439	192.566	216.806	0	0.116575	0.60273
Lx8b	2117.6	2579.13	2384.38	2631.62	2708.55	2608.51	2281.24	3036.12	2842.37	2912.01	2604.22	2594.04	0	0.115433	0.490001
LTR33A	43.934	65.596	47.754	66.428	90.169	92.016	50.475	93.002	59.49	76.77	71.524	85.501	0	0.115206	0.807703
RLTR20D	102.146	86.468	86.624	112.773	107.51	94.804	105.339	99.379	99.611	104.619	113.705	125.198	0	0.114925	0.64522
RLTR48C	10.983	19.381	12.216	16.221	26.588	30.672	24.14	20.726	16.602	14.3	25.675	25.956	0	0.114694	0.86383
MYSERV16_I-int	187.816	242.259	280.972	291.973	323.685	324.844	227.136	310.362	285.69	296.545	320.943	348.111	0	0.114544	0.712383
LTR31	18.672	18.635	22.211	14.676	20.808	13.942	15.362	17.538	18.677	17.311	34.845	19.848	0	0.114266	0.849279
BGLII_Mus	24.163	38.762	17.769	61.793	46.241	41.825	36.21	41.984	51.189	45.159	33.011	41.224	0	0.113987	0.851061
MER47A	28.557	45.47	29.985	44.8	65.893	72.497	49.377	61.116	44.272	42.901	55.019	56.492	0	0.113945	0.820736
MLT1G3-int	28.557	15.654	2.221	13.903	13.872	15.336	17.556	23.383	20.061	12.795	9.17	10.688	0	0.1139	0.898855
ORR1E-int	285.568	322.019	309.847	332.911	401.138	354.122	223.845	353.408	378.383	383.1	410.807	422.925	0	0.113422	0.716268
Lx10	814.968	939.967	844.027	980.967	914.41	928.525	842.709	1100.62	1061.13	921.246	975.666	946.619	0	0.110366	0.481439
MER5C	38.442	76.032	57.749	73.379	55.489	55.767	54.864	82.373	75.4	68.491	55.019	44.277	0	0.109202	0.805191
MLTR25A	243.831	345.872	316.51	375.394	448.535	402.919	290.778	382.106	401.902	404.174	416.309	404.603	0	0.108652	0.72435
RLTR12H	59.31	55.906	55.528	57.931	72.829	72.497	63.642	69.087	52.572	60.965	84.362	77.867	0	0.108306	0.748619
L1MA4A	336.092	360.035	345.385	448.001	499.4	436.379	296.265	526.127	506.356	465.892	399.803	404.603	0	0.105176	0.750777
ORR1F	2962.22	3116.57	2838.6	3141.41	3161.71	3111.82	2929.73	3798.74	3465.63	3311.67	3029.7	3136.06	0	0.103228	0.44403
B4A	49834.9	52777.5	52327.5	58917.5	53035.8	54158.4	47103.9	51581.1	51848.9	54805.1	88815	50696	0	0.103099	0.741101
Tigger18a	110.932	137.902	106.614	133.628	153.75	135.236	81.199	150.398	152.183	155.799	154.053	140.466	0	0.102386	0.769763
LTR33B	3.295	6.709	19.99	19.31	11.56	11.153	14.265	9.566	7.609	15.053	20.174	13.741	0	0.100783	0.912479
BGLII_A	37.344	56.651	38.87	56.386	69.361	98.987	42.794	61.116	67.791	64.728	78.86	67.179	0	0.100543	0.851601
RLTR13C3	84.572	70.814	53.307	88.055	100.574	82.257	97.658	69.619	94.769	77.523	78.86	97.715	0	0.0997657	0.780802
MER58D	168.046	190.081	168.805	189.242	156.062	206.339	161.3	208.856	210.981	179.884	210.905	181.69	0	0.0989666	0.659289
MER94	61.507	74.541	64.413	72.607	94.793	90.622	75.712	91.408	72.633	81.286	66.023	99.242	0	0.0979423	0.76461
Charlie21a	19.77	30.562	29.985	29.352	41.617	23.701	30.724	37.201	42.196	31.611	22.008	16.795	0	0.0976978	0.86383
UCON8	10.983	8.945	5.553	10.041	3.468	8.365	5.486	13.817	15.218	6.021	1.834	4.58	0	0.0974597	0.936443
hAT-N1_Mam	60.409	89.45	71.076	71.835	73.985	100.381	98.755	74.402	84.393	80.534	80.694	80.921	0	0.0962832	0.762644
SUBTEL_sa	56.015	42.489	39.98	41.71	25.432	44.614	71.323	44.11	35.971	41.396	29.343	44.277	0	0.0956615	0.858488
MER113B	10.983	54.415	15.548	35.531	25.432	22.307	7.681	40.39	26.978	45.159	31.177	24.429	0	0.0936843	0.927286
L1MD3	492.056	591.859	556.392	649.601	594.193	550.702	522.304	655.798	673.757	663.839	586.867	554.23	0	0.0934357	0.633594
RLTR6-int	2958.93	2244.44	2925.22	1825.22	2204.53	2163.77	3313.78	2134.8	2229.49	2093.88	2868.31	2642.9	0	0.0930586	0.780802
Lx2A1	270.191	286.984	207.675	291.973	208.083	270.471	292.973	275.287	271.163	316.866	225.577	250.396	0	0.0925843	0.72435
MER57C2	66.999	55.906	47.754	71.062	53.177	57.161	53.767	71.213	69.174	65.481	44.015	65.653	0	0.0923561	0.794015
L4_C_Mam	69.195	78.268	62.191	84.966	79.765	85.045	52.669	106.82	90.618	88.813	71.524	70.233	0	0.0909527	0.815481
L1MC2	168.046	261.64	228.776	339.09	328.309	368.064	224.942	334.808	314.051	308.587	337.448	280.932	0	0.0897881	0.820736
L1MEh	32.95	47.706	34.427	36.304	50.865	50.191	41.697	49.424	44.272	41.396	38.513	50.385	0	0.0889362	0.817066
Looper	61.507	109.576	96.619	85.738	108.666	90.622	74.615	114.791	81.626	113.65	108.204	94.662	0	0.0881834	0.814758
Tigger17	101.047	161.009	113.277	207.007	117.914	139.418	103.144	173.25	168.093	171.605	154.053	122.144	0	0.0881474	0.848066
MLT1G3	784.214	598.567	685.217	492.801	403.45	436.379	736.273	545.79	571.379	612.659	555.69	590.873	0	0.0865841	0.810632
LTRIS4A	59.31	41.743	42.201	43.255	20.808	40.431	51.572	47.298	40.121	35.375	51.351	39.697	0	0.0845244	0.86383
RLTR20B2	82.375	101.376	109.946	84.193	90.169	97.593	61.448	120.637	100.303	98.597	106.37	109.93	0	0.0832352	0.813661
RodERV21-int	45.032	84.977	54.418	76.469	135.254	165.908	66.934	104.694	76.092	108.382	126.543	111.457	0	0.0816076	0.90245
MER89	65.9	52.924	49.975	67.973	67.049	90.622	49.377	77.059	55.339	48.922	80.694	109.93	0	0.0813758	0.873849
MLT1-int	71.392	81.996	105.503	94.235	124.85	90.622	116.311	83.968	105.145	107.629	88.03	97.715	0	0.0808487	0.810632
ORR1D1	3253.28	3501.21	3604.89	3733.08	3988.26	4075.2	3392.78	4076.68	3948.47	3952.18	4051.22	3978.85	0	0.0791844	0.60273
Zaphod3	126.309	116.285	84.403	90.373	82.077	80.863	143.743	106.288	113.446	79.028	89.864	79.394	0	0.0781351	0.858193
MLT1A	773.231	743.178	695.212	741.519	743.319	691.514	680.312	873.158	819.023	764.694	788.602	694.696	0	0.0777355	0.632542
IAPLTR2b	155.964	133.429	183.243	118.952	187.275	165.908	210.677	113.728	148.033	123.435	207.237	201.538	0	0.0774597	0.862766
B2_Mm1a	120997	82192.3	74346.6	79947.3	109675	125904	84736.1	72707	123641	126170	84109	134250	0	0.0770947	0.86383
L1P5	123.014	98.395	97.729	76.469	86.701	71.103	145.938	103.631	85.084	92.576	91.698	62.599	0	0.0764797	0.866205
L1MC1	1056.6	1153.15	1091.68	1153.99	1298.21	1185.06	1099.47	1251.54	1281.11	1195.21	1228.75	1253.51	0	0.0759022	0.581873
L1M2a	6.59	11.181	5.553	14.676	12.716	18.124	15.362	18.069	6.226	11.29	9.17	10.688	0	0.0752872	0.936443
RLTR45-int	4352.72	2554.53	2745.31	2326.51	1412.65	1997.86	4237.69	2350.03	2266.15	2221.08	2409.82	2699.39	0	0.0724335	0.896566
L1M4a2	129.604	140.138	131.046	143.669	135.254	135.236	105.339	161.558	158.409	151.283	117.373	154.207	0	0.0718362	0.794015
RLTR24B_MM	103.244	91.686	141.041	82.648	142.19	108.746	116.311	107.351	78.167	106.877	104.536	193.904	0	0.071289	0.881829
MRLTR33	51.622	37.271	51.086	43.255	56.645	58.556	37.307	45.172	40.813	52.686	84.362	59.545	0	0.0712399	0.881284
L1MB1	313.027	338.418	333.169	352.221	384.954	340.18	361.004	375.197	379.075	349.983	359.456	329.79	0	0.0685992	0.67218
MER96B	72.49	74.541	56.639	77.242	110.978	112.929	77.907	91.939	51.189	94.834	77.026	137.412	0	0.068303	0.898855
Chap1_Mam	17.573	20.872	26.653	33.986	18.496	29.278	9.875	28.698	29.053	33.869	29.343	21.375	0	0.0681862	0.918653
X6A_LINE	288.863	225.115	234.329	208.552	95.949	111.535	316.016	154.649	282.231	261.17	104.536	99.242	0	0.0681785	0.936443
RLTR30	215.274	181.881	164.363	204.69	201.147	163.119	199.704	188.662	197.838	209.99	183.396	207.645	0	0.0679265	0.756663
MuRRS-int	356.96	292.948	244.324	253.352	210.395	274.654	311.627	262	217.899	273.965	273.26	380.174	0	0.0675171	0.854267
MER74A	72.49	93.922	82.182	96.552	120.226	135.236	82.296	123.826	92.693	123.435	93.532	105.349	0	0.0663795	0.868599
Tigger5b	378.927	518.063	396.471	525.242	597.661	574.403	357.712	599.997	527.108	558.468	572.195	513.006	0	0.0659817	0.855267
LTR33	179.029	177.408	183.243	201.6	183.807	160.331	212.872	209.388	172.936	203.969	188.898	143.52	0	0.0657978	0.793927
L1MC4a	570.038	923.568	705.207	898.319	925.97	981.504	786.748	879.004	968.44	925.762	828.95	844.323	0	0.0656239	0.820736
UCON2	29.655	34.289	55.528	47.117	82.077	66.921	53.767	48.361	49.805	53.438	71.524	53.438	0	0.064726	0.90245
MLTR13	23.065	20.872	22.211	15.448	32.368	13.942	17.556	15.943	23.519	31.611	20.174	24.429	0	0.0645895	0.919811
RMER19A	847.918	770.012	867.349	765.464	658.93	773.771	826.25	737.64	832.858	803.832	834.451	868.752	0	0.0635739	0.713853
L1MA4	948.965	1185.21	1033.93	1189.52	1238.1	1204.57	1023.76	1286.62	1288.03	1258.43	1177.4	1061.13	0	0.0633848	0.762644
L1M2	2277.95	2732.69	2605.38	2784.56	2861.14	2792.55	2382.19	3074.39	2985.56	2890.18	2653.74	2761.99	0	0.0620946	0.728618
LTR87	120.817	146.847	173.248	155.255	168.779	158.937	197.51	155.181	170.86	133.219	168.724	138.939	0	0.0616735	0.832549
ORR1C2-int	333.895	315.31	318.731	346.042	341.025	333.21	413.674	376.792	331.345	311.598	313.607	320.629	0	0.0615083	0.762683
RMER21A	399.795	337.672	354.269	317.463	325.997	352.728	382.95	332.151	320.969	333.425	390.633	432.086	0	0.0611983	0.782982
RMER17B2	137.292	150.574	156.589	161.435	161.842	238.405	143.743	170.061	147.341	166.336	161.388	262.61	0	0.0611284	0.881284
L1MC4	1399.28	1745.76	1558.12	1847.62	1968.7	1682.78	1435.24	2051.36	1869.78	1892.17	1696.41	1685.59	0	0.060477	0.803902
Lx5c	1583.81	1804.65	1711.38	1961.93	1986.04	1919.79	1752.35	2120.45	1950.71	1962.92	1883.48	1752.77	0	0.0602532	0.727682
MLT2E	4.393	8.2	2.221	1.545	2.312	1.394	10.973	3.72	1.383	2.258	0	3.054	0	0.0602145	0.965912
L1MEf	481.072	623.166	530.849	657.325	784.936	673.39	499.261	810.979	693.126	705.988	572.195	615.302	0	0.0589872	0.86383
L1MC3	934.686	1061.47	884.008	1072.11	1172.2	1101.4	915.129	1232.94	1171.81	1124.46	988.504	1038.23	0	0.0587924	0.791987
MER115	103.244	140.883	121.051	117.407	134.098	126.871	133.868	132.86	146.649	115.156	126.543	116.037	0	0.0582104	0.822327
MMAR1	230.651	238.532	250.987	278.842	286.692	312.297	256.763	275.818	264.937	252.138	315.441	302.307	0	0.0559532	0.808045
L1_Rod	1126.9	1240.37	1252.71	1387.26	1717.84	1525.23	1128	1488.57	1494.86	1566.27	1395.64	1482.53	0	0.0537011	0.849766
MTE2b	2911.7	2929.48	2964.09	2797.69	3046.11	3057.44	2959.36	3137.63	3180.63	3156.62	2932.5	2977.27	0	0.0536202	0.559738
MTC	6680.1	7042.67	6717.79	7245.26	7956.87	8137.84	6701.07	8133.18	7394.73	7391.8	7827.34	7986.71	0	0.0536184	0.749947
MLT1J	526.104	436.067	584.156	493.573	364.146	345.757	613.378	430.467	571.379	508.793	361.29	358.799	0	0.0513192	0.898855
MER47B	79.08	131.938	126.604	152.938	190.743	174.273	137.16	143.489	152.183	145.262	141.215	164.895	0	0.0495574	0.90245
L1VL2	1481.66	1670.47	1822.43	1754.93	2253.08	2096.85	1650.31	2064.12	1731.43	1947.11	1951.33	2110.04	0	0.0484061	0.858488
RLTR20A2	18.672	33.544	29.985	34.759	42.773	25.095	10.973	34.544	38.046	32.364	38.513	38.17	0	0.0483105	0.942455
MER135	61.507	64.851	85.513	64.11	89.013	58.556	133.868	77.59	55.339	48.922	62.355	59.545	0	0.0477792	0.940896
ORR1B2	1623.35	1526.61	1593.66	1499.26	1447.33	1585.18	1543.87	1619.83	1620.75	1621.96	1503.85	1659.64	0	0.0472636	0.667551
MER51-int	15.377	19.381	14.437	21.628	10.404	15.336	28.529	12.755	16.602	13.548	18.34	13.741	0	0.0442125	0.948017
RMER10A	606.283	762.558	636.352	823.395	1282.02	1302.17	610.086	866.78	758.842	741.362	1303.94	1302.36	0	0.0435617	0.942455
MER126	49.425	58.142	37.759	79.559	60.113	68.315	55.961	73.87	60.182	66.986	49.517	51.911	0	0.0405842	0.936443
Eulor9B	6.59	12.672	2.221	7.724	9.248	4.183	4.389	8.503	4.15	8.279	12.838	9.161	0	0.040289	0.962887
ORR1A2	4621.81	4109.47	4386.72	3994.93	4320.04	4190.91	4408.86	4477.39	4443.75	4412.05	4157.59	4421.62	0	0.0398841	0.716268
Lx4B	358.059	439.794	402.024	569.27	515.584	492.146	436.716	525.595	447.557	459.118	515.343	473.309	0	0.0397814	0.882895
LTR16E2	32.95	33.544	27.764	32.441	33.525	32.066	28.529	36.669	32.512	20.322	44.015	41.224	0	0.039107	0.942455
UCON28b	9.885	22.362	11.106	19.31	30.056	15.336	13.167	26.041	16.602	16.558	20.174	18.322	0	0.0390134	0.949348
L1ME3Cz	334.993	304.129	347.606	312.056	349.117	319.268	302.849	382.638	345.871	346.973	364.958	265.664	0	0.0387745	0.868599
L1MDa	351.468	447.994	442.004	515.201	630.03	506.088	425.744	563.328	471.077	542.662	506.173	454.988	0	0.0377025	0.90245
Kanga1d	39.54	52.179	32.206	54.841	46.241	50.191	27.432	51.55	49.114	66.986	47.683	36.643	0	0.0375853	0.943257
LTR16A	138.391	165.482	162.142	182.29	144.502	154.754	183.245	174.313	138.349	137.735	154.053	192.377	0	0.0361597	0.901164
MusHAL1	606.283	606.767	568.608	614.07	575.697	529.789	573.876	669.616	542.326	603.627	570.361	630.57	0	0.0356377	0.847835
Charlie17a	128.506	102.867	108.835	100.414	131.786	126.871	129.479	88.219	77.475	79.781	212.739	140.466	0	0.0354772	0.948017
MLT1E1	46.13	62.615	64.413	45.573	61.269	68.315	60.35	64.836	56.031	63.975	44.015	59.545	0	0.0345976	0.936443
MLT1C	1500.33	1559.41	1368.21	1373.35	1377.97	1493.17	1368.31	1687.86	1470.64	1670.89	1364.47	1300.84	0	0.0345424	0.866205
MLT1A0-int	30.753	36.525	36.649	33.986	57.801	57.161	46.086	36.669	23.519	55.696	56.853	41.224	0	0.0321167	0.949348
MER44C	64.802	95.413	102.172	129.766	124.85	178.455	89.977	122.763	141.807	109.135	111.872	131.305	0	0.0317089	0.948017
RLTR15	739.182	702.18	716.313	760.057	682.05	701.274	799.915	725.949	727.021	802.327	711.576	619.883	0	0.0314898	0.86383
L1MD	961.047	1131.54	1105.01	1270.62	1460.05	1398.37	1075.33	1290.34	1284.57	1276.5	1280.1	1276.41	0	0.0313529	0.90245
L1MD1	336.092	397.306	342.053	446.456	465.875	425.226	371.977	436.845	439.948	407.937	375.962	425.978	0	0.0305117	0.901164
RLTR11C_MM	102.146	110.321	94.398	112	191.899	158.937	84.49	119.043	118.98	155.046	148.551	160.314	0	0.0304518	0.94923
MER90	9.885	11.927	16.658	20.083	40.461	18.124	15.362	20.195	17.294	9.784	29.343	30.536	0	0.0299373	0.967822
MLT1I	141.686	155.791	209.896	200.056	194.211	221.675	172.273	226.394	199.914	179.131	192.566	166.422	0	0.0289312	0.936443
ORR1C2	2852.39	2856.43	3219.52	2759.07	2945.53	3023.98	3173.33	2810.79	2969.65	3043.72	2927	3076.51	0	0.0280253	0.829784
MTB_Mm	1311.42	1308.2	1200.52	1263.67	1263.53	1221.3	1238.83	1282.37	1223	1250.15	1399.31	1349.69	0	0.0279879	0.829784
BGLII_B2	96.654	106.594	73.297	149.076	121.382	151.966	86.685	112.134	148.725	128.703	119.207	114.51	0	0.02779	0.94923
LTR16B	34.049	26.089	42.201	33.214	46.241	44.614	41.697	39.327	22.136	24.838	71.524	36.643	0	0.0259397	0.96129
RMER12B	221.864	209.461	171.027	237.904	250.856	193.791	216.164	216.297	231.734	181.389	242.083	229.021	0	0.0257322	0.936443
RMER10B	427.254	456.939	430.898	549.96	678.582	731.946	402.701	491.052	489.754	534.383	678.565	742.027	0	0.0251883	0.949348
RLTR9D2	40.639	38.016	42.201	42.483	45.085	66.921	51.572	48.361	33.204	37.633	80.694	32.063	0	0.0236672	0.957811
B2_Mm1t	82117.3	56459.9	53232.6	56836.6	75180.5	84226.7	57254.8	50326.9	79830.5	81954	57777	87389.7	0	0.0227415	0.949348
L1MB4	448.122	585.895	458.662	559.229	631.186	649.689	436.716	636.666	663.381	528.362	520.844	592.4	0	0.0226839	0.943257
FordPrefect_a	1.098	4.472	1.111	3.862	6.936	6.971	2.195	5.314	2.767	9.032	0	3.054	0	0.020837	0.991502
ORR1A3	2712.9	2094.61	2218.9	1932.58	1625.36	1737.15	2489.72	1836.66	2185.22	2121.73	1855.97	1997.06	0	0.0192226	0.949348
Kanga2_a	303.142	294.438	339.832	323.642	287.848	259.318	342.351	297.076	291.224	277.729	330.113	306.888	0	0.0187072	0.941921
MLTR18D_MM	127.407	106.594	93.287	114.317	168.779	139.418	99.852	123.826	142.499	116.661	135.713	138.939	0	0.0181706	0.950793
Tigger17a	433.844	500.173	445.335	553.049	576.853	535.366	453.176	534.63	484.22	441.054	592.369	587.82	0	0.0174725	0.948017
RMER6D	341.583	372.707	277.641	398.566	460.095	404.313	308.335	475.64	327.194	359.768	394.301	415.291	0	0.0167637	0.950793
ORR1D2-int	318.518	396.56	368.707	332.139	507.492	440.562	340.156	413.993	406.053	348.478	451.154	432.086	0	0.0160564	0.949553
RLTR47	10.983	33.544	22.211	41.71	18.496	32.066	12.07	18.6	26.286	30.859	49.517	29.009	0	0.0154044	0.987971
LTR103b_Mam	0	13.417	5.553	4.634	6.936	4.183	2.195	13.286	4.15	10.537	0	3.054	0	0.01517	0.992942
Lx9	6199.02	6760.16	6357.97	7076.87	7210.08	6937.45	6017.47	7451.87	7318.64	6868.7	6653.6	6643.12	0	0.0150787	0.936443
L1MB2	505.236	596.331	575.271	630.291	771.064	649.689	567.292	708.942	627.41	635.238	596.037	615.302	0	0.012276	0.950793
Zaphod	47.229	53.67	22.211	39.393	62.425	58.556	42.794	45.172	50.497	54.191	34.845	54.965	0	0.0113066	0.987004
LTR106_Mam	21.967	27.58	25.543	27.035	49.709	29.278	16.459	33.481	31.82	31.611	29.343	38.17	0	0.0104863	0.987971
FordPrefect	226579	140309	135147	93110.8	42761.1	69159.8	214038	106430	101258	121584	81259.1	87350	0	0.00986958	0.991685
MTEa	4042.99	3859.01	4018.01	3661.25	3656.48	3697.37	4045.66	4034.7	3868.92	3834.01	3567.05	3717.77	0	0.00958473	0.943257
RMER19B2	783.116	746.905	772.951	578.539	564.137	493.541	765.9	623.38	667.532	682.655	643.72	583.239	0	0.00939683	0.975543
LTRIS4	19.77	20.872	27.764	34.759	42.773	47.402	21.946	28.698	32.512	27.848	44.015	41.224	0	0.00697771	0.991685
RMER19B	3638.8	3360.33	3819.22	3248.78	3344.36	3295.85	3534.33	3340.64	3644.1	3462.95	3440.51	3377.29	0	0.00683742	0.950793
L1ME2	414.074	532.971	412.019	528.332	647.37	564.644	377.463	602.123	547.86	522.34	553.856	506.899	0	0.00674851	0.98734
L1M3	1387.2	1443.87	1430.4	1585	1675.07	1647.92	1381.47	1685.2	1609.68	1507.56	1623.05	1389.39	0	0.00584528	0.975543
RMER13B	198.799	282.512	195.459	202.373	175.715	209.127	163.494	196.633	237.959	228.054	192.566	253.449	0	0.00539441	0.991039
LTR90A	16.475	18.635	9.995	16.993	25.432	20.913	13.167	21.258	21.444	18.064	9.17	21.375	0	0.00527427	0.993602
LTR105_Mam	15.377	16.399	11.106	13.131	13.872	11.153	4.389	12.755	11.76	26.343	11.004	13.741	0	0.00508867	0.995205
SRV_MM-int	941.276	715.597	890.671	644.194	594.193	644.112	1045.7	597.34	686.9	639.754	715.244	764.929	0	0.00500154	0.991525
L1MCc	34.049	61.869	37.759	64.11	86.701	44.614	47.183	70.15	42.888	46.664	69.69	56.492	0	0.00245016	0.995205
Tigger11a	15.377	32.798	11.106	30.897	25.432	19.519	26.335	24.978	29.053	16.558	29.343	10.688	0	0.00204552	0.995911
LTR90B	5.492	15.654	16.658	16.221	10.404	12.548	7.681	17.006	13.143	15.806	11.004	10.688	0	0.00201867	0.995911
L1M2a1	2.197	0.745	5.553	1.545	5.78	1.394	3.292	3.189	0.692	2.258	3.668	4.58	0	0.00131872	0.998426
RMER6B	428.352	515.081	467.547	547.642	662.398	616.229	392.825	483.08	545.093	556.962	623.546	638.204	0	-0.00135865	0.995205
Charlie25	103.244	127.466	91.066	97.324	84.389	92.016	96.56	97.254	121.747	103.866	91.698	80.921	0	-0.00157974	0.995205
MER74B	52.72	52.179	53.307	69.517	65.893	62.738	44.988	71.745	76.092	54.191	34.845	65.653	0	-0.00222654	0.995205
MLT2B4	293.257	287.73	293.188	285.794	248.544	284.413	312.724	262	289.84	286.008	282.43	258.03	0	-0.00276556	0.991502
LTR69	4.393	32.053	14.437	27.035	18.496	29.278	17.556	26.041	13.835	24.085	23.841	21.375	0	-0.00340238	0.995205
L1MB7	1614.56	2043.18	1775.79	2229.96	2362.9	2195.84	1557.04	2308.05	2140.25	2271.5	1940.33	1968.05	0	-0.0034292	0.991685
MER121	61.507	84.232	48.865	91.145	98.262	82.257	65.837	102.568	64.332	79.028	73.358	77.867	0	-0.0040222	0.993072
RMER1B	2471.26	2135.61	2459.89	2158.13	1989.51	2028.54	2361.34	2172.53	2060.01	2205.27	2292.45	2120.73	0	-0.00402418	0.987004
LTR86C	30.753	32.798	42.201	27.807	27.744	26.489	30.724	36.138	26.978	27.848	25.675	39.697	0	-0.00656007	0.991502
ERVB5_1-LTR_MM	13.18	3.727	5.553	14.676	9.248	8.365	4.389	10.097	4.842	6.774	16.506	15.268	0	-0.00761276	0.994097
RMER2	200.996	253.441	228.776	304.332	381.486	320.662	245.79	244.994	255.945	286.008	330.113	323.682	0	-0.00777284	0.987228
MurERV4_19-int	485.466	444.267	559.723	387.752	410.386	419.649	533.277	441.628	375.616	432.022	436.482	476.363	0	-0.0081204	0.975543
X5A_LINE	10.983	13.417	13.327	20.083	24.276	20.913	10.973	13.817	15.218	24.085	22.008	16.795	0	-0.0100954	0.991502
Tigger9a	41.737	48.452	56.639	73.379	73.985	51.585	41.697	55.27	57.415	87.308	56.853	41.224	0	-0.0109895	0.987004
Eulor5A	27.458	41.743	34.427	40.938	42.773	52.979	25.237	64.836	38.046	49.675	29.343	22.902	0	-0.0114932	0.987971
ORR1A2-int	1633.23	1824.03	1671.4	2005.19	2010.32	1822.2	1507.66	1957.3	1831.73	1947.86	1890.81	1734.45	0	-0.0123491	0.949348
RLTR9B2	5.492	14.908	19.99	8.497	9.248	12.548	12.07	10.097	15.91	9.784	11.004	10.688	0	-0.0136934	0.988923
MLT2D	375.632	322.764	402.024	283.476	211.551	200.762	386.242	299.733	306.442	336.435	209.071	236.655	0	-0.0141039	0.975543
UCON31	6.59	20.872	25.543	21.628	18.496	15.336	13.167	19.132	19.369	22.58	23.841	9.161	0	-0.0150071	0.987004
ORR1A3-int	1402.58	1069.67	1279.37	972.471	965.275	955.015	1315.63	994.858	1069.43	1100.38	992.172	1100.83	0	-0.0154115	0.949553
RLTR9A3	46.13	44.725	31.096	54.841	42.773	58.556	35.113	41.452	27.67	61.717	58.687	54.965	0	-0.0156097	0.975543
Charlie13b	37.344	37.271	31.096	37.848	40.461	47.402	36.21	31.886	43.58	34.622	33.011	50.385	0	-0.0171366	0.962887
L1ME3E	59.31	92.431	77.739	91.917	123.694	133.842	100.95	102.037	100.994	100.103	60.521	99.242	0	-0.0173464	0.965313
L1ME3A	361.354	427.122	369.817	426.373	419.634	428.014	388.436	408.678	441.332	433.528	396.135	322.156	0	-0.0185699	0.942455
MT2A	2219.74	2040.94	2475.44	1787.37	1697.03	1727.39	2350.37	1789.89	1893.99	1963.67	1969.67	1824.53	0	-0.0192887	0.943257
Charlie1a	1346.56	1753.21	1462.61	1876.97	2143.26	2155.41	1298.08	1959.95	1741.81	1906.47	1898.15	1783.31	0	-0.0199462	0.949348
RMER16	43.934	46.961	45.533	50.979	48.553	64.132	55.961	49.424	36.662	51.933	49.517	53.438	0	-0.020495	0.949553
MLTR14	1341.07	1266.46	1364.88	1251.31	1317.86	1226.88	1246.51	1202.12	1204.32	1305.1	1401.14	1317.63	0	-0.0210854	0.881829
RLTR13B2	70.294	87.213	72.187	50.207	70.517	92.016	71.323	70.682	62.949	68.491	73.358	91.608	0	-0.0211086	0.949553
RMER19C	441.532	357.799	356.49	317.463	378.018	348.546	374.172	376.792	391.526	386.863	287.932	329.79	0	-0.0234985	0.936443
Tigger2b	94.457	150.574	132.157	155.255	172.247	151.966	109.728	161.027	134.89	158.057	141.215	134.359	0	-0.0239536	0.948017
RMER15	9533.58	7296.11	9156.59	6563.21	4944.29	5502.84	8921.96	6649.39	7445.92	7630.39	5663.27	5936.22	0	-0.025243	0.949348
RLTR17C_Mm	32.95	56.651	66.634	76.469	95.949	112.929	58.156	90.876	64.332	66.986	77.026	73.287	0	-0.0255001	0.955822
ORR1B1	5274.22	4750.52	5212.98	4481.55	4295.76	4666.33	5135.26	4416.28	4753.65	4784.61	4313.47	4768.21	0	-0.0256303	0.881284
RMER6BA	246.028	303.383	295.41	359.173	382.642	414.072	240.304	297.076	313.359	331.167	386.965	401.55	0	-0.0262289	0.943257
Charlie2a	118.621	107.34	114.388	118.18	104.042	121.294	81.199	128.077	109.295	127.951	113.705	103.823	0	-0.027158	0.93703
L1MB8	1360.84	1730.85	1521.47	1914.82	2085.46	1923.97	1386.96	1946.14	1856.64	1735.62	1791.78	1618.41	0	-0.0271731	0.936443
L1M4	3478.44	4087.1	3918.06	4290.77	4709.62	4464.17	3431.19	4312.65	4134.55	4251.73	4153.92	4168.18	0	-0.0287089	0.8922
Lx7	12278.3	11794.7	11767.5	10541.2	9366.06	10466.1	11627.8	11877.7	10034.4	11834.7	11012.9	8511.93	0	-0.0287826	0.90343
Lx8	8978.92	8534.24	9147.7	8537.51	7447.07	7659.64	8530.23	8687.47	8701.43	8604.32	7537.57	7232.47	0	-0.0288845	0.881284
MTD	18712.4	17895.9	18674.1	17532.3	17454.7	17927.8	17719.9	18033.9	18118.1	18102	16584.5	17411.7	0	-0.0295693	0.750777
L1M3e	103.244	144.61	144.373	195.421	169.935	164.514	95.463	169.53	170.86	161.068	143.049	160.314	0	-0.030209	0.943257
Charlie24	600.791	494.209	581.935	449.546	396.514	395.948	640.81	442.159	491.137	457.612	427.312	396.969	0	-0.0305704	0.93703
L5	26.36	34.289	32.206	33.986	38.149	29.278	31.821	31.886	33.895	24.085	47.683	25.956	0	-0.031076	0.948017
MTA_Mm	10019	8215.95	10211.6	7831.52	8631.98	8662.06	9658.24	8414.84	8532.64	8215.95	8779.16	8780.65	0	-0.0324234	0.868599
Tigger19a	399.795	453.212	464.215	495.891	531.768	494.935	419.16	468.2	482.145	501.266	456.656	438.193	0	-0.0335485	0.869631
BGLII_B	168.046	176.663	167.695	249.49	328.309	299.749	139.354	201.948	296.066	228.054	232.913	253.449	0	-0.0376836	0.943257
MLT1N2	158.161	193.062	116.609	152.938	126.006	157.543	138.257	147.741	150.8	161.82	132.045	149.627	0	-0.0389275	0.899686
L1MB3	1274.07	1574.31	1414.86	1618.21	1654.26	1544.75	1303.57	1667.66	1482.4	1438.32	1551.53	1386.34	0	-0.0399436	0.851061
RLTR23	208.684	166.227	175.469	136.718	188.431	149.178	150.327	154.118	169.477	155.799	161.388	209.172	0	-0.0400555	0.896444
RMER13A2	757.854	412.959	664.116	635.698	240.452	475.416	809.791	387.421	756.766	645.775	218.241	276.352	0	-0.0402458	0.949553
LTR33C	343.78	269.094	362.043	248.718	91.325	125.476	388.436	217.891	282.231	256.654	111.872	140.466	0	-0.041123	0.949564
L1MA7	674.38	839.336	807.379	944.664	968.743	911.795	736.273	957.657	877.821	925.762	742.753	743.554	0	-0.0423002	0.873823
ORR1E	6473.61	5599.55	6773.32	5357.47	4596.33	4598.01	6303.86	5626.37	5702.03	5477.8	4570.23	4739.2	0	-0.0425878	0.881284
RLTR5_Mm	148.276	135.665	137.71	125.904	77.453	153.36	74.615	107.883	96.152	137.735	194.4	152.68	0	-0.0429906	0.942455
RLTR12E	155.964	239.278	172.137	240.221	284.38	274.654	150.327	267.846	211.673	236.333	207.237	248.869	0	-0.0439772	0.918653
MER91B	257.011	257.913	230.997	227.09	159.53	174.273	226.039	259.875	237.268	195.69	179.728	163.368	0	-0.0439946	0.90245
RMER17A	112.031	180.39	205.454	196.193	290.16	316.479	172.273	195.039	127.972	156.552	308.105	306.888	0	-0.0444393	0.943257
MER106A	25.262	52.179	29.985	44.8	43.929	52.979	23.043	49.955	46.347	53.438	31.177	32.063	0	-0.0446569	0.942455
RMER17C	358.059	411.468	413.129	397.021	741.007	780.742	396.117	386.889	383.225	397.4	673.063	774.09	0	-0.0451921	0.942455
LTR16B2	14.278	29.817	14.437	10.041	20.808	15.336	4.389	23.915	20.752	13.548	23.841	15.268	0	-0.0454457	0.949553
LTR40c	72.49	81.25	56.639	76.469	61.269	85.045	75.712	70.15	67.791	67.739	77.026	64.126	0	-0.0457824	0.888048
LTR108e_Mam	176.833	105.849	104.393	71.835	64.737	78.074	116.311	91.408	123.13	120.424	67.856	58.019	0	-0.0470415	0.942455
LTR73	17.573	15.654	16.658	22.4	12.716	16.73	6.584	18.6	18.677	7.527	18.34	32.063	0	-0.0470729	0.949348
MER2B	482.171	455.448	464.215	532.967	521.364	570.221	426.841	444.285	533.333	495.245	497.003	532.855	0	-0.0471412	0.816913
Charlie6	3532.26	2462.1	3197.31	2135.73	1592.99	1486.2	3428.99	1875.46	2385.82	2363.33	2013.69	1874.92	0	-0.0472844	0.936443
L1MA5	1212.57	1210.55	1164.98	1181.02	1138.68	1120.92	1107.15	1225.5	1160.05	1168.12	1133.39	992.423	0	-0.0474721	0.727682
L1MD2	1145.57	1250.8	1279.37	1197.24	1241.56	1341.2	1031.44	1328.07	1135.84	1200.48	1276.44	1239.77	0	-0.0476157	0.779579
RLTR30B_MM	92.26	70.814	65.523	69.517	83.233	55.767	69.128	65.367	52.572	70.749	60.521	109.93	0	-0.0501759	0.905846
Lx2A	171.341	215.425	178.801	224.773	149.126	175.667	210.677	185.473	172.936	196.442	154.053	155.734	0	-0.0511069	0.867248
LTR78	61.507	42.489	65.523	68.745	135.254	85.045	26.335	79.185	61.565	41.396	133.879	103.823	0	-0.0515566	0.94923
RMER3D-int	430.549	334.691	429.788	332.139	372.238	370.852	384.047	368.82	344.488	322.888	342.95	427.505	0	-0.0519002	0.822327
B1_Mus1	86362.4	78759.7	83043.4	78085.8	67198.2	66778.5	75882.2	71016.5	76361.5	80435.2	68177.4	71683.5	0	-0.0532213	0.768064
LTR55	13.18	16.399	24.432	25.49	31.212	26.489	4.389	26.041	20.752	30.859	25.675	22.902	0	-0.0534188	0.946683
ORR1A1	1437.73	1259.75	1525.91	1224.28	1017.3	1162.75	1440.72	1109.12	1225.77	1174.89	1153.56	1245.87	0	-0.0540806	0.822327
MER44D	296.552	339.909	278.751	335.228	367.614	322.056	249.082	316.207	332.728	325.146	319.109	326.736	0	-0.0541268	0.810995
LTR81C	425.057	330.218	372.038	247.945	194.211	213.31	424.646	233.834	293.299	278.481	245.751	239.708	0	-0.0555421	0.911762
MER119	108.736	126.72	104.393	132.083	181.495	168.696	104.241	145.083	128.664	151.283	113.705	140.466	0	-0.056192	0.881284
ORR1A1-int	1560.74	1412.56	1389.31	1252.09	1346.76	1196.21	1483.52	1399.82	1293.56	1358.54	1201.24	1097.77	0	-0.0562766	0.788281
Eulor9C	18.672	25.344	6.663	29.352	18.496	25.095	7.681	26.041	29.053	25.59	20.174	7.634	0	-0.057033	0.948079
MT2B2	2820.53	2136.36	2750.86	1976.61	2087.77	1996.47	2936.31	2039.14	1956.94	2169.14	2226.43	1903.92	0	-0.0574237	0.858488
RMER6A	2603.06	3160.55	2898.57	3292.81	3540.88	3307	2584.09	3183.86	2946.82	3100.93	3165.41	3076.51	0	-0.0584013	0.763216
ORR1A4	3698.11	3128.5	3738.15	2828.59	2836.87	3008.64	3476.17	2793.79	3195.85	3059.53	2881.15	3053.61	0	-0.059428	0.780802
ORR1B1-int	1002.78	1135.27	1163.87	1257.49	1461.21	1423.46	1019.37	1266.42	1228.54	1286.28	1142.56	1181.75	0	-0.061036	0.794015
RLTR1D	104.342	95.413	94.398	66.428	93.637	129.659	98.755	79.185	62.257	88.813	119.207	117.564	0	-0.0614443	0.888048
LTR77	4.393	2.982	3.332	3.862	4.624	2.788	1.097	2.657	4.842	2.258	7.336	4.58	0	-0.062616	0.950793
RLTR11B	718.314	595.586	643.016	512.884	427.727	450.321	677.02	514.435	536.792	617.175	421.811	430.559	0	-0.0637599	0.86522
LTR82A	69.195	82.741	93.287	62.566	43.929	52.979	76.809	68.024	75.4	60.965	67.856	36.643	0	-0.064055	0.896444
MLT1E3	216.373	209.461	260.982	184.607	171.091	195.186	188.732	205.136	218.591	193.432	201.736	169.475	0	-0.0656851	0.799983
MER130	226.258	159.519	166.584	129.766	126.006	119.9	192.024	132.329	149.416	151.283	143.049	117.564	0	-0.0665545	0.868599
MERVK26-int	98.851	146.101	65.523	125.131	162.998	170.09	86.685	102.568	132.815	124.94	117.373	171.002	0	-0.0673601	0.898119
RLTR13D5	250.421	143.119	179.911	143.669	235.828	202.156	205.191	131.797	148.725	180.636	227.411	213.753	0	-0.0681262	0.873823
Charlie20a	29.655	58.888	58.86	60.248	68.205	93.41	31.821	73.87	60.182	52.686	66.023	65.653	0	-0.0682232	0.90245
MamRep1161	0	0	1.111	0	0	0	0	0	0	0.753	0	0	0	-0.0688258	0.992812
MER136	0	0.745	0	0	0	0	0	0	0	0	1.834	0	0	-0.0688274	0.991833
MER34A	114.227	103.613	134.378	115.09	132.942	131.053	114.117	127.014	112.754	114.403	124.709	96.189	0	-0.068905	0.791987
MER73	25.262	11.181	9.995	9.269	5.78	4.183	14.265	9.034	15.218	6.021	9.17	9.161	0	-0.069234	0.943257
B1_Mm	35472	30552.3	33630	28752.4	24967.7	25434.1	30751.2	26157	28483.9	30238.5	26086.2	28624.5	0	-0.0699915	0.750777
RLTR53B_Mm	13.18	13.417	16.658	8.497	30.056	16.73	16.459	14.88	11.76	5.269	27.509	21.375	0	-0.0701118	0.942455
X7A_LINE	41.737	77.523	58.86	74.924	71.673	78.074	34.016	83.968	79.55	68.491	47.683	64.126	0	-0.0701922	0.893334
ID	2821.63	3159.81	3061.82	3153.77	3438	3212.2	2891.33	2804.95	2852.05	3063.29	3275.45	3079.56	0	-0.0704519	0.592554
MER77	88.965	90.195	99.951	99.642	106.354	103.169	74.615	97.254	97.536	85.802	93.532	111.457	0	-0.0711088	0.795307
L1M4a1	128.506	161.755	102.172	160.662	178.027	165.908	122.895	157.838	145.266	138.488	139.381	148.1	0	-0.0716432	0.816913
RLTRETN_Mm	7565.36	4249.6	4407.82	3549.25	3730.47	4639.84	5264.74	2734.8	5680.59	4835.04	3640.41	4618.58	0	-0.0717909	0.881284
UCON14	3.295	5.963	7.774	8.497	4.624	4.183	4.389	6.909	4.15	5.269	3.668	9.161	0	-0.0720721	0.943257
L1M5	4732.74	4819.1	5113.03	5186.77	5563.91	5033	4415.44	4996.61	5002.68	4899.76	4915.01	4723.93	0	-0.0721831	0.518238
L1M7	51.622	64.106	62.191	64.11	62.425	82.257	47.183	63.241	55.339	58.707	80.694	67.179	0	-0.0725272	0.846337
Tigger14a	627.152	566.515	722.976	472.718	300.565	368.064	740.662	444.816	482.145	470.407	412.641	351.165	0	-0.0752448	0.881284
MurSatRep1	115617	86433	121100	74866.4	63283.9	65152.9	118128	66536.4	87961.3	83354.7	72844.9	70826.9	0	-0.0753776	0.868599
RLTR51A_Mm	640.332	581.423	653.011	665.822	678.582	803.049	668.242	540.476	506.356	561.478	761.093	792.411	0	-0.0757496	0.793895
RMER5	1903.42	1739.8	1986.8	1854.57	1598.77	1639.56	1562.52	1617.71	1867.7	1844	1553.36	1717.65	0	-0.0764348	0.650487
MER76	28.557	30.562	38.87	40.166	45.085	44.614	34.016	29.761	32.512	36.127	44.015	44.277	0	-0.0765891	0.86522
Charlie26a	27.458	29.071	44.422	31.669	35.837	32.066	20.848	36.669	37.354	24.838	44.015	25.956	0	-0.0765942	0.881284
MER63D	242.733	292.948	255.429	259.532	275.132	266.289	278.708	243.4	285.69	235.58	205.403	253.449	0	-0.077667	0.712383
RLTR33	493.154	465.138	610.809	419.422	430.039	461.474	474.024	404.427	424.73	523.846	447.486	451.934	0	-0.0787416	0.741101
L1ME3C	48.327	89.45	55.528	64.11	82.077	64.132	47.183	69.619	81.626	63.975	45.849	70.233	0	-0.078911	0.86383
Tigger8	50.524	70.814	53.307	74.152	48.553	48.796	49.377	61.647	60.873	74.513	42.181	33.59	0	-0.0808578	0.866205
LTR28B	45.032	29.817	47.754	32.441	41.617	47.402	51.572	56.864	29.745	22.58	34.845	30.536	0	-0.0821694	0.883994
MTE2a	9122.8	7718.76	9158.81	7310.91	6449.42	6791.06	8379.91	7010.24	7646.52	7627.38	6442.7	6830.92	0	-0.0831942	0.722472
MER58A	3904.59	3541.46	4117.97	3339.15	2752.48	2781.39	3819.62	3233.29	3404.76	3400.48	2738.1	2679.54	0	-0.0839233	0.763539
RLTR20C2_MM	1379.51	1079.36	1292.69	1129.27	1049.66	1130.68	1287.11	1184.58	1016.86	1105.65	940.821	1109.99	0	-0.0857276	0.685495
IMPB_01	2989.68	2934.69	3282.82	3060.31	3591.75	3786.6	2804.64	3036.12	2542.85	2864.59	3502.86	3748.3	0	-0.0875353	0.713507
RLTR20A	88.965	64.106	63.302	80.331	80.921	69.709	62.545	71.213	76.783	83.544	64.189	54.965	0	-0.0879766	0.791987
RLTR12B	229.553	284.003	245.434	337.545	309.813	310.903	223.845	233.834	286.381	285.255	320.943	273.298	0	-0.0879913	0.748803
L1MC5a	1051.11	934.004	1154.98	1057.44	1035.79	967.563	959.02	1020.9	892.348	1036.4	942.655	971.047	0	-0.0893387	0.509967
MTC-int	1548.66	1580.28	1683.61	1561.82	1641.55	1624.22	1569.11	1465.71	1366.19	1515.09	1646.89	1506.96	0	-0.0907583	0.400393
MamRep137	109.834	130.447	83.292	112	123.694	108.746	87.782	113.728	123.822	103.113	89.864	103.823	0	-0.0908071	0.763216
LTR41	344.878	275.058	262.093	236.359	146.814	146.389	303.946	210.451	220.666	266.439	119.207	201.538	0	-0.0914599	0.868599
RLTR26_Mus	494.253	415.941	485.316	369.987	245.076	259.318	411.479	313.55	392.218	385.358	300.769	325.209	0	-0.0924572	0.817001
LTRIS_Mus	1054.4	841.572	1072.8	844.25	812.68	1051.21	1014.98	690.873	765.067	967.158	880.3	1010.74	0	-0.0924662	0.7278
HAL1	2338.36	1927.64	2143.39	1988.97	2175.62	1969.98	2551.17	1775.55	1766.71	1645.3	2182.41	1847.43	0	-0.0931702	0.698425
LTR85c	95.555	105.849	121.051	66.428	60.113	57.161	113.02	76.528	62.257	75.265	77.026	73.287	0	-0.0932366	0.855267
MLTR12	76.884	120.757	134.378	138.262	144.502	150.572	116.311	117.448	90.618	111.392	157.72	131.305	0	-0.0936676	0.805191
HAL1ME	974.227	748.395	811.821	648.829	628.874	593.922	851.487	647.295	673.757	756.415	590.535	604.614	0	-0.0940667	0.756038
Charlie16a	62.605	66.342	84.403	89.6	65.893	46.008	70.226	70.682	69.174	63.223	53.185	61.072	0	-0.0950309	0.794015
RMER15-int	1175.22	1125.58	1459.28	1122.32	1234.63	1176.69	1268.45	1075.64	1071.51	1071.02	1225.09	1123.73	0	-0.095111	0.578747
B4	41339.3	37440.6	40884.2	36583.9	32589.3	34455.8	38648.3	34109.5	35274.7	35928.6	32103.5	32896.5	0	-0.0956601	0.519042
MERVL_2A-int	6502.17	5170.19	6882.15	4551.84	5183.58	5249.1	6172.19	4470.48	4629.14	4920.09	5876.01	5327.02	0	-0.0956734	0.716375
Tigger9b	128.506	126.72	125.494	98.869	124.85	140.812	111.922	115.323	120.363	122.682	102.702	114.51	0	-0.0960463	0.694025
MamGypLTR2c	325.108	221.388	275.419	160.662	121.382	156.148	329.183	136.049	248.336	190.421	152.219	120.618	0	-0.0964309	0.881284
Charlie29a	38.442	42.489	27.764	54.069	53.177	47.402	17.556	53.676	43.58	51.933	44.015	32.063	0	-0.0965831	0.868599
MER92B	190.013	169.209	194.348	178.428	92.481	214.704	223.845	155.712	85.776	140.746	196.234	174.056	0	-0.0976139	0.858439
MIR	24868.6	24270.7	23975.9	23745.6	21508.9	22046.2	22616	22078.7	22741	23193	20534.8	20027.1	0	-0.0978829	0.380923
MER20	5303.88	5009.93	5419.54	4889.39	4557.02	4596.62	5112.22	4537.98	4635.37	4778.59	4452.85	4285.74	0	-0.0986825	0.429445
Lx4A	1493.74	1370.07	1693.61	1488.44	1538.66	1339.81	1268.45	1459.34	1378.64	1335.2	1474.5	1419.93	0	-0.0990853	0.465887
Lx3C	1192.8	1068.92	1228.28	984.057	965.275	851.845	1007.3	990.606	957.372	1098.12	894.972	914.556	0	-0.100341	0.623658
MER34-int	2.197	7.454	2.221	3.862	4.624	8.365	9.875	4.252	2.075	5.269	0	4.58	0	-0.102426	0.942455
RLTR20B1	276.781	245.241	359.822	260.304	306.345	243.982	287.487	241.274	255.945	200.958	300.769	299.254	0	-0.102489	0.720295
Arthur1B	66.999	81.996	75.518	78.014	78.609	66.921	64.739	82.905	74.708	51.18	80.694	64.126	0	-0.105588	0.74727
RLTR14	270.191	229.587	240.992	227.863	240.452	285.807	196.413	220.548	235.884	209.99	227.411	302.307	0	-0.10594	0.652492
MER81	57.114	129.702	92.177	115.862	117.914	112.929	59.253	97.254	93.385	104.619	99.034	131.305	0	-0.106282	0.816913
L1M1	63.704	111.067	74.408	105.048	114.446	100.381	46.086	107.883	104.453	83.544	106.37	79.394	0	-0.107359	0.817001
MamTip3	28.557	36.525	19.99	23.172	35.837	23.701	32.918	21.258	25.594	31.611	14.672	29.009	0	-0.107718	0.846337
Tigger6a	1142.27	1010.04	1065.03	873.602	727.135	720.792	1069.85	694.062	904.107	934.794	783.101	752.714	0	-0.10843	0.727682
L1MA10	49.425	75.287	53.307	73.379	109.822	105.958	30.724	85.562	73.325	74.513	95.366	73.287	0	-0.10848	0.858488
MLT1G1	196.603	172.191	181.022	156.8	176.871	138.024	115.214	180.69	150.8	200.205	130.211	161.841	0	-0.11001	0.72435
MLT1B	2537.16	2233.26	2478.78	2085.52	1863.5	2101.03	2258.2	2089.63	2029.57	2026.14	1947.66	1966.52	0	-0.110107	0.490001
RLTR28	1237.83	1117.38	1125	980.967	1061.22	1162.75	1214.69	850.306	857.761	991.995	1023.35	1262.67	0	-0.111106	0.633594
RMER13A	254.815	241.514	298.741	283.476	283.224	302.538	254.568	265.189	242.11	254.396	269.592	251.923	0	-0.111247	0.490001
RLTR51B_Mm	138.391	131.193	145.484	105.048	101.73	119.9	113.02	135.517	98.919	116.661	104.536	112.984	0	-0.111273	0.691741
MER88	18.672	40.252	9.995	30.897	40.461	55.767	18.654	23.915	33.895	18.064	45.849	44.277	0	-0.112086	0.8922
L1M3d	13.18	10.436	8.884	11.586	11.56	18.124	6.584	10.629	15.218	10.537	16.506	7.634	0	-0.112913	0.879738
MTEa-int	706.232	538.189	661.895	444.911	536.392	524.213	579.362	493.709	554.086	469.655	537.35	519.113	0	-0.113648	0.633594
MLT1J-int	902.835	750.632	996.174	598.622	453.159	500.511	929.394	541.539	578.297	598.358	663.893	574.078	0	-0.114144	0.799557
RLTR18	861.098	639.565	714.092	511.339	626.562	607.863	711.036	432.593	661.306	655.56	566.693	632.097	0	-0.114333	0.712383
MER5A1	2493.23	2093.12	2516.53	2050.76	1857.72	2009.02	2311.96	1972.18	1974.23	2015.6	1958.67	1789.41	0	-0.114668	0.535194
RLTR26	133.997	117.03	169.916	122.814	85.545	128.265	144.841	113.197	92.693	129.456	137.547	82.447	0	-0.115431	0.763216
MURVY-LTR	71.392	99.885	88.845	107.366	110.978	119.9	82.296	85.562	77.475	75.265	104.536	135.886	0	-0.116532	0.756038
B2_Mm2	137339	97404.7	103077	99024.4	82624.1	91872.4	95040.7	84608.1	106484	107699	76666.8	93307.6	0	-0.11676	0.658539
Charlie9	235.045	246.732	247.655	252.58	157.218	168.696	200.802	234.366	236.576	225.796	124.709	175.582	0	-0.117487	0.755082
MER102b	306.437	389.851	334.279	367.67	371.082	349.94	287.487	340.654	337.57	340.951	368.626	277.878	0	-0.118424	0.510428
Kanga1c	132.899	181.136	151.036	181.518	205.771	210.522	154.716	174.844	162.559	165.583	170.558	146.573	0	-0.118483	0.635215
Tigger10	2140.66	1660.04	2086.75	1371.81	1345.61	1373.27	1955.35	1189.37	1453.35	1493.26	1551.53	1551.23	0	-0.118812	0.716752
ERVL-int	98.851	87.213	86.624	92.69	86.701	87.833	57.058	109.477	94.077	65.481	69.69	96.189	0	-0.119123	0.741101
L1MB5	1627.74	1526.61	1584.77	1591.18	1639.23	1638.16	1470.35	1509.29	1480.33	1387.14	1544.19	1455.04	0	-0.119321	0.104712
Charlie5	1003.88	904.187	983.958	834.981	714.419	708.245	847.098	777.498	906.183	924.257	629.048	641.258	0	-0.121025	0.656527
RLTR17D_Mm	118.621	178.899	151.036	192.331	226.579	191.003	103.144	165.278	175.011	176.121	168.724	184.743	0	-0.121588	0.741295
B1_Mus2	71974.2	62617.7	68921.5	61678.1	54255.4	54225.3	59112.5	52860.9	58978	61639.2	53876.2	56810.9	0	-0.122397	0.433052
MLTR11A	1681.56	1499.77	1705.82	1265.22	1438.09	1610.28	1411.1	1168.64	1178.73	1217.04	1755.1	1735.98	0	-0.122658	0.646457
B3	109446	107526	111120	111160	108727	112480	97492	95105.1	102166	104451	101854	105333	0	-0.123224	0.034706
L1MA5A	1219.16	1007.05	1119.45	918.402	977.991	939.679	1093.98	769.527	913.1	878.345	1039.86	992.423	0	-0.123459	0.549876
RLTR13B1	166.948	205.734	221.002	182.29	210.395	224.463	179.953	192.382	156.334	179.131	190.732	216.806	0	-0.12399	0.568434
MER3	1658.49	1803.9	1674.73	1741.02	1646.17	1820.8	1482.42	1651.72	1757.72	1649.06	1445.16	1479.47	0	-0.124734	0.287089
MTE2a-int	952.26	796.847	892.892	679.725	606.909	577.191	874.53	602.654	708.344	767.705	632.716	538.962	0	-0.126776	0.698425
L1ME4b	934.686	888.533	1071.69	953.16	841.581	864.393	901.962	837.02	875.054	870.066	783.101	809.206	0	-0.127572	0.340731
MTB	3549.83	2973.46	3609.33	3044.09	3413.72	3359.98	3044.94	2878.82	2971.03	2866.85	3290.12	3213.92	0	-0.128051	0.294754
MER44B	565.645	676.836	679.664	708.305	832.333	783.53	568.39	661.644	673.065	687.171	671.229	615.302	0	-0.128969	0.481439
B3A	57179.5	55425.2	57456.1	55928.3	58421.7	60655.3	50157.6	48963.8	52326.9	52613.4	55121.5	56290.2	0	-0.129433	0.0847942
RLTR1C	150.472	140.138	122.162	147.531	159.53	165.908	133.868	108.414	144.574	124.94	166.89	140.466	0	-0.129454	0.60273
MER2	4832.69	5171.68	5060.83	5157.42	5096.88	4995.35	4468.11	4544.35	4759.88	4747.73	4654.59	4507.13	0	-0.131061	0.019879
URR1B	14868.2	14417	15225.8	14292	12614.5	12056.9	13522.8	12415.5	13129.3	13601.2	11909.7	11536.5	0	-0.133053	0.340731
MamRep1894	3.295	1.491	8.884	5.407	5.78	6.971	5.486	4.783	4.842	2.258	5.502	6.107	0	-0.135208	0.90245
Tigger7	2813.94	2880.28	2830.82	2941.36	2953.62	2937.54	2475.46	2674.21	2768.35	2722.34	2571.21	2561.98	0	-0.136169	0.0432201
MER33	1511.31	1542.26	1633.64	1504.66	1494.73	1468.07	1305.76	1397.16	1371.72	1492.51	1377.3	1371.07	0	-0.137703	0.0846359
ORSL-2b	77.982	73.051	64.413	86.511	77.453	98.987	65.837	77.059	78.859	66.986	53.185	87.028	0	-0.138441	0.644223
MLT1B-int	1.098	0.745	2.221	3.862	6.936	1.394	0	4.252	0	3.763	3.668	3.054	0	-0.14249	0.942455
LTR85a	38.442	55.161	45.533	37.848	40.461	40.431	61.448	43.578	33.895	37.633	36.679	18.322	0	-0.142678	0.766164
AmnSINE2	846.819	652.983	790.72	724.526	621.938	719.398	833.931	524.001	540.251	604.38	733.584	720.652	0	-0.143137	0.581873
MER67C	48.327	59.633	46.644	48.662	46.241	57.161	69.128	44.11	40.121	30.859	53.185	45.804	0	-0.143665	0.727682
MIRb	80427	62679.6	74722	54006.5	39236.4	42309.3	72986.5	46958.1	58063.5	55898	43446.5	42123	0	-0.145508	0.72538
MER112	76.884	120.757	76.629	117.407	119.07	93.41	92.171	97.785	93.385	110.64	67.856	79.394	0	-0.145648	0.667551
MT-int	204.291	199.771	224.334	212.414	243.92	200.762	212.872	174.844	171.552	200.205	177.894	230.547	0	-0.145954	0.438222
7SK	1.51753e+06	990320	1.21053e+06	770648	507301	505759	1.3431e+06	685106	731369	757011	753673	697476	0	-0.147391	0.801207
DNA1_Mam	12.082	28.326	15.548	25.49	27.744	18.124	7.681	22.321	22.828	35.375	9.17	13.741	0	-0.147876	0.858488
RLTR9A	117.522	79.014	75.518	91.145	107.51	121.294	81.199	81.31	79.55	76.77	119.207	102.296	0	-0.148808	0.655303
MER104	203.193	211.698	195.459	224	255.48	227.252	149.23	195.039	199.222	185.905	256.754	210.699	0	-0.149307	0.5187
RLTR12A	139.489	158.028	119.941	192.331	194.211	177.061	107.533	151.992	168.785	157.304	143.049	151.154	0	-0.152275	0.60273
MamGypLTR3a	19.77	17.89	13.327	20.083	19.652	19.519	16.459	19.132	11.068	21.074	18.34	12.214	0	-0.15228	0.786507
Charlie17b	456.909	279.53	373.149	257.214	219.643	277.442	410.382	227.457	190.921	255.902	280.596	316.048	0	-0.152464	0.727682
Tigger5	587.611	799.829	661.895	761.601	821.929	828.144	556.32	742.423	702.81	715.019	667.561	621.409	0	-0.152604	0.434867
L1M4b	565.645	509.118	520.854	475.808	462.407	543.731	453.176	480.954	460.701	459.87	454.822	448.88	0	-0.15288	0.185402
Eulor6B	48.327	46.961	48.865	66.428	35.837	39.037	50.475	44.641	40.813	45.159	42.181	35.116	0	-0.153309	0.688399
MLT1D-int	36.245	43.979	41.091	59.476	77.453	57.161	38.405	57.396	63.64	44.406	44.015	29.009	0	-0.154258	0.755082
L1MC	1138.98	1234.4	1403.75	1164.8	1322.48	1104.19	1087.4	1104.34	1139.3	1083.82	1113.21	1093.19	0	-0.154314	0.175055
RLTR41A2	154.866	103.613	132.157	88.055	114.446	133.842	127.284	87.156	102.378	88.06	139.381	114.51	0	-0.155152	0.650487
B1F1	15302.1	14801.7	15893.3	14663.5	13968.2	14162.1	13922.3	12485.1	13361	13465.7	13635.5	12855.7	0	-0.155561	0.0357229
LTR101_Mam	601.89	484.519	524.185	353.766	302.877	376.429	519.012	331.619	412.97	382.347	330.113	396.969	0	-0.155783	0.662115
L1ME3G	370.14	384.634	412.019	367.67	457.783	487.964	382.95	370.946	363.857	354.499	366.792	378.647	0	-0.157054	0.314825
MER117	241.635	277.294	279.862	287.338	224.267	223.069	167.883	280.069	253.87	247.622	209.071	209.172	0	-0.157542	0.536406
CYRA11_Mm	838.033	758.831	788.499	771.643	741.007	755.647	682.506	659.518	700.735	735.341	665.727	728.286	0	-0.157575	0.0815823
RSINE1	81954.8	78911	84969.1	78656.6	78121.4	81721.4	73266.3	67662	71170.6	72719	73242.8	75958.5	0	-0.158303	0.00904497
ORR1A0	2353.74	1604.13	2314.41	1437.46	1564.09	1656.29	2021.18	1404.07	1554.35	1551.22	1478.17	1777.2	0	-0.159555	0.581873
RMER21B	198.799	223.624	194.348	206.235	272.82	285.807	189.829	170.593	206.139	163.325	243.917	271.771	0	-0.159753	0.60273
MER46C	732.592	640.31	596.372	577.767	550.264	593.922	523.401	561.202	545.093	577.284	590.535	503.845	0	-0.160958	0.259346
URR1A	14040.1	14289.6	14573.9	14351.5	12605.2	12441.7	12670.3	12241.7	12869.2	12632.5	11631	11499.9	0	-0.162184	0.0790097
MER31-int	37.344	26.835	22.211	19.31	15.028	9.759	24.14	19.663	17.294	22.58	16.506	16.795	0	-0.162825	0.791987
MER21B	1501.43	1282.11	1372.65	1196.47	1105.15	1140.44	1306.86	1036.84	1178.73	1141.77	1041.69	1079.45	0	-0.162846	0.338453
ZP3AR	2226.33	2130.39	2184.48	1960.39	1762.93	1804.07	2089.22	1612.39	1762.56	1830.45	1709.25	1778.73	0	-0.163266	0.279558
MER5A	6870.11	6482.12	7160.91	6100.54	5488.77	5988.01	6375.18	5316.01	5609.34	5626.83	5604.58	5476.65	0	-0.163684	0.198001
MER67B	23.065	19.381	7.774	18.538	20.808	27.884	15.362	11.16	9.684	22.58	23.841	25.956	0	-0.165314	0.816913
RLTR14-int	1724.39	1496.05	1758.02	1499.26	1668.13	1666.05	1501.08	1163.33	1340.6	1397.67	1648.73	1710.02	0	-0.1662	0.350768
RLTR22_Mur	694.15	611.985	684.106	512.111	501.712	506.088	610.086	466.074	487.678	547.178	520.844	499.265	0	-0.166479	0.424316
L1MEd	1756.24	1532.57	1632.53	1332.42	1693.57	1809.65	1294.79	1249.42	1247.9	1426.28	1685.41	1798.58	0	-0.167002	0.431198
RCHARR1	2206.56	2194.5	2387.71	2230.74	2306.26	2211.17	1879.64	2007.79	2110.51	2013.34	1984.34	2047.44	0	-0.167721	0.0136376
MMSAT4	177227	129555	183539	112454	95696.3	97438	165152	95524.9	121706	117987	103105	105058	0	-0.167768	0.667551
B1F2	13543.6	13041.8	13970.9	12853.8	13017.9	12978.4	12511.2	10786.7	11745.1	11849.8	11836.4	11935	0	-0.168538	0.0128636
MTE2b-int	1387.2	1106.94	1388.2	868.967	939.842	822.568	1393.54	734.452	878.513	913.719	907.81	969.521	0	-0.168912	0.633594
RLTR13D1	52.72	46.216	32.206	52.524	61.269	59.95	35.113	57.396	58.798	39.891	33.011	38.17	0	-0.170836	0.696907
RLTR20A4	5334.63	4782.57	5406.22	4563.43	3833.36	4302.45	4756.7	3876.33	4030.09	4214.1	3924.67	4238.41	0	-0.172765	0.297141
RLTR20B3A_MM	132.899	125.975	102.172	134.4	131.786	153.36	98.755	137.112	98.227	116.661	110.038	128.252	0	-0.172921	0.471068
MER68	847.918	693.98	768.509	628.746	615.001	662.237	711.036	542.07	567.921	623.196	623.546	679.428	0	-0.173239	0.351181
LTRIS5	9.885	8.945	22.211	16.221	20.808	25.095	7.681	19.132	8.301	13.548	25.675	18.322	0	-0.17381	0.820736
RMER12C	1245.52	1150.17	1247.16	1075.2	1220.76	1182.27	1119.22	966.16	1068.74	985.221	1100.38	1077.92	0	-0.174829	0.076788
MTA_Mm-int	14355.3	10452.9	16138.7	9394.89	9104.8	8696.91	13913.5	9259.3	9840.73	9062.68	9670.47	8591.33	0	-0.175505	0.620267
LTR10_RN	890.753	703.671	1079.47	612.525	641.59	712.427	884.405	553.23	601.124	603.627	667.561	803.099	0	-0.175704	0.58672
Charlie1b	869.884	715.597	996.174	783.229	778	775.165	774.678	670.679	713.878	697.708	806.942	696.223	0	-0.17579	0.260698
RLTR12G	45.032	28.326	42.201	32.441	63.581	57.161	34.016	47.298	31.128	27.095	51.351	47.331	0	-0.175906	0.727682
MER53	1037.93	854.99	1106.12	828.802	802.276	716.61	1042.41	712.131	706.961	766.952	865.629	638.204	0	-0.17728	0.496927
RLTR19	123.014	119.266	184.353	129.766	159.53	146.389	100.95	97.785	118.98	136.983	143.049	171.002	0	-0.177515	0.581873
B1_Mur2	35665.3	32848.9	35823.4	32326.4	31213.6	30836.5	30905.9	27124.8	29042.1	30039.1	29297.5	29249	0	-0.177991	0.0365798
MT2B	5198.44	4312.22	5329.59	4001.88	3947.8	4137.93	5039.8	3446.4	3772.07	3715.09	3988.86	3842.97	0	-0.178083	0.389388
Eulor2C	16.475	13.417	11.106	10.041	2.312	5.577	10.973	4.252	15.218	12.042	7.336	1.527	0	-0.178089	0.870513
ERVB7_2-LTR_MM	1185.11	851.263	1076.13	733.795	550.264	635.747	1114.83	572.362	736.014	797.811	553.856	671.794	0	-0.178158	0.688785
ID_B1	97963	91444.4	98267	89113.6	84811.2	85368.6	86575.2	74976.2	80927.6	83973.4	79423.3	77030.3	0	-0.179717	0.0466573
L2b	8718.61	7500.35	8621.3	7151.02	7277.13	7422.63	7882.84	6336.9	6424.9	6675.27	6954.37	6937.8	0	-0.180327	0.153983
L1MC5	2007.76	1957.46	2130.06	1935.67	1646.17	1558.7	1844.52	1672.98	1640.81	1822.92	1511.18	1413.82	0	-0.18087	0.295104
RLTR1D2_MM	286.666	281.766	217.67	287.338	64.737	199.368	126.187	249.777	167.402	299.555	99.034	235.128	0	-0.181835	0.795057
RLTR31_Mur	197.701	161.755	174.358	145.214	144.502	136.63	145.938	123.294	153.567	119.672	139.381	171.002	0	-0.182984	0.431198
MER58B	3692.62	3076.32	3629.32	2865.66	2527.05	2700.53	3243.55	2555.7	2780.11	2817.93	2466.68	2419.99	0	-0.183058	0.380038
L2	18544.4	14885.2	17443.6	13114.1	12964.7	14480	16275.9	11605.6	12574.5	13075.8	13386.1	13594.7	0	-0.183561	0.363697
RLTR46B	32.95	29.817	42.201	37.848	47.397	32.066	18.654	17.538	47.038	36.127	40.347	38.17	0	-0.184025	0.741101
RMER4B	4136.35	3586.93	4244.57	3245.69	3005.65	3007.25	3827.3	2731.61	3177.17	3215.33	2780.28	2934.52	0	-0.185338	0.389388
MER102a	270.191	265.367	259.872	227.09	206.927	196.58	209.58	201.948	249.027	209.237	179.728	198.485	0	-0.187126	0.359501
RMER30	2426.23	2208.66	2528.75	2318.02	2135.16	2049.45	2099.09	1883.43	2012.97	1960.66	2079.71	1972.63	0	-0.187984	0.052635
LTR108a_Mam	77.982	66.342	106.614	66.428	58.957	80.863	76.809	61.647	65.716	57.202	51.351	88.555	0	-0.188423	0.58672
L4_A_Mam	208.684	214.679	176.579	194.649	143.346	184.032	131.673	163.684	188.846	185.905	137.547	172.529	0	-0.188691	0.426948
RLTR30D2_MM	294.355	270.585	266.535	295.835	336.401	363.882	240.304	226.394	199.222	255.902	357.622	334.37	0	-0.190917	0.4914
MER105	152.669	166.227	131.046	176.883	193.055	179.85	115.214	170.061	177.086	133.972	126.543	143.52	0	-0.191919	0.438222
MLT1M	775.427	612.73	876.234	594.76	524.832	621.805	747.246	455.976	481.453	538.146	623.546	665.687	0	-0.193085	0.504313
LTR107_Mam	50.524	55.161	18.88	47.117	34.681	47.402	19.751	64.304	44.272	42.149	27.509	18.322	0	-0.194565	0.779579
L1ME1	2482.25	2189.28	2670.9	2314.16	2317.82	2102.43	2099.09	1996.09	2106.36	2098.39	2057.7	1934.46	0	-0.195205	0.0498662
Charlie4a	704.035	727.524	755.182	660.415	596.505	504.694	632.032	605.311	583.831	671.366	482.331	465.675	0	-0.195307	0.382184
Lx5b	1683.75	1450.58	1733.59	1460.64	1414.97	1309.14	1506.56	1188.83	1246.52	1293.06	1333.29	1345.12	0	-0.195713	0.170117
LTR50	9565.43	7176.84	8822.31	5785.39	3220.66	3378.1	7909.18	4422.12	6460.18	6620.33	3667.92	4026.18	0	-0.196877	0.741101
ORR1A4-int	5329.14	4134.06	5053.06	3682.88	3398.69	3446.42	4443.97	3019.65	3954.69	3749.71	3381.82	3293.32	0	-0.197241	0.431198
MER21-int	3.295	1.491	9.995	7.724	1.156	8.365	4.389	5.846	1.383	6.021	5.502	4.58	0	-0.1973	0.881284
LTR79	255.913	197.535	203.233	141.352	137.566	111.535	228.234	142.426	156.334	134.725	108.204	141.993	0	-0.197848	0.647606
ERVL-E-int	115.326	117.775	116.609	141.352	119.07	122.688	100.95	114.791	105.145	109.135	80.694	123.671	0	-0.198474	0.338453
ID4	27574.9	23373.2	26585.8	21955.1	20847.6	21579.2	23931.6	18149.8	20575.2	20944.8	19839.8	20164.5	0	-0.199314	0.187234
Tigger15a	694.15	667.891	689.659	650.374	620.782	630.17	625.448	590.431	539.559	562.984	577.697	546.596	0	-0.200266	0.0349805
PB1D7	33290.7	29931.3	32700.5	27780.7	25587.3	26051.7	29427.9	23086.3	25376.6	26084.7	24435.7	24073.1	0	-0.201527	0.161968
RLTR41C	660.102	417.432	621.915	356.083	426.571	471.234	567.292	356.597	439.257	349.983	414.475	441.246	0	-0.201568	0.536406
B1F	45352.6	42640.7	46340.4	40364.9	38020.3	37555.1	40589.4	32789.4	36799.3	37960.8	35069	34272.2	0	-0.202633	0.0820816
RMER4A	1531.09	1537.04	1633.64	1630.57	1797.61	1702.3	1286.01	1331.79	1423.61	1419.5	1551.53	1542.07	0	-0.202925	0.0496153
MER94B	4.393	5.218	12.216	4.634	3.468	1.394	1.097	6.909	7.609	2.258	5.502	3.054	0	-0.202978	0.873823
B1_Mur4	38648.4	35911.8	36894	35168.8	31573.2	32824.6	31603.8	28271.6	30866.9	33253.7	29717.5	29603.2	0	-0.20305	0.0363651
ERV3-16A3_LTR	86.769	67.087	69.965	71.835	56.645	58.556	61.448	57.927	45.655	73.007	71.524	50.385	0	-0.204946	0.496927
MLTR18C_MM	90.064	102.122	89.956	104.276	188.431	184.032	84.49	107.883	101.686	85.802	133.879	146.573	0	-0.205051	0.655303
RLTR13F	46.13	29.071	33.317	27.807	27.744	33.46	18.654	22.852	22.136	30.859	33.011	48.858	0	-0.206072	0.685137
MLT1L	1995.68	1382.74	1987.91	1200.33	935.218	970.351	1757.84	1121.34	1121.32	1217.79	1087.54	1035.17	0	-0.206708	0.622299
MLT1D	5755.3	4583.55	5652.76	4249.06	3677.29	3655.55	4675.5	3633.99	4208.56	4212.59	3545.04	3606.31	0	-0.207194	0.38942
RLTR31D_MM	4102.3	3340.95	3720.38	2954.49	2260.01	2555.54	3469.59	2574.83	2824.39	2860.83	2318.12	2349.75	0	-0.207219	0.454053
MER89-int	0	2.236	0	0.772	0	0	0	0	0	1.505	1.834	0	0	-0.207265	0.949553
ERVB4_1C-LTR_Mm	3352.13	1890.37	2124.51	1705.49	4237.96	5646.44	2088.12	1134.63	2183.14	1957.65	3675.25	5365.19	0	-0.209016	0.786076
MLT2F	1349.86	1009.29	1147.21	902.181	520.208	660.842	1002.91	698.314	875.054	1004.79	570.361	679.428	0	-0.209587	0.633594
L1M3f	956.653	637.329	862.907	644.194	527.144	528.395	810.888	418.776	540.251	563.736	680.399	583.239	0	-0.211167	0.549419
RLTR13G	7719.13	4641.69	5201.87	3760.89	8186.92	9476.26	5239.5	2721.51	5586.51	4610.75	6835.17	8681.41	0	-0.211481	0.70544
AmnSINE1	3407.05	2374.14	3085.14	2107.15	1982.57	2006.23	2726.73	1939.23	2077.99	2130.01	2033.86	2013.86	0	-0.211554	0.434867
MIRc	37478.6	30101.3	36675.2	27209.1	23381.6	25406.2	32887.6	22928.5	25152.5	26021.4	24155.1	24480.8	0	-0.211942	0.38397
LTRIS4B	2.197	3.727	4.442	2.317	1.156	0	4.389	1.063	2.767	2.258	0	1.527	0	-0.213513	0.898119
Eulor6E	10.983	19.381	19.99	10.041	9.248	16.73	1.097	15.412	9.684	18.064	14.672	15.268	0	-0.214943	0.799557
Charlie10b	6.59	20.872	6.663	17.766	15.028	13.942	10.973	17.006	14.527	6.774	7.336	12.214	0	-0.215025	0.783783
RLTR41B	15.377	23.853	17.769	18.538	26.588	44.614	27.432	19.132	17.985	26.343	12.838	18.322	0	-0.215574	0.716375
MamGypLTR1b	228.455	218.406	254.319	173.021	122.538	119.9	232.623	120.637	149.416	158.057	150.385	154.207	0	-0.215815	0.60273
Eulor1	2.197	5.218	3.332	2.317	13.872	5.577	2.195	7.44	7.609	4.516	0	3.054	0	-0.215937	0.874303
MIR3	15765.6	14721.9	16260.9	13735.9	12532.4	13584.9	14421.5	11727.8	11546.6	12468.4	12318.7	12083.1	0	-0.215963	0.0815823
PB1D9	50514.8	46785.9	51435.7	45720	43683.6	44708.6	44356.3	36278.3	39231.5	41348.4	41704.2	40608.4	0	-0.216023	0.0245108
PB1D10	87890.2	76565.2	86296.2	72124.3	65849.1	67761.4	75169	57820.8	65336.5	67879.4	63911.6	62563.9	0	-0.217223	0.143017
LTR48B	13.18	12.672	15.548	14.676	17.34	15.336	16.459	14.349	11.76	7.527	12.838	13.741	0	-0.218896	0.712383
RLTR18B	907.228	760.322	1016.16	710.622	759.504	822.568	881.114	559.076	717.337	601.369	711.576	810.733	0	-0.219258	0.340731
MLTR31E_MM	7.688	12.672	14.437	20.083	24.276	15.336	12.07	12.755	10.376	15.053	11.004	21.375	0	-0.219406	0.731005
MTEb	5149.01	4002.13	5150.79	3715.32	2961.72	3093.69	4112.6	3200.87	3590.14	3741.43	2961.84	3038.34	0	-0.22137	0.425652
ID2	4648.17	4039.4	4722.11	3845.08	4619.45	4815.51	4053.34	3058.97	3266.41	3304.89	4606.9	4600.26	0	-0.222512	0.284595
LTR41B	530.498	348.854	557.502	305.876	227.735	264.895	450.981	285.384	307.825	313.856	260.422	296.2	0	-0.222772	0.611509
L3	35658.7	26470.4	33010.4	22900.6	17411.9	19001.3	31353.6	19384.8	22034.8	22759.4	18779.7	17987.3	0	-0.223347	0.543263
RMER20A	690.855	567.26	718.534	525.242	531.768	638.536	716.522	397.518	475.227	470.407	502.505	586.293	0	-0.224345	0.386789
Charlie4z	484.367	512.845	585.266	489.711	464.719	409.89	441.105	395.392	418.504	422.99	427.312	422.925	0	-0.225832	0.0811811
MurERV4-int	1044.52	1082.34	1272.7	1057.44	1213.82	1159.96	957.923	896.01	953.221	875.334	1093.04	1077.92	0	-0.226591	0.0668115
LTR91	0	1.491	3.332	8.497	3.468	1.394	2.195	6.377	4.842	0.753	0	0	0	-0.227407	0.906806
RMER17A-int	95.555	64.106	96.619	58.704	98.262	111.535	93.269	58.99	45.655	50.428	108.204	97.715	0	-0.228692	0.640409
B1_Mur3	38877.9	32992	36201	30864.2	25973.4	27066.7	31622.4	24517	27951.2	29510.7	25380.2	24790.7	0	-0.229218	0.2246
MER67A	17.573	1.491	22.211	8.497	10.404	15.336	14.265	7.44	13.143	6.021	9.17	13.741	0	-0.230709	0.816913
MER34A1	3072.05	2254.88	2895.24	1894.73	1575.65	1678.6	2554.46	1531.08	2065.54	1982.48	1531.36	1714.6	0	-0.232474	0.503131
RMER12	1667.28	1545.99	1694.72	1242.82	1256.59	1245.01	1485.71	1127.72	1234.76	1311.87	1089.37	1106.93	0	-0.233387	0.230607
L3b	5364.29	3864.97	4918.68	3336.06	2901.6	3461.76	4687.57	2923.99	3186.86	3234.14	3180.09	3071.93	0	-0.233485	0.431198
HAL1b	445.926	326.491	497.532	273.435	181.495	185.426	390.631	275.287	293.299	267.944	209.071	184.743	0	-0.234699	0.650487
LTR104_Mam	70.294	33.544	61.081	40.938	54.333	27.884	74.615	30.292	31.128	31.611	34.845	44.277	0	-0.235021	0.688785
ORR1C1	5871.72	4371.11	5310.71	3640.39	2631.1	2838.55	4543.82	3178.02	3960.23	3882.93	2664.74	2722.29	0	-0.23505	0.554523
L1ME3F	209.783	180.39	275.419	193.876	130.63	182.638	249.082	145.615	150.108	175.368	135.713	137.412	0	-0.236981	0.495502
RLTR20C1_MM	2662.37	2261.59	2656.47	2212.2	1854.25	2152.62	2335.01	1998.75	1779.16	1877.87	1877.97	1835.22	0	-0.237554	0.14941
B1_Mur1	45510.8	41424.1	46530.3	39747.7	36905.9	36519.2	38727.3	31671.8	34912.2	36106.2	34109.8	33560.7	0	-0.238305	0.0461672
IAPEY3C_LTR	50.524	62.615	48.865	66.428	99.418	97.593	51.572	45.704	49.114	54.191	78.86	87.028	0	-0.238815	0.598087
RLTR13A3	103.244	86.468	115.498	91.145	124.85	119.9	111.922	88.751	80.242	63.223	104.536	97.715	0	-0.240632	0.40156
LTR88a	29.655	18.635	21.101	21.628	12.716	11.153	25.237	14.88	20.061	14.3	9.17	12.214	0	-0.241478	0.691741
RLTR25B	1662.88	1376.78	1468.16	1294.57	1617.27	1528.02	1420.97	1122.4	1173.19	1244.89	1296.61	1308.47	0	-0.24288	0.0529556
RLTR11A	969.833	841.572	1069.47	714.484	827.709	698.485	680.312	649.953	692.434	730.825	751.923	827.528	0	-0.243654	0.18731
X8_LINE	133.997	147.592	189.906	101.959	104.042	108.746	134.965	108.414	127.281	87.308	100.868	103.823	0	-0.245117	0.433052
X5B_LINE	174.636	154.301	179.911	170.704	138.722	225.858	199.704	108.414	116.213	130.209	174.226	158.788	0	-0.246803	0.423258
MLT1E1A	194.406	210.952	332.058	240.221	307.501	223.069	198.607	218.954	249.027	211.495	187.064	196.958	0	-0.248256	0.326485
LTR102_Mam	4.393	7.454	5.553	4.634	13.872	8.365	3.292	5.314	6.226	7.527	3.668	10.688	0	-0.249781	0.786507
MER103C	996.193	702.925	879.565	682.043	643.902	694.303	682.506	647.827	666.84	717.277	585.033	557.284	0	-0.250599	0.198001
FAM	127.407	85.723	137.71	85.738	105.198	103.169	103.144	62.71	92.002	99.35	89.864	96.189	0	-0.250729	0.408325
MYSERV6-int	1254.3	1191.17	1445.95	1218.87	1471.61	1249.19	1090.69	981.04	1029.31	1020.6	1193.91	1280.99	0	-0.250835	0.0604189
LTR65	287.765	213.934	267.646	169.931	168.779	195.186	224.942	162.09	168.093	170.099	181.562	190.851	0	-0.25148	0.353697
RLTR9A3B	21.967	21.617	19.99	24.717	21.964	33.46	19.751	13.817	16.602	21.074	22.008	32.063	0	-0.251597	0.60273
RLTR17B_Mm	7514.84	6687.85	7712.85	6662.85	5656.4	6082.82	6455.28	5620.52	5583.05	5588.44	5316.65	5298.01	0	-0.251638	0.056006
L1_Mur2	13772.1	10912.1	12988	8403.88	4572.05	4136.54	11763.9	7311.57	8564.46	9066.44	5010.38	4236.88	0	-0.253519	0.696042
PB1	15746.9	13986.2	16144.2	14064.1	12960.1	13378.6	13429.6	11168.8	11988.6	12293.8	11968.4	11437.3	0	-0.25534	0.0148153
Zaphod2	566.743	432.34	568.608	360.718	443.911	412.678	536.569	342.248	350.713	384.605	383.297	332.843	0	-0.256976	0.326485
ERVB7_4-LTR_MM	210.881	142.374	178.801	149.849	104.042	178.455	181.051	116.917	106.528	136.983	124.709	141.993	0	-0.257607	0.415368
L1MEg	1571.72	1487.1	1599.21	1342.46	1546.75	1586.58	1033.63	1221.25	1245.14	1338.21	1423.15	1377.18	0	-0.25917	0.0387751
Kanga1	436.041	418.177	533.07	318.235	371.082	324.844	395.02	280.069	346.563	354.499	293.433	335.897	0	-0.259488	0.26958
X9_LINE	2610.75	1806.88	2446.57	1486.13	1503.98	1834.74	2231.86	1196.81	1300.48	1500.79	1764.27	1769.57	0	-0.260508	0.425652
MLTR32C_MM	8.787	11.181	8.884	19.31	20.808	16.73	5.486	11.16	8.301	10.537	23.841	16.795	0	-0.260824	0.727682
MLT1G-int	1.098	2.982	3.332	6.952	1.156	1.394	2.195	4.783	0	3.763	0	3.054	0	-0.262541	0.881284
LTR75	505.236	256.422	328.726	260.304	286.692	368.064	339.059	196.633	230.35	246.117	355.788	309.941	0	-0.26287	0.450076
MER131	354.763	295.929	388.697	242.538	236.984	216.098	343.448	213.639	215.824	226.548	227.411	219.86	0	-0.263999	0.392968
RLTR19A2	21.967	13.417	23.322	14.676	10.404	13.942	10.973	11.692	15.218	15.053	11.004	16.795	0	-0.26562	0.638567
MamGyp-int	3271.95	2211.64	2635.36	2008.28	1572.18	1682.78	2384.38	1509.29	1975.62	1989.26	1558.87	1696.28	0	-0.267831	0.408662
RLTR26D_MM	521.711	433.831	558.613	346.814	290.16	593.922	529.985	332.151	224.125	335.683	528.18	334.37	0	-0.268002	0.526119
L2c	17461.4	14232.9	16976.1	12604.3	11650.3	12740	14929.6	10561.3	11002.9	11803.8	11341.2	11490.7	0	-0.268299	0.171423
Cheshire	953.358	919.841	867.349	926.898	814.992	840.692	701.16	716.914	829.399	780.5	652.889	728.286	0	-0.268401	0.0105235
Charlie12	315.223	348.854	333.169	346.814	317.905	411.284	276.514	281.664	267.704	289.771	309.939	297.727	0	-0.271063	0.0273403
CR1_Mam	1405.87	1020.47	1317.13	1000.28	732.915	818.385	1174.09	713.194	924.86	978.448	764.761	656.526	0	-0.271811	0.411888
PB1D11	19330.8	17127.4	19704.7	16827.8	16276.7	15948.1	16112.4	13064.9	14329.4	14797.1	14550.6	14243.6	0	-0.272731	0.00947761
Tigger17b	50.524	72.305	67.744	68.745	64.737	73.892	57.058	45.172	55.339	72.255	36.679	59.545	0	-0.27412	0.353981
RLTR9D	292.158	280.276	336.5	261.849	260.104	283.019	250.179	205.136	231.042	253.644	240.249	238.181	0	-0.276706	0.0467381
MER21C	1303.73	1199.37	1504.81	1256.72	1242.72	1158.57	1170.8	1022.49	1102.64	1010.06	1050.86	963.413	0	-0.27792	0.0127385
RMER20B	1017.06	849.772	1019.5	680.498	778	823.962	892.086	621.255	643.321	695.45	739.086	671.794	0	-0.279031	0.14941
Eulor2B	213.078	161.009	221.002	136.718	112.134	125.476	174.467	102.037	107.912	151.283	113.705	151.154	0	-0.280521	0.431198
MamRep605	766.641	603.785	605.256	469.629	406.918	448.927	598.016	408.678	500.822	420.732	399.803	387.808	0	-0.280808	0.334427
ERVB3_1-LTR_MM	113.129	84.232	109.946	78.786	84.389	54.373	110.825	58.99	58.106	61.717	86.196	61.072	0	-0.282214	0.45398
L1ME4a	1643.12	1443.12	1609.2	1384.94	1325.95	1129.29	1286.01	1011.86	1258.97	1202.74	1133.39	1125.26	0	-0.282982	0.0578636
LTR48	62.605	60.379	64.413	69.517	65.893	80.863	29.626	65.899	55.339	58.707	49.517	68.706	0	-0.283235	0.373192
L1ME3B	96.654	132.684	93.287	142.897	196.523	193.791	108.63	138.706	119.671	107.629	139.381	85.501	0	-0.284526	0.431198
MYSERV-int	450.319	421.159	434.23	346.814	425.415	453.109	403.798	281.664	352.097	356.004	331.947	352.692	0	-0.284734	0.0606011
MLT2C2	117.522	95.413	73.297	71.835	86.701	110.14	74.615	58.459	76.092	100.103	73.358	70.233	0	-0.285421	0.347417
RLTR19B	64.802	57.397	68.855	80.331	78.609	64.132	52.669	49.424	58.798	51.933	75.192	59.545	0	-0.286404	0.259707
L4_B_Mam	73.589	104.358	112.167	92.69	115.602	129.659	76.809	78.653	64.332	79.028	121.041	103.823	0	-0.287234	0.347913
IAPLTR3	29.655	23.853	43.312	30.124	32.368	40.431	36.21	24.978	21.444	27.848	31.177	21.375	0	-0.289163	0.45398
MLTR25C	269.093	253.441	275.419	193.876	234.672	228.646	208.483	167.935	184.004	214.506	264.09	158.788	0	-0.289259	0.175055
MLT1O	336.092	264.622	306.515	286.566	180.339	182.638	215.066	181.753	273.93	278.481	144.883	174.056	0	-0.289815	0.421713
MTE-int	4615.22	3808.32	4694.35	3248.01	3203.32	3323.73	4030.3	2581.74	3020.84	2986.52	3015.03	3084.14	0	-0.290686	0.170117
YREP_Mm	2889.73	2916.8	3582.67	2649.38	1988.35	2384.05	3096.52	1969.52	2127.11	2352.79	1953.17	1900.87	0	-0.292331	0.259346
ERVL-B4-int	878.671	694.726	800.715	560.774	623.094	582.768	726.398	463.417	510.506	567.5	640.052	476.363	0	-0.293125	0.220749
IAP1-MM_I-int	3383.98	2383.83	3268.39	1910.18	1579.12	1465.29	2734.41	1741	1796.45	1883.13	1637.73	1624.52	0	-0.293208	0.44858
RLTR48A	317.42	231.078	297.631	251.035	273.976	241.194	188.732	190.256	227.583	197.947	254.92	265.664	0	-0.294257	0.113568
MMVL30-int	1045.62	799.829	1063.92	709.077	904.006	1090.25	946.95	593.62	581.755	830.928	904.142	723.705	0	-0.294352	0.251894
L1MA9	999.488	1104.7	1350.44	1194.15	1278.56	1047.03	761.51	1061.29	1070.82	940.062	894.972	946.619	0	-0.295265	0.0578636
LTR37B	14.278	6.709	6.663	5.407	18.496	9.759	0	5.846	14.527	7.527	11.004	10.688	0	-0.297942	0.774969
MMETn-int	232963	151829	179778	137101	126990	161566	142160	81737.2	163062	144291	113526	158872	0	-0.301198	0.345759
L1M2b	1577.21	1052.52	1650.3	912.995	545.64	822.568	1368.31	751.989	718.029	748.889	922.481	810.733	0	-0.303106	0.509084
L1ME4c	1904.52	1523.63	2563.18	1565.69	1301.68	1324.47	1900.48	1278.65	1050.76	1385.63	1487.34	1151.21	0	-0.303449	0.347913
MLTR18B_MM	5503.78	3998.4	5420.65	3218.66	3029.92	3399.02	4571.26	2607.78	3055.43	3090.39	3240.61	3317.75	0	-0.30559	0.326454
Charlie17	149.374	120.757	145.484	122.042	142.19	158.937	108.63	121.7	99.611	106.877	126.543	112.984	0	-0.307346	0.0717671
LTR45	654.61	434.576	439.783	266.483	456.627	499.117	491.58	227.988	296.758	398.153	452.988	358.799	0	-0.308022	0.422474
RLTR30C_MM	1.098	6.709	5.553	4.634	9.248	9.759	4.389	6.909	2.767	6.021	3.668	4.58	0	-0.308133	0.762644
HERV16-int	38.442	24.599	33.317	30.897	24.276	22.307	27.432	14.349	20.061	36.127	20.174	22.902	0	-0.309156	0.509967
LTR81B	1225.75	831.882	946.199	736.112	472.811	634.353	951.339	546.853	653.697	642.012	519.01	595.454	0	-0.31037	0.410554
ERVB4_1B-LTR_MM	475.581	302.638	458.662	299.697	430.039	624.594	224.942	328.962	228.275	304.824	432.814	574.078	0	-0.310475	0.481032
X3_LINE	1962.73	1318.64	1930.16	1126.18	630.03	586.951	1776.49	888.57	1075.66	1134.25	596.037	615.302	0	-0.311296	0.63033
Charlie22a	53.819	57.397	52.196	43.255	56.645	41.825	32.918	45.172	50.497	45.912	34.845	29.009	0	-0.312653	0.312198
LTR16A2	163.653	138.647	169.916	127.449	65.893	124.082	129.479	111.603	94.077	96.339	113.705	91.608	0	-0.313598	0.352332
MER67D	102.146	75.287	81.071	54.841	70.517	68.315	61.448	50.487	60.873	63.223	60.521	68.706	0	-0.315641	0.242055
MLT-int	244.93	287.73	279.862	248.718	231.204	207.733	210.677	179.096	205.448	209.237	172.392	233.601	0	-0.316236	0.0464581
Charlie11	26.36	41.743	36.649	27.807	41.617	26.489	35.113	27.635	22.828	17.311	29.343	33.59	0	-0.31774	0.431198
ERVB2_1A-I_MM-int	517.318	425.631	593.04	335.228	383.798	464.263	412.576	283.258	352.097	371.81	396.135	366.433	0	-0.319629	0.153983
L1ME3D	361.354	374.943	463.104	350.677	346.805	260.712	339.059	278.475	298.141	280.739	251.252	271.771	0	-0.326626	0.0781859
Charlie14a	3.295	11.927	5.553	12.359	17.34	15.336	8.778	11.16	6.226	9.784	12.838	3.054	0	-0.329565	0.690386
RLTR13D3A1	367.944	385.379	517.522	404.746	395.358	395.948	348.934	285.384	298.833	350.736	330.113	354.219	0	-0.330545	0.0256854
Lx3B	3738.75	2837.79	4034.67	2514.98	1752.52	1809.65	2798.06	2243.21	2296.59	2318.17	1789.94	1819.95	0	-0.330815	0.359501
Plat_L3	389.91	330.218	408.687	396.249	331.777	334.604	303.946	314.082	296.066	254.396	298.935	274.825	0	-0.33089	0.0103063
RLTR13C1	403.09	283.257	388.697	281.932	275.132	288.596	368.685	176.438	200.605	233.322	260.422	290.093	0	-0.334831	0.263185
MTB-int	1410.27	1095.76	1729.14	1128.5	1280.87	1125.11	1208.1	845.523	955.296	813.617	1217.75	1120.67	0	-0.337007	0.13026
L1MA8	2015.45	1924.66	2090.08	1816.72	1359.48	1356.54	1637.14	1316.38	1510.07	1496.27	1239.76	1151.21	0	-0.338508	0.0901852
MER110A	9.885	14.163	9.995	16.993	24.276	6.971	7.681	12.223	4.842	18.816	11.004	10.688	0	-0.339763	0.652514
ORR1A0-int	6346.2	4084.87	7007.65	3812.64	4148.95	3834	5550.03	3437.89	3431.04	3236.4	3810.97	3606.31	0	-0.341568	0.279558
HERVL40-int	2682.14	1999.94	2684.23	1616.66	1695.88	1642.35	2309.77	1162.26	1555.04	1462.4	1518.52	1713.07	0	-0.342483	0.255206
RLTR20B4_MM	76.884	81.25	83.292	80.331	86.701	108.746	38.405	58.459	89.927	71.502	82.528	65.653	0	-0.343837	0.255206
LTR108b_Mam	46.13	46.216	33.317	54.069	19.652	23.701	37.307	32.949	29.053	27.848	22.008	27.482	0	-0.344674	0.433362
MamRep564	6.59	11.927	13.327	12.359	18.496	26.489	12.07	12.755	15.218	6.021	14.672	7.634	0	-0.347455	0.608512
RLTR12D	575.53	425.631	476.431	350.677	386.11	447.533	358.81	267.315	331.345	350.736	372.294	418.344	0	-0.348046	0.0815823
Charlie7a	115.326	101.376	139.931	135.173	80.921	72.497	117.409	86.093	107.912	77.523	53.185	59.545	0	-0.350384	0.354246
Kanga1a	36.245	68.578	71.076	63.338	78.609	82.257	59.253	54.738	46.347	45.912	66.023	42.751	0	-0.351576	0.263185
RLTR48B	154.866	132.684	137.71	108.138	180.339	179.85	100.95	98.848	129.356	106.124	144.883	122.144	0	-0.352129	0.130316
ID4_	33323.6	28668.6	33931	25650.4	25292.5	26093.5	27530.7	19919.5	21313.3	21435.5	24087.2	21187.5	0	-0.352494	0.0228381
RMER16_Mm	58.212	38.016	49.975	70.29	62.425	57.161	30.724	48.893	40.121	33.117	67.856	47.331	0	-0.354907	0.327708
Charlie1	1107.13	1103.21	1132.77	1084.47	1101.68	1040.06	826.25	800.35	904.799	902.43	869.297	822.947	0	-0.357933	1.34374e-07
HERVL74-int	277.88	245.987	264.314	178.428	203.459	199.368	242.498	147.209	186.079	176.121	172.392	143.52	0	-0.358487	0.127738
RLTR20B3	426.156	330.964	446.446	274.98	93.637	122.688	362.102	188.13	231.734	237.085	132.045	169.475	0	-0.35905	0.593158
RMER17D	786.411	707.398	764.067	587.036	504.024	560.461	648.491	433.125	456.55	456.86	550.188	508.426	0	-0.360474	0.0767963
MER45A	652.413	505.391	751.851	451.091	724.823	603.681	516.818	384.232	370.774	389.874	627.214	593.927	0	-0.360971	0.185402
RLTR10E	64.802	34.289	49.975	63.338	70.517	97.593	29.626	31.886	35.971	48.922	78.86	76.34	0	-0.361256	0.4914
RLTR14_RN	981.915	936.24	1199.41	759.284	850.829	867.181	837.223	559.608	676.524	686.419	812.444	786.304	0	-0.363647	0.051897
MLT1A1-int	45.032	33.544	42.201	38.621	54.333	26.489	28.529	27.103	45.655	30.859	14.672	35.116	0	-0.366196	0.375213
RMER17C2	443.729	424.886	449.778	404.746	417.322	617.623	311.627	320.99	273.93	304.071	456.656	482.47	0	-0.36655	0.136664
MLT1K	5827.79	4257.06	5991.48	3706.05	2812.59	3142.49	4637.09	2656.14	3269.18	3522.41	2870.15	2984.9	0	-0.368205	0.269388
RLTR4_MM-int	2549.24	2482.97	2704.22	2180.53	2377.93	2697.74	2309.77	1146.85	1378.64	1816.15	2582.21	2387.92	0	-0.369104	0.197944
IAPEY5_LTR	36.245	27.58	19.99	19.31	28.9	19.519	14.265	18.6	20.752	33.869	18.34	7.634	0	-0.369519	0.490001
Tigger12	221.864	143.119	196.57	145.214	129.474	151.966	127.284	114.26	131.431	109.135	130.211	154.207	0	-0.374388	0.0912801
MER68-int	14.278	20.126	25.543	27.807	41.617	36.249	14.265	22.852	15.91	21.827	31.177	22.902	0	-0.376381	0.433813
LTR75_1	0	5.963	1.111	4.634	4.624	4.183	1.097	3.72	4.15	1.505	5.502	0	0	-0.376876	0.797576
MER5B	3971.59	3730.05	4265.67	3533.03	2518.96	2952.88	3008.73	2679.53	2616.17	2994.05	2385.98	2462.74	0	-0.376923	0.0392501
RLTR43C	68.097	53.67	41.091	44.028	40.461	41.825	43.891	36.138	40.813	28.601	42.181	33.59	0	-0.377598	0.21228
UCON23	263.601	240.769	228.776	155.255	190.743	195.186	232.623	120.637	151.492	185.152	141.215	149.627	0	-0.377988	0.162696
L2a	64978.8	50609.1	63794	42152.2	27128.3	29415.9	52138.2	30093.4	37597.6	36939.4	27898.2	28929.9	0	-0.380595	0.340731
RLTR18-int	318.518	351.835	323.174	324.414	499.4	475.416	290.778	249.777	301.6	240.849	339.282	343.531	0	-0.381129	0.0811811
Ricksha_a	7.688	13.417	5.553	6.952	13.872	9.759	2.195	10.629	8.993	6.021	3.668	10.688	0	-0.382484	0.633594
RLTR19-int	8318.82	6652.82	6898.81	5315.76	5277.22	5576.73	6839.33	3756.23	3941.55	4845.57	4517.04	5275.11	0	-0.383046	0.110458
UCON29	454.712	424.14	453.109	307.421	208.083	192.397	393.923	232.771	287.073	279.987	179.728	186.27	0	-0.385275	0.382235
MER58C	1034.63	802.811	866.239	667.367	460.095	475.416	739.565	465.542	593.515	640.507	456.656	396.969	0	-0.386373	0.280288
MLT2B5	3314.79	2454.65	3376.11	2178.98	1158.33	1199	2503.99	1535.87	2256.46	1921.52	1146.22	1076.4	0	-0.389667	0.440624
RLTR1A2_MM	1046.72	685.035	767.399	619.477	648.526	761.224	719.814	423.027	567.229	502.019	528.18	720.652	0	-0.389746	0.104474
MER45B	613.971	433.085	563.055	344.497	215.019	228.646	443.3	255.623	328.578	340.199	245.751	213.753	0	-0.391265	0.40156
LTR83	7.688	20.126	22.211	24.717	24.276	11.153	9.875	20.195	9.684	8.279	23.841	15.268	0	-0.393844	0.549419
RLTR12B2	20.868	26.835	39.98	35.531	33.525	32.066	7.681	22.852	26.978	31.611	36.679	18.322	0	-0.393917	0.425234
LTR59	0	1.491	4.442	0	2.312	5.577	0	1.594	1.383	0	3.668	4.58	0	-0.395016	0.858488
LTR78B	2987.48	2216.11	2866.36	1784.28	1664.67	1907.24	2736.61	1307.35	1392.48	1306.6	1808.28	1656.58	0	-0.396035	0.242055
Charlie15a	512.924	478.556	514.19	433.325	314.437	393.159	429.035	288.041	308.517	346.973	311.773	311.468	0	-0.409056	0.0401596
RLTR24	371.239	304.129	363.154	308.966	382.642	425.226	233.72	213.639	190.921	211.495	403.471	380.174	0	-0.411166	0.170941
IAPEY3_LTR	84.572	89.45	91.066	96.552	76.297	96.199	75.712	69.087	62.257	60.965	58.687	76.34	0	-0.412251	0.0233171
MER65-int	2.197	6.709	6.663	6.179	16.184	12.548	0	4.783	6.226	5.269	11.004	12.214	0	-0.416318	0.701252
MER57E2	2452.59	1636.93	2361.05	1290.71	994.175	963.38	1927.92	1108.06	1231.3	1184.67	927.983	882.493	0	-0.416996	0.349683
RLTR13D2	347.075	316.801	417.571	294.29	261.26	209.127	342.351	216.297	226.892	222.785	181.562	189.324	0	-0.418739	0.130316
Charlie8	2924.88	2273.51	2559.85	1941.08	2144.41	2258.57	2220.89	1319.04	1469.26	1666.37	1887.14	1989.43	0	-0.419727	0.0357229
LTR64	2.197	0	0	1.545	0	0	0	0	1.383	0	1.834	0	0	-0.420497	0.912479
X7B_LINE	1479.46	1105.45	1520.36	1008	789.56	897.853	1158.72	666.427	951.838	931.03	625.38	729.812	0	-0.424682	0.155994
UCON12A	6.59	6.709	2.221	4.634	6.936	4.183	1.097	5.314	1.383	6.774	5.502	3.054	0	-0.430667	0.690386
MuLV-int	7511.54	5329.71	7707.3	4635.26	6732.65	6765.97	6092.08	3314.07	3305.15	3442.63	5921.85	6553.04	0	-0.434678	0.179829
MMTV-int	48.327	24.599	24.432	23.945	19.652	20.913	14.265	15.412	17.985	28.601	33.011	12.214	0	-0.437243	0.407725
Charlie15b	254.815	243.75	254.319	230.18	146.814	163.119	165.689	155.712	204.756	170.099	124.709	126.725	0	-0.440253	0.076788
RLTR31B2	1687.05	1380.51	1633.64	1198.79	1056.6	1069.34	1204.81	817.356	1054.91	1070.27	816.112	948.145	0	-0.440641	0.0363651
MLT1H-int	1310.32	1081.6	1428.18	917.629	707.483	638.536	1010.59	650.484	850.152	885.871	590.535	490.104	0	-0.441064	0.214349
LTR85b	2.197	6.709	4.442	4.634	6.936	2.788	3.292	6.909	1.383	0.753	5.502	3.054	0	-0.448466	0.70936
UCON15	0	1.491	0	0.772	0	0	0	0.531	0	0.753	0	0	0	-0.460435	0.916476
MER31A	498.646	336.182	551.949	329.049	477.435	441.956	321.502	267.846	246.26	246.117	421.811	418.344	0	-0.462726	0.0790097
MER87	0	2.982	0	3.09	2.312	4.183	1.097	2.657	1.383	1.505	1.834	0	0	-0.465715	0.791987
MLTR18_MM	149.374	145.356	163.253	115.862	150.282	135.236	120.701	81.842	124.514	84.297	100.868	111.457	0	-0.468795	0.0184088
RLTR4_Mm	2536.07	1941.8	2610.93	1676.14	1754.84	1882.15	2150.66	1058.63	1229.23	1134.25	1652.4	1735.98	0	-0.470129	0.0800535
Ricksha	289.961	207.225	234.329	188.469	186.119	224.463	156.911	145.615	175.011	153.541	176.06	154.207	0	-0.470342	0.00452082
Arthur1	418.467	355.562	450.888	392.387	146.814	203.551	257.86	294.95	246.26	309.34	159.554	141.993	0	-0.476188	0.294754
MER124	313.027	264.622	473.1	258.759	246.232	218.887	226.039	218.954	231.734	214.506	177.894	195.431	0	-0.483759	0.0496153
Eulor2A	143.882	96.158	166.584	95.007	43.929	80.863	122.895	58.99	78.167	80.534	55.019	50.385	0	-0.484786	0.330261
RLTR19A	108.736	92.431	119.941	64.11	63.581	48.796	86.685	53.676	57.415	48.922	51.351	58.019	0	-0.488387	0.165469
X6B_LINE	289.961	255.677	303.184	248.718	279.756	209.127	230.428	176.438	181.237	186.658	154.053	200.011	0	-0.490218	0.00126236
RLTR6_Mm	567.841	364.507	610.809	338.318	452.003	483.781	370.88	251.903	278.772	286.76	438.316	375.594	0	-0.498647	0.0496291
RLTR9B	175.734	155.046	151.036	162.98	107.51	114.323	97.658	89.814	99.611	138.488	86.196	97.715	0	-0.50503	0.0244738
RLTR42-int	2716.19	2159.46	3331.69	1980.47	1734.03	1671.62	2351.47	1372.18	1459.58	1518.85	1439.66	1416.87	0	-0.508128	0.0604189
MamTip2	2379	1750.23	2236.67	1430.51	1001.11	1035.88	1531.8	1017.18	1258.28	1304.35	937.153	858.064	0	-0.509168	0.134711
MLT1N2-int	0	0.745	0	0	1.156	1.394	0	0	0	0.753	1.834	0	0	-0.509523	0.882895
Tigger1	8870.19	6489.57	8842.3	5019.93	4265.7	4210.43	6782.27	3898.65	4360.74	4043.25	3884.32	3459.74	0	-0.512342	0.12402
MER92-int	73.589	57.397	85.513	57.931	54.333	71.103	59.253	35.075	38.738	52.686	55.019	42.751	0	-0.513282	0.0496291
MMERVK9E_I-int	2185.7	1627.98	2115.62	1552.56	1722.47	1778.98	1485.71	1078.29	1189.8	1119.19	1366.3	1462.68	0	-0.513809	0.000774107
MamRep38	143.882	108.085	151.036	112	90.169	112.929	94.366	82.905	85.776	98.597	58.687	73.287	0	-0.51769	0.0179348
LTR16D2	179.029	169.209	232.108	139.807	154.906	192.397	162.397	96.722	96.844	97.845	139.381	160.314	0	-0.5186	0.0420697
MARNA	2023.14	1680.91	1964.59	1456	976.835	1027.51	1375.99	924.708	1069.43	1194.46	938.987	867.225	0	-0.518824	0.0613317
MER102c	807.279	603.785	817.374	546.87	472.811	603.681	566.195	397.518	377	456.86	478.663	412.237	0	-0.520379	0.012026
LTR84b	101.047	71.56	87.734	76.469	67.049	93.41	53.767	60.053	51.189	61.717	47.683	67.179	0	-0.527276	0.00893889
RLTR26C_MM	271.29	144.61	254.319	169.159	135.254	157.543	179.953	122.763	140.424	127.951	110.038	100.769	0	-0.527377	0.0711193
Charlie10	450.319	339.909	429.788	339.09	351.429	302.538	250.179	268.909	228.275	295.04	269.592	218.333	0	-0.529508	0.00056393
RLTR3_Mm	3.295	5.963	2.221	0.772	3.468	2.788	0	2.657	3.459	1.505	1.834	3.054	0	-0.533652	0.701252
RLTR31_Mm	451.417	331.709	505.306	281.932	195.367	202.156	276.514	228.52	239.343	252.891	165.056	184.743	0	-0.543144	0.113568
MER47C	1.098	0	0	0	0	0	0	0	0	0	0	0	0	-0.549716	0.942455
Eulor6A	0	0	0	0.772	0	0	0	0	0	0	0	0	0	-0.549716	0.942455
MER50-int	0	0.745	0	0	0	0	0	0	0	0	0	0	0	-0.549716	0.942455
RMER3D2	0	0	0	0.772	0	0	0	0	0	0	0	0	0	-0.549716	0.942455
RLTR13A2	176.833	169.209	205.454	156.028	159.53	214.704	105.339	125.42	131.431	135.477	102.702	123.671	0	-0.557239	0.00023607
RLTR28B	164.751	143.119	164.363	121.269	145.658	160.331	138.257	90.876	86.468	55.696	150.385	96.189	0	-0.560904	0.0498662
Eulor8	0	8.2	2.221	7.724	1.156	2.788	0	3.189	3.459	2.258	5.502	1.527	0	-0.570364	0.709854
LTR88c	12.082	10.436	8.884	22.4	12.716	12.548	1.097	6.377	13.143	20.322	3.668	6.107	0	-0.573585	0.49937
LTR103_Mam	14.278	12.672	3.332	7.724	9.248	5.577	7.681	3.189	12.451	2.258	3.668	6.107	0	-0.583311	0.509084
Charlie18a	177.931	182.626	230.997	193.104	231.204	182.638	110.825	131.797	95.46	127.198	203.569	141.993	0	-0.584885	0.00703053
RNERVK23-int	972.03	777.467	1292.69	637.243	546.796	532.578	805.402	386.889	473.152	490.729	531.848	474.836	0	-0.590548	0.0750712
MER99	451.417	316.055	464.215	362.263	304.033	313.691	319.308	190.787	201.989	252.891	273.26	233.601	0	-0.593777	0.0044261
L1M3a	1.098	0.745	0	2.317	8.092	2.788	0	2.126	3.459	1.505	0	1.527	0	-0.598632	0.750777
HAL1_SS	351.468	261.64	310.957	216.276	180.339	185.426	218.358	107.883	154.259	170.099	146.717	198.485	0	-0.603047	0.0349805
MLT1H2-int	0	5.218	3.332	5.407	5.78	4.183	3.292	2.126	0.692	3.011	1.834	6.107	0	-0.61665	0.6032
MER34B-int	4781.07	3698	5274.06	3079.62	5406.69	5562.79	3137.12	1834	1805.45	2251.18	4614.24	4484.22	0	-0.617894	0.0846359
LTRIS3	190.013	49.943	52.196	44.028	53.177	66.921	64.739	51.018	42.196	48.17	40.347	48.858	0	-0.621156	0.249569
LTR84a	60.409	81.996	134.378	62.566	45.085	34.855	105.339	45.704	35.971	24.838	33.011	24.429	0	-0.638437	0.317581
MLT1G1-int	2.197	0.745	3.332	1.545	0	0	2.195	1.594	0	0.753	0	0	0	-0.650323	0.782587
MLT1F	3121.48	2348.8	3275.05	2011.37	2018.41	1971.37	2257.1	1289.28	1373.11	1508.31	1588.21	1366.49	0	-0.652699	0.0044261
LTR108d_Mam	2.197	5.963	0	4.634	4.624	0	5.486	1.063	0.692	1.505	3.668	0	0	-0.652843	0.702802
LTR37-int	1650.8	1188.19	1520.36	978.65	668.178	660.842	1137.88	581.928	627.41	752.652	537.35	543.542	0	-0.673008	0.0621392
MER91A	1213.66	852.753	1000.62	735.339	620.782	723.581	504.748	424.09	619.801	584.058	429.146	615.302	0	-0.695401	0.00126236
RLTR13A	606.283	551.606	587.487	542.236	471.655	644.112	333.572	307.173	365.24	423.743	322.777	329.79	0	-0.703759	6.56858e-09
MER123	193.308	166.973	223.223	114.317	33.525	47.402	150.327	81.842	83.009	92.576	36.679	30.536	0	-0.708972	0.432531
MER74C	1.098	6.709	3.332	8.497	3.468	2.788	0	6.377	2.075	0.753	1.834	4.58	0	-0.722206	0.58672
RLTR22_Mus	1023.65	802.811	1021.72	678.953	920.19	750.07	618.864	369.883	388.759	477.181	630.882	621.409	0	-0.747712	0.000278797
MamGypLTR2b	26.36	13.417	31.096	22.4	15.028	22.307	9.875	17.538	13.143	12.042	20.174	3.054	0	-0.749538	0.104712
LTR9	0	0	1.111	2.317	1.156	0	0	0	0.692	1.505	0	0	0	-0.749598	0.817001
IAPEY4_LTR	537.088	448.739	629.689	310.511	587.257	480.993	351.129	226.925	229.659	219.774	392.467	364.906	0	-0.753721	0.00375691
ERVB4_3-I_MM-int	18.672	30.562	21.101	33.986	35.837	41.825	7.681	18.069	17.294	11.29	31.177	25.956	0	-0.76893	0.0743116
RLTR30D_RN	800.689	527.753	809.6	471.173	460.095	440.562	497.067	232.771	345.871	300.308	306.271	380.174	0	-0.769012	0.00464356
L1M6B	1288.35	872.134	1203.85	651.919	545.64	547.914	833.931	435.25	467.618	419.227	443.818	389.335	0	-0.773578	0.0256854
LTR89	623.857	545.643	640.794	356.083	273.976	299.749	334.67	226.394	284.306	283.75	187.064	213.753	0	-0.838269	0.00523798
RLTR13D	0	2.236	0	3.862	0	5.577	0	1.063	0	2.258	3.668	0	0	-0.838321	0.727682
MADE2	450.319	401.033	607.478	352.994	258.948	303.932	326.989	182.816	218.591	209.237	203.569	186.27	0	-0.839626	0.00126236
Eulor5B	4.393	10.436	5.553	13.903	2.312	4.183	0	7.972	2.075	3.011	7.336	3.054	0	-0.844949	0.424316
ETnERV3-int	2808.45	2992.09	3437.19	2859.48	2724.73	4023.61	1331	1773.95	1727.97	2132.26	1727.59	1621.47	0	-0.868533	2.35309e-09
RLTR13B3	75.785	102.122	89.956	104.276	249.7	186.82	54.864	58.99	74.016	57.954	82.528	109.93	0	-0.891431	0.0244738
UCON18	1.098	6.709	2.221	1.545	2.312	2.788	0	3.189	1.383	0.753	3.668	0	0	-0.898089	0.543011
RLTR53_Mm	597.496	419.668	579.714	406.29	441.599	496.329	252.374	260.938	209.598	272.46	306.271	259.557	0	-0.917797	2.75795e-10
MamRep488	8.787	7.454	5.553	1.545	23.12	13.942	5.486	10.629	3.459	0.753	9.17	1.527	0	-0.931738	0.389359
RLTR19D	6.59	3.727	3.332	0.772	2.312	4.183	1.097	1.594	2.075	2.258	0	3.054	0	-0.952835	0.423319
IAPEY4_I-int	14187.2	9691.12	15818.8	7877.86	14210.9	10715.7	6420.17	4007.07	3821.19	3632.3	8133.61	5783.53	0	-1.18952	5.71434e-06
LTR16D1	63.704	62.615	45.533	46.345	20.808	48.796	19.751	18.6	20.752	16.558	20.174	29.009	0	-1.24051	5.0538e-05
Cheshire_Mars_	0	0	0	2.317	0	1.394	0	0	0	0	1.834	0	0	-1.31385	0.74727
ERVB4_1-I_MM-int	8327.61	6901.79	9463.1	6922.39	6256.37	15362.5	1693.1	1758.01	1229.23	2254.19	4265.79	5093.42	0	-1.70868	6.56201e-06
LTR23-int	0	2.236	0	0	1.156	0	0	0	0	0	0	0	0	-1.73124	0.745391
MER70-int	0	2.982	1.111	0	0	1.394	0	0	0	0	0	1.527	0	-1.90388	0.519042
MLT1I-int	2.197	0.745	3.332	1.545	3.468	0	0	1.063	0	0	1.834	0	0	-2.03919	0.249519
RLTR50A	4.393	3.727	1.111	5.407	0	2.788	2.195	0.531	0	0.753	0	0	0	-2.28919	0.104712
(CATTC)n	0	0	0	0	0	0	0	0	0	0	0	0	0	NA	NA
CENSAT_MC	0	0	0	0	0	0	0	0	0	0	0	0	0	NA	NA
Charlie1b_Mars	0	0	0	0	0	0	0	0	0	0	0	0	0	NA	NA
Cheshire_Mars	0	0	0	0	0	0	0	0	0	0	0	0	0	NA	NA
Eulor6C	0	0	0	0	0	0	0	0	0	0	0	0	0	NA	NA
Eulor7	0	0	0	0	0	0	0	0	0	0	0	0	0	NA	NA
HERVL32-int	0	0	0	0	0	0	0	0	0	0	0	0	0	NA	NA
LTR108c_Mam	0	0	0	0	0	0	0	0	0	0	0	0	0	NA	NA
LTR36	0	0	0	0	0	0	0	0	0	0	0	0	0	NA	NA
LTR44	0	0	0	0	0	0	0	0	0	0	0	0	0	NA	NA
MER49	0	0	0	0	0	0	0	0	0	0	0	0	0	NA	NA
MER50	0	0	0	0	0	0	0	0	0	0	0	0	0	NA	NA
MER76-int	0	0	0	0	0	0	0	0	0	0	0	0	0	NA	NA
MER83A-int	0	0	0	0	0	0	0	0	0	0	0	0	0	NA	NA
MER83B-int	0	0	0	0	0	0	0	0	0	0	0	0	0	NA	NA
MLT1E1-int	0	0	0	0	0	0	0	0	0	0	0	0	0	NA	NA
MLT1K-int	0	0	0	0	0	0	0	0	0	0	0	0	0	NA	NA
MLT1L-int	0	0	0	0	0	0	0	0	0	0	0	0	0	NA	NA
MLT1O-int	0	0	0	0	0	0	0	0	0	0	0	0	0	NA	NA
RLTR43A	0	0	0	0	0	0	0	0	0	0	0	0	0	NA	NA
RLTR43B	0	0	0	0	0	0	0	0	0	0	0	0	0	NA	NA
RMER3D3	0	0	0	0	0	0	0	0	0	0	0	0	0	NA	NA
RMER3D4	0	0	0	0	0	0	0	0	0	0	0	0	0	NA	NA
RNLTR23	0	0	0	0	0	0	0	0	0	0	0	0	0	NA	NA
Ricksha_b	0	0	0	0	0	0	0	0	0	0	0	0	0	NA	NA
Tigger1a_Mars	0	0	0	0	0	0	0	0	0	0	0	0	0	NA	NA

## Sheet: TE copies up_Dnmt1
transposon.id	chr	start	end	NrmCnts_WT#1	NrmCnts_WT#2	NrmCnts_WT#3	NrmCnts_Dnmt1KO#1	NrmCnts_Dnmt1KO#2	NrmCnts_Dnmt1KO#3	log2FoldChange	padj
IAPEz-int	chr7	144353427	144354092	0	0	0	693.847	451.91	1193.64	12.2536	5.87209e-19
IAPEz-int	chr4	62574039	62575406	0	0	0	581.501	336.32	707.116	11.7276	7.64107e-18
IAPLTR1_Mm	chr11	74540177	74540563	0.583	0	0	667.783	401.625	1352.39	11.345	3.06988e-16
IAPEz-int	chr13	29883141	29886421	0	0	0	350.519	144.977	434.99	10.9203	2.69367e-15
IAPLTR2_Mm	chr6	148170997	148171472	0	0	0	295.694	159.344	439.113	10.8615	2.88258e-15
IAPLTR2_Mm	chr2	12043201	12043669	0	0	0	297.491	148.895	418.497	10.8135	4.09416e-15
ORR1G	chr9	98772021	98772343	0	0.889	0	687.556	438.849	449.421	10.724	1.88054e-15
IAPLTR1_Mm	chr14	64468287	64468715	0	0.889	0	457.472	348.728	738.04	10.69	3.88912e-15
IAPEz-int	chr11	71043582	71044248	0	0	0	212.109	122.12	399.943	10.574	2.72779e-14
URR1B	chr9	98782323	98782524	0	0	0	273.225	223.996	226.772	10.5649	4.43735e-15
IAPLTR1_Mm	chr1	48089001	48089474	0	0	0	234.578	110.365	381.389	10.5592	3.22176e-14
B4	chr9	98781451	98781633	0	0	0	286.706	202.445	216.464	10.5279	6.5951e-15
IAPEz-int	chr4	7301550	7302332	0	0	0	252.553	128.651	290.68	10.4491	2.50799e-14
IAPLTR2_Mm	chr18	40713130	40713607	0	0	0	201.324	121.467	309.235	10.3576	5.35166e-14
IAPLTR2_Mm	chr16	98100346	98100821	0	0	0	168.069	60.081	362.835	10.2678	2.47424e-08
IAPLTR2_Mm	chr14	6899932	6900421	0	0	0	150.094	112.324	331.912	10.2658	1.63785e-13
MTB_Mm	chr9	98775733	98775961	0	0	0	253.452	147.589	181.418	10.2504	5.09622e-14
IAPLTR2_Mm	chr6	61512055	61512535	0	0	0	168.968	90.774	327.789	10.2496	2.45495e-13
IAPEz-int	chr16	58653925	58655141	0	1.778	0	727.101	322.606	979.243	10.2305	3.738e-17
IAPLTR1_Mm	chr4	62573624	62574038	0	0.889	0	334.341	227.261	548.376	10.2116	8.65187e-14
IAPEz-int	chr15	73081764	73083466	0	0	0	170.765	91.427	305.111	10.1991	2.68781e-13
IAPEz-int	chr1	48089475	48090667	0	0	0	187.842	103.835	274.188	10.1972	1.57821e-13
Lx8b	chr16	80300394	80300727	0	0	0	224.691	62.693	274.188	10.1945	1.58473e-09
IAPLTR2_Mm	chr5	140529820	140530291	0	0	0	169.867	107.753	268.003	10.1437	1.94026e-13
MMERVK10D3_I-int	chr8	123172951	123177946	0	0	0	148.296	156.079	235.018	10.1304	1.01653e-13
IAPEz-int	chr18	40712170	40712431	0	0	0	146.499	72.488	309.235	10.1043	1.57501e-09
IAPLTR2_Mm	chr11	19793239	19793695	0	0	0	159.98	95.998	272.126	10.0953	3.48207e-13
IAPEz-int	chr14	64466959	64468286	0	0	0	177.057	100.57	243.264	10.0776	2.72377e-13
L1_Mus3	chr9	98774528	98774990	0	0.889	0	390.963	363.748	218.526	10.0328	1.40675e-13
IAPLTR1_Mm	chr11	22340152	22340536	0	0	0	115.042	84.243	288.619	9.97746	1.38116e-12
IAPEz-int	chr2	17751058	17752306	0	0.889	0	344.227	156.732	441.175	9.9749	4.8006e-13
IAPEz-int	chr10	83787829	83789030	0.583	1.778	1.257	1189.97	592.316	1556.48	9.9496	3.10415e-26
RLTR10-int	chr4	115605001	115605898	0	0	0	152.79	96.651	218.526	9.92149	6.19778e-13
IAPEz-int	chr3	111794372	111797325	0	0	0	171.664	72.488	222.649	9.91841	1.21827e-12
IAPEz-int	chrX	54230886	54232213	0	0	0	159.082	94.692	212.341	9.91654	6.30936e-13
ERVB4_1B-I_MM-int	chr7	103577032	103579791	0.583	0	0	311.872	77.713	505.083	9.91292	1.15767e-08
IAPEz-int	chr7	82740569	82741546	0	0	0	132.119	83.59	249.449	9.90943	1.23925e-12
IAPEz-int	chr4	62867307	62868295	0	0.889	0	349.62	124.079	406.128	9.87613	1.28885e-12
IAPEz-int	chr7	144353113	144353358	0	0	0	144.701	90.774	216.464	9.87004	9.4194e-13
IAPEz-int	chr8	94620175	94621485	1.165	9.782	1.257	3834.14	2189.67	5269.36	9.86589	8.87799e-40
IAPLTR1_Mm	chr11	115761649	115762001	0	0	0	117.738	50.285	276.25	9.85468	6.20853e-08
IAPEz-int	chr4	30229036	30235484	0	0	0	154.588	88.162	202.033	9.84854	1.00054e-12
IAPEz-int	chr5	140530292	140533187	0	0.889	1.257	590.489	311.505	657.639	9.8432	1.11976e-16
IAPEz-int	chr6	117338390	117339635	0	0	0	134.815	60.734	245.326	9.84254	2.05504e-09
IAPEz-int	chr5	143427624	143428991	0	0	0	153.689	76.407	212.341	9.83964	1.53115e-12
IAPEz-int	chr2	152207987	152210933	0	0	0	142.005	84.896	214.403	9.83505	1.29025e-12
IAPLTR1_Mm	chr6	97372257	97372626	0	0	0	124.03	44.407	263.88	9.81558	1.13582e-07
IAPLTR1_Mm	chr9	110975448	110975866	0	0	0	147.398	50.938	228.834	9.79789	7.19147e-09
IAPLTR2_Mm	chr6	112241495	112241969	0	0	0	111.447	65.305	247.388	9.78583	2.31709e-09
IAPEz-int	chr11	19789090	19792036	0	0.889	0	239.97	131.916	445.298	9.76622	2.39115e-12
IAPEz-int	chr16	33850897	33852202	0	0	0	130.321	47.673	237.08	9.75628	2.37344e-08
IAPLTR1_Mm	chr6	4363022	4363403	0	0	1.257	249.857	138.446	420.559	9.75202	2.03956e-12
IAPEz-int	chr18	89616292	89617022	0.583	0	0	279.516	127.345	385.512	9.72771	2.34008e-12
IAPEz-int	chr6	139829749	139830943	0	0	0	151.891	55.509	202.033	9.72713	5.26104e-12
IAPEz-int	chr2	12045331	12045932	0	0.889	0	221.096	131.263	443.236	9.72697	3.1048e-12
IAPLTR1a_Mm	chr16	32579232	32579585	0	0	0	102.459	52.244	249.449	9.71707	3.54168e-08
MLT1L	chr10	84750102	84750320	1.165	0	0	446.687	395.095	521.576	9.71467	2.14923e-16
IAPLTR1_Mm	chr14	7357405	7357808	0	0	0	125.827	59.427	220.587	9.71087	5.83235e-12
IAPEz-int	chr3	64657927	64660901	0	0.889	0	271.427	107.753	399.943	9.6982	4.1496e-12
IAPEz-int	chr2	156114793	156117741	0	0	0	139.309	92.08	166.987	9.69088	1.76501e-12
IAPEz-int	chr7	62840590	62841324	0	0	0	131.22	71.835	195.849	9.68767	3.55075e-12
RLTR44-int	chrX	140808324	140808838	0	0	2.513	543.753	417.298	432.928	9.67878	1.12434e-16
IAPLTR1a_Mm	chr3	92185401	92185738	0	0	0	136.612	62.04	195.849	9.67185	5.21479e-12
IAPEz-int	chr16	70274512	70275215	0	0	0	159.98	67.264	164.925	9.66872	3.8572e-12
IAPEz-int	chr4	46511455	46515581	0.583	1.778	2.513	1088.4	515.256	1904.88	9.66146	4.93743e-27
IAPLTR1_Mm	chr11	108404043	108404445	0	0	0	129.422	66.611	195.849	9.66145	4.78125e-12
IAPEz-int	chr8	13719642	13720858	0	0	0	106.054	81.631	204.095	9.65902	3.9725e-12
IAPLTR2_Mm	chr19	20459952	20460428	0	0	1.257	206.716	109.059	439.113	9.65026	7.1137e-12
IAPEz-int	chr13	98083174	98089731	0.583	0	0	227.388	152.16	371.081	9.64807	2.39804e-12
IAPEz-int	chr11	86845980	86848979	0.583	0	0	229.185	83.59	432.928	9.64805	6.82853e-09
IAPLTR1_Mm	chr8	128557590	128557994	0	1.778	1.257	600.376	361.136	1098.81	9.6393	1.98833e-20
MT2B2	chr9	98780684	98781246	0	0.889	1.257	570.716	411.421	362.835	9.63927	2.01762e-16
IAPEz-int	chr7	15596220	15602618	0	0	0	135.714	54.856	193.787	9.63393	8.18262e-12
IAPEz-int	chr14	29762959	29765897	0	0	0	128.523	79.019	175.233	9.62944	3.43403e-12
IAPEz-int	chr18	46439531	46440460	0	0	0	107.852	43.101	228.834	9.6276	8.75884e-08
IAPEz-int	chr2	177608101	177609207	0.583	0	0	257.047	120.814	352.527	9.60948	4.21744e-12
IAPLTR1_Mm	chr16	79943076	79943488	0	0	0	125.827	48.326	199.972	9.60532	6.93505e-09
IAPLTR2_Mm	chr7	144349562	144350042	0	0	0	109.649	71.835	195.849	9.6044	5.97639e-12
IAPEz-int	chr14	6899211	6899921	0.583	0	0	269.63	144.977	309.235	9.59809	2.56602e-12
IAPEz-int	chr14	65178958	65181897	0	0	0	150.094	72.488	150.494	9.5974	4.34543e-12
ERVB4_1B-I_MM-int	chr7	103579919	103581055	0	0.889	0	273.225	62.693	389.636	9.59494	2.28078e-11
IAPLTR1_Mm	chr10	65955787	65956188	0	0	0	85.383	65.305	220.587	9.59229	3.93104e-09
L1MC4	chr1	160810742	160811225	0	0	0	128.523	156.079	80.401	9.59025	3.43696e-12
IAPEz-int	chr11	31447924	31454362	0	0	0	149.195	100.57	117.509	9.58477	2.62761e-12
IAPEz-int	chr5	12167913	12169156	0	0	1.257	230.084	130.61	358.712	9.58245	4.27182e-12
IAPEz-int	chr14	80626168	80627366	0	0	0	140.207	58.774	171.11	9.5812	7.90514e-12
B3	chr19	4957463	4957644	0	0	0	74.598	78.366	218.526	9.57886	1.17175e-11
IAPLTR1_Mm	chr8	94621486	94621872	0.583	0.889	0	333.442	252.077	674.131	9.57488	2.796e-15
RMER1B	chr1	160813702	160814303	0	0	0	128.523	152.814	74.216	9.55363	4.66641e-12
MTB	chr1	160814754	160815158	0	0	0	129.422	117.549	109.263	9.54413	2.80255e-12
IAPEz-int	chr16	98102141	98103167	0	0	0	111.447	47.673	197.91	9.53712	9.98608e-09
IAPEz-int	chr8	61368209	61371174	0	0	0	120.435	43.754	189.664	9.52494	1.55253e-08
IAPEz-int	chr11	100663231	100665961	0.583	0	0	204.919	100.57	383.451	9.52284	1.22503e-11
IAPLTR1_Mm	chr3	82487628	82488004	0	0	0	110.548	39.183	199.972	9.50825	7.96046e-08
ORR1A4	chr9	98676818	98677152	0	0	0	124.928	75.754	150.494	9.50656	6.02776e-12
ORR1A3	chr13	21629569	21629817	0.583	0	0	204.02	107.1	364.897	9.49538	1.11918e-11
IAPEz-int	chr1	10730213	10736663	0	0	0	125.827	58.121	162.864	9.48552	1.23577e-11
IAPEz-int	chr5	38131759	38134335	0	0	0	131.22	43.754	162.864	9.45837	6.43493e-09
IAPEz-int	chr7	48490915	48492065	0	0	0	119.536	48.979	171.11	9.45316	2.19309e-11
IAPEz-int	chr16	32195889	32196602	0	0	0	93.472	47.02	195.849	9.45019	1.98648e-08
IAPEz-int	chr10	122303988	122306937	0	0	0	127.625	68.57	140.186	9.44533	9.5504e-12
IAPLTR1_Mm	chr1	45734076	45734426	0	0	0	85.383	63.346	189.664	9.44273	2.01936e-11
IAPEz-int	chr2	160635383	160638100	0	0	0	114.143	45.713	175.233	9.43251	2.91068e-11
IAPLTR2_Mm	chr8	124120288	124120769	0	0	0	88.079	72.488	173.171	9.42447	1.45611e-11
IAPEz-int	chr16	71687359	71690184	0	0	0	90.775	47.02	189.664	9.41115	1.72919e-08
IAPLTR1_Mm	chr3	26346858	26347272	1.748	0.889	2.513	993.136	520.48	1876.02	9.40794	4.35461e-28
IAPEz-int	chr11	74540564	74541733	1.165	3.557	2.513	1450.61	888.147	2294.52	9.40188	8.18064e-35
IAPEz-int	chr5	151471114	151471852	0	0	0	105.156	73.142	148.433	9.39864	1.1534e-11
IAPLTR1_Mm	chr7	94988366	94988776	0	0	0	90.775	53.55	181.418	9.38755	3.12775e-11
IAPEz-int	chr6	27117519	27123916	0	0	0	127.625	59.427	136.063	9.38664	1.67002e-11
IAPEz-int	chr2	36014890	36015512	0	0	0	115.941	42.448	162.864	9.38469	9.18849e-09
IAPEz-int	chr6	112238058	112240411	0	0	0	96.168	68.57	158.74	9.38079	1.60824e-11
IAPEz-int	chr6	71959077	71960384	1.748	8.003	2.513	2673.83	1464.79	3873.68	9.37744	8.48513e-40
RLTR9D	chr7	13193732	13194130	0	0	0	107.852	62.04	150.494	9.36896	1.79789e-11
IAPEz-int	chr17	27268756	27269424	0	0	1.257	168.968	113.631	338.096	9.36619	1.86514e-11
IAPEz-int	chr8	114328030	114328694	0	0	0	114.143	57.468	146.371	9.35926	2.1131e-11
IAPEz-int	chr7	39778412	39781410	0	0	0	100.662	43.754	171.11	9.35763	1.15208e-08
IAPLTR1_Mm	chr10	31088569	31088965	0	0	0	81.788	79.672	156.679	9.35656	1.65195e-11
IAPEz-int	chr6	61511414	61512031	0	0	0	86.282	59.427	173.171	9.35651	2.89184e-11
IAPEz-int	chr1	115888995	115890235	0	0	0	110.548	52.897	152.556	9.34846	2.74436e-11
IAPEz-int	chr13	32940865	32942951	0.583	0	0	187.842	108.406	311.296	9.34041	1.86598e-11
IAPLTR2_Mm	chr2	12045956	12046427	0	1.778	0	355.911	186.119	552.499	9.34	1.17118e-14
IAPEz-int	chr18	60532042	60533321	0	0	0	100.662	35.265	175.233	9.33904	1.18156e-07
IAPEz-int	chr2	148410958	148412265	4.078	6.225	8.797	3917.72	2296.12	5599.21	9.33239	6.9309e-50
IAPEz-int	chr4	74930836	74932199	0	0.889	0	187.842	104.488	311.296	9.32678	2.11106e-11
IAPEz-int	chr18	18977344	18983780	0	0	0	95.269	45.713	171.11	9.32606	5.05053e-11
IAPLTR1_Mm	chr11	90834464	90834934	0	0	0	119.536	65.958	123.694	9.32459	1.73922e-11
IAPEz-int	chr10	78020624	78021949	0.583	1.778	0	451.18	275.587	853.487	9.31414	7.06931e-19
IAPLTR2_Mm	chr11	18813281	18813762	0.583	0	0	191.437	120.161	284.496	9.31375	1.51658e-11
IAPEz-int	chr5	129439167	129442440	0	0.889	0	230.983	97.304	265.942	9.30746	2.15895e-11
URR1A	chr10	84750616	84750814	0	0	0	113.244	117.549	68.032	9.30317	1.66876e-11
L1_Mus1	chr8	102032374	102038559	0	0	0	131.22	97.957	70.093	9.30218	1.75916e-11
IAPLTR2_Mm	chr8	100518633	100519107	0	0	0	101.561	50.285	154.617	9.30184	3.94894e-11
IAPLTR1_Mm	chr7	119412731	119413066	0	0	0	93.472	79.019	129.879	9.28857	1.6796e-11
IAPLTR2_Mm	chr2	165679108	165679593	0	0	0	95.269	53.55	154.617	9.28638	3.865e-11
IAPLTR2_Mm	chr5	140534474	140534945	0.583	0	1.257	328.049	191.343	515.391	9.27845	1.43589e-14
IAPEz-int	chr5	75305736	75308454	0	0	0	126.726	41.142	131.94	9.27712	5.93544e-11
IAPEz-int	chrX	114297195	114301190	0	0	0	107.852	60.081	131.94	9.27535	2.68481e-11
IAPEz-int	chr14	113288492	113289708	0.583	0	0	195.931	114.284	268.003	9.27025	1.89925e-11
IAPEz-int	chr18	28963913	28965280	0	0.889	0	198.627	93.386	286.557	9.26624	3.10806e-11
IAPLTR2_Mm	chr4	7302333	7302812	0	0	0	116.84	54.856	125.755	9.26591	3.28023e-11
IAPLTR1_Mm	chr7	83928582	83928983	0	1.778	0	278.617	168.487	589.607	9.25793	4.10154e-14
IAPLTR1_Mm	chr17	80853945	80854298	0	0	0	74.598	50.285	173.171	9.25569	7.36109e-11
IAPEz-int	chr8	100249086	100251814	0	0	0	90.775	35.265	166.987	9.25148	1.12035e-07
IAPEz-int	chr13	99818586	99819519	0	0.889	0	211.21	86.856	274.188	9.25126	3.68938e-11
IAPLTR1_Mm	chr16	12976328	12976733	0	0	0	79.091	81.631	134.002	9.24884	2.33143e-11
IAPEz-int	chr11	19792157	19792402	0	0	0	71.002	52.244	173.171	9.2473	7.56396e-11
IAPEz-int	chr2	12044704	12044896	0	0	0	122.232	50.285	119.571	9.2413	4.40097e-11
ORR1B1	chr1	160812941	160813316	0	0	0	105.156	114.937	65.97	9.24077	2.34088e-11
IAPEz-int	chr16	86075187	86077700	0	0	0	90.775	55.509	146.371	9.23376	4.46934e-11
IAPEz-int	chr7	144350043	144352998	0	0.889	1.257	273.225	198.527	548.376	9.22384	1.85256e-14
IAPLTR1_Mm	chr17	8215851	8216336	0	0	0	76.395	33.306	177.294	9.22152	4.76782e-07
IAPEz-int	chr13	86773056	86774382	0	0	0	67.407	48.326	171.11	9.21797	2.59216e-08
IAPEz-int	chr4	43300857	43301444	0	0.889	1.257	411.635	174.364	424.682	9.21561	1.43064e-14
IAPEz-int	chr2	98800289	98801505	0	2.668	1.257	687.556	350.034	1016.35	9.21274	9.32395e-23
IAPLTR2a	chr12	113200732	113201142	0	0	0	69.205	39.836	175.233	9.20648	1.50114e-07
IAPEz-int	chr4	10868358	10871033	0	0	0	77.294	41.142	162.864	9.19043	3.72657e-08
IAPEz-int	chr11	22578079	22579384	0	0	0	102.459	43.754	136.063	9.18403	7.99662e-11
IAPEz-int	chr13	38110043	38111347	0.583	0	0	165.373	90.121	288.619	9.17956	5.67809e-11
IAPLTR1a_Mm	chr16	74778663	74778999	0	0	0	79.091	39.183	160.802	9.17928	4.91374e-08
IAPEz-int	chr4	52890719	52891991	0	7.114	2.513	1751.69	1148.06	2523.35	9.17739	7.18411e-14
IAPEz-int	chr16	80304762	80306052	0	0	0	92.573	58.121	129.879	9.1754	4.75015e-11
IAPEz-int	chr3	13794036	13794722	0	0	0	94.37	51.591	134.002	9.17109	6.14994e-11
RMER1B	chr3	51626281	51627324	0	0	0	119.536	47.02	111.324	9.16987	6.86648e-11
IAPLTR2_Mm	chrX	95349875	95350341	0	0	0	89.877	53.55	131.94	9.14649	6.47975e-11
IAPLTR1_Mm	chr4	41454735	41455133	0	1.778	0	292.998	192.65	470.036	9.14591	2.40529e-14
IAPEz-int	chr5	22201635	22202776	0	0	0	95.269	35.918	140.186	9.13977	2.91617e-08
IAPEz-int	chr11	85285923	85292328	0	2.668	0	470.953	203.098	801.948	9.13897	2.95776e-10
IAPEz-int	chr1	139725170	139726451	0	0	0	102.459	47.02	121.632	9.1279	8.28722e-11
IAPLTR2_Mm	chr10	88964137	88964375	0	0	0	102.459	39.183	127.817	9.11735	1.29718e-10
IAPEz-int	chr2	94604283	94607301	0	0	0	88.978	41.142	140.186	9.11717	1.31929e-10
IAPEz-int	chr3	42820599	42827049	0.583	0	0	169.867	84.243	263.88	9.10888	7.92978e-11
IAPEz-int	chrX	137965624	137968000	0	0	0	78.193	41.142	148.433	9.10028	1.64188e-10
IAPEz-int	chr7	108429582	108430853	0	2.668	2.513	756.761	482.603	1175.09	9.09864	5.54177e-26
IAPEz-int	chr11	18806821	18813280	0	0.889	1.257	319.961	169.14	443.236	9.09751	3.10549e-14
MTB_Mm	chr9	98774330	98774527	0.583	0	0	215.704	175.67	113.386	9.0932	3.69716e-11
IAPEz-int	chr14	78335175	78336423	0.583	0	1.257	284.01	164.568	461.79	9.09245	5.67131e-14
RLTR17	chr9	98776246	98776704	0	0	0	101.561	85.549	70.093	9.08076	4.94464e-11
IAPEz-int	chrX	45469892	45473153	0	0	0	88.079	45.06	129.879	9.07853	1.22939e-10
IAPLTR2_Mm	chr4	9401186	9401619	0	0	0	82.686	31.999	144.309	9.07223	1.41035e-07
RSINE1	chr7	104264244	104264309	0	0	0	79.99	74.448	105.14	9.07041	5.21288e-11
IAPEy-int	chr1	23785426	23786104	0	0.889	0	177.057	86.203	241.203	9.06765	8.02323e-11
IAPEz-int	chr1	21582106	21582853	0	0	0	109.649	40.489	107.201	9.05639	1.49411e-10
IAPLTR2_Mm	chr7	62840092	62840551	0	0	0	106.054	32.652	115.448	9.04689	3.56475e-08
IAPEz-int	chr8	126413993	126415196	1.748	3.557	1.257	1047.96	541.378	1892.52	9.03502	4.59965e-30
IAPEz-int	chr1	148485823	148487081	0	0	0	89.877	41.142	123.694	9.03285	1.70818e-10
IAPEz-int	chr10	129925609	129928254	0	0	0	97.965	40.489	115.448	9.03191	1.67227e-10
L1MDa	chr5	47964389	47965023	0	0	0	86.282	90.121	72.155	9.03023	6.08351e-11
Lx2B	chr16	80302939	80303532	0	0	0	106.054	35.265	111.324	9.0273	2.25094e-10
RMER1A	chr7	142208813	142209801	0	0	0	79.99	41.142	131.94	9.01961	2.03381e-10
L2b	chr9	98778680	98778981	0	0.889	0	212.109	148.895	117.509	9.01104	5.53847e-11
IAPEz-int	chr9	3464924	3466038	0	0.889	0	124.928	73.795	286.557	9.00627	2.27901e-10
IAPEz-int	chr18	17465279	17466115	0	0	0	79.091	47.673	123.694	9.00603	1.5415e-10
IAPLTR2_Mm	chr18	89615820	89616291	0	0	0	62.015	45.06	144.309	9.00508	2.55425e-10
IAPLTR2_Mm	chr3	17958651	17959120	0	0	0	79.091	39.183	131.94	9.00268	2.40762e-10
IAPLTR2b	chr10	55715546	55715886	0	0	0	73.699	37.877	138.125	8.99769	2.8878e-10
IAPEz-int	chr5	54449078	54452141	0	0	0	95.269	37.224	115.448	8.99631	2.3238e-10
IAPEz-int	chr10	112053901	112054614	0	0	0	89.877	38.53	119.571	8.9943	2.25821e-10
IAPLTR1_Mm	chr6	71960385	71960760	0.583	0	0	121.333	84.896	270.065	8.98389	1.86041e-10
IAPEz-int	chr9	110974142	110975447	0	0.889	2.513	408.938	178.282	748.348	8.98308	1.35077e-17
IAPLTR1_Mm	chr17	74765910	74766278	0	0	0	83.585	39.183	123.694	8.98291	2.40742e-10
IAPEz-int	chr10	104823117	104824223	0.583	0.889	0	300.188	135.181	399.943	8.98057	1.64413e-13
IAPEz-int	chr16	15503149	15509540	0.583	0	0	163.575	82.937	226.772	8.97864	1.28122e-10
IAPEz-int	chr2	100418724	100421810	0	0	0	91.674	31.346	119.571	8.97795	5.58294e-08
IAPEz-int	chr9	114874578	114875193	0	0	1.257	166.272	95.345	210.279	8.97235	9.33492e-11
IAPEz-int	chr1	192155834	192156655	0	0.889	0	147.398	88.162	237.08	8.97111	1.27524e-10
IAPLTR1_Mm	chr9	121328088	121328483	0	0	0	81.788	59.427	101.017	8.96686	1.10989e-10
IAPEz-int	chr19	20455948	20458904	0	0	1.257	142.904	79.019	249.449	8.9661	1.75842e-10
IAPLTR2_Mm	chr1	52589866	52590327	0	0	0	77.294	40.489	125.755	8.96349	2.59641e-10
IAPEz-int	chr16	50085372	50087942	0	0	0	82.686	38.53	121.632	8.96136	2.69965e-10
IAPLTR1_Mm	chr14	19012669	19013019	0	0	0	66.509	39.183	138.125	8.96108	3.4638e-10
IAPEz-int	chrX	155779063	155781699	0	0	0	62.015	33.306	144.309	8.95823	2.61354e-07
IAPEz-int	chr11	74129244	74135700	0	0.889	0	161.778	79.019	226.772	8.95672	1.52719e-10
IAPEz-int	chr13	29880987	29883160	0	0	0	84.484	35.265	121.632	8.9529	3.29431e-10
IAPLTR1_Mm	chr3	61274422	61274850	0	0	0	82.686	26.775	127.817	8.94631	3.76218e-07
IAPLTR1_Mm	chr4	68115401	68115788	0	0	0	66.509	60.081	113.386	8.94557	1.5005e-10
IAPLTR2_Mm	chr16	44441703	44442163	0	0	0	62.015	43.101	136.063	8.9446	3.30933e-10
Lx2A	chr10	55732373	55733817	0	0	0	87.18	84.243	61.847	8.94318	1.09812e-10
RLTR24	chr1	160803914	160804366	0	0	0	90.775	89.468	51.539	8.9409	1.38108e-10
IAPA_MM-int	chr10	104824198	104824452	0	0	0	81.788	45.713	111.324	8.9396	2.04904e-10
IAPEz-int	chr12	8403559	8404926	0	0.889	0	158.183	82.284	220.587	8.93652	1.51637e-10
IAPEz-int	chr7	128608337	128609603	0	0	1.257	133.017	48.326	278.311	8.93363	3.71841e-07
IAPLTR1_Mm	chr14	64463380	64463808	0	0	0	87.18	55.509	92.77	8.92925	1.41523e-10
IAPEz-int	chr8	6986120	6987440	0.583	0.889	0	288.504	150.854	362.835	8.92181	1.33254e-13
IAPEz-int	chrX	95351416	95352939	0	0	0	93.472	45.713	94.832	8.91861	2.08714e-10
ORR1A4	chr1	160815669	160815897	0.583	0	0	147.398	152.814	148.433	8.91444	6.47881e-11
IAPLTR1_Mm	chr17	6344863	6345212	0	0	0	81.788	84.896	61.847	8.91335	1.28261e-10
LTR78	chr1	160804673	160805161	0	0	0	79.99	86.203	61.847	8.91044	1.30655e-10
PB1D7	chr7	104263518	104263628	0	0	0	84.484	67.264	78.339	8.90695	1.26406e-10
IAPLTR1_Mm	chr19	52985551	52985973	0	0	0	68.306	51.591	113.386	8.90216	2.23614e-10
MTD	chr6	71954060	71954378	0	0	0	115.941	77.713	30.923	8.90012	4.29222e-10
IAPEz-int	chr11	99713880	99716877	0	0	0	87.18	31.346	113.386	8.89663	4.99728e-10
IAPEz-int	chrX	156580208	156586613	0	0	1.257	160.879	73.795	212.341	8.89203	2.2492e-10
IAPEz-int	chr9	81908124	81912606	0	0.889	0	144.701	68.57	232.957	8.88681	2.95916e-10
IAPEz-int	chr13	22115202	22121762	0	0	0	90.775	33.306	105.14	8.88257	4.53206e-10
L1Md_F2	chr7	13192987	13193412	0	0	0	59.319	47.673	123.694	8.88077	3.4638e-10
IAPEz-int	chr12	3058745	3059521	0	0	0	84.484	45.06	98.955	8.87947	2.56266e-10
IAPEz-int	chr11	10760651	10767080	0	0.889	0	150.993	68.57	222.649	8.87467	2.92547e-10
IAPEz-int	chr8	19488777	19491765	0	0	0	63.812	32.652	129.879	8.87462	1.28621e-07
IAPEz-int	chr7	94987124	94988365	2.33	0.889	1.257	751.368	385.299	1119.43	8.86931	2.88032e-26
IAPEz-int	chr2	15431671	15434683	0	0	0	71.901	36.571	119.571	8.86631	4.77324e-10
IAPEz-int	chr12	73314765	73315478	0	0	0	84.484	34.612	107.201	8.86139	4.68723e-10
IAPEz-int	chr10	88964377	88964964	0	0	0	66.509	37.224	123.694	8.86023	5.18124e-10
IAPLTR1_Mm	chr5	133954408	133954807	0	0	0	70.104	50.285	105.14	8.85509	2.64803e-10
IAPEy-int	chr1	48738189	48740907	0	0	0	79.99	43.754	101.017	8.85296	3.09429e-10
IAPEz-int	chr13	118072114	118073917	0	0	0	87.18	45.713	90.709	8.85209	2.76554e-10
IAPEz-int	chr15	46565833	46566483	0	0	0	84.484	44.407	94.832	8.85002	2.95776e-10
IAPEz-int	chr5	3180805	3181831	0	0.889	0	135.714	70.529	226.772	8.84262	3.42212e-10
IAPLTR2_Mm	chr2	6776981	6777461	0	0	0	78.193	56.815	86.586	8.84185	2.08914e-10
IAPEz-int	chr14	7587785	7591015	0	0	0	87.18	38.53	96.893	8.84167	3.99458e-10
IAPEz-int	chr4	122213406	122214220	0	0	0	58.42	31.346	129.879	8.83122	2.63249e-07
IAPEz-int	chr17	34219699	34220753	0.583	0	0	118.637	77.06	232.957	8.83068	3.55571e-10
MT2B	chr3	104583818	104584377	0	0	0	85.383	74.448	55.662	8.82996	2.20472e-10
IAPEz-int	chr6	102573327	102579805	0.583	0.889	0	241.768	136.487	373.143	8.82559	3.51462e-13
IAPEz-int	chr16	79943489	79944805	0	0	2.513	288.504	121.467	445.298	8.82018	5.88289e-09
IAPLTR1_Mm	chr2	145123355	145123718	0	0	0	63.812	41.795	115.448	8.8195	4.87743e-10
RLTR10	chr4	115603286	115603725	0	0	0	79.99	36.571	103.078	8.81748	5.06805e-10
IAPEz-int	chr1	93110670	93111255	0	0	0	68.306	56.815	92.77	8.81128	2.58752e-10
B1_Mus1	chrX	51751937	51752046	0	0	0	70.104	45.713	103.078	8.81083	3.70129e-10
IAPEz-int	chr1	93107840	93110201	0.583	0	0	147.398	103.182	169.048	8.80848	1.57268e-10
IAPEz-int	chr2	111861626	111862731	0	0	0	83.585	34.612	98.955	8.80305	5.84112e-10
IAPLTR2_Mm	chr3	111798423	111798669	0	0	0	67.407	35.265	115.448	8.80022	6.85948e-10
MIR	chr3	104586523	104586595	0	0	0	79.99	71.835	59.785	8.7995	2.40147e-10
IAPEz-int	chr12	32596825	32597396	0	0	0	57.521	44.407	115.448	8.79366	5.45446e-10
IAPLTR1_Mm	chr10	78020226	78020623	0	0.889	0	96.168	69.876	253.572	8.79309	6.91739e-10
IAPLTR1_Mm	chr17	89942316	89942692	0	0.889	0	113.244	92.08	212.341	8.7901	2.888e-10
IAPEz-int	chr17	13413841	13415151	0	0	0	78.193	28.734	107.201	8.77824	9.69517e-10
IAPEz-int	chr3	61273097	61274421	0	0.889	0	130.321	73.142	210.279	8.77676	4.01327e-10
IAPEz-int	chr11	92099426	92105834	0	0.889	1.257	252.553	129.957	364.897	8.7763	3.32289e-13
IAPLTR2_Mm	chr7	40446198	40446628	0	0	0	54.825	42.448	117.509	8.7746	6.83155e-10
IAPLTR2_Mm	chr18	45295821	45296307	0	0	0	64.711	33.306	115.448	8.76757	8.96023e-10
IAPEy-int	chr2	56065090	56067808	0	0	0	77.294	45.06	88.647	8.76496	4.19843e-10
IAPLTR2_Mm	chr8	67792712	67793186	0	0	0	60.217	35.265	117.509	8.76272	8.91577e-10
IAPA_MM-int	chr8	13715133	13715387	0	0	0	67.407	47.02	96.893	8.76087	4.37151e-10
B2_Mm2	chr9	98779147	98779336	0.583	0	0	172.563	124.079	103.078	8.75493	2.18323e-10
IAPEz-int	chr19	52985974	52987247	0	1.778	1.257	357.709	203.098	546.314	8.74981	1.10758e-17
IAPEz-int	chr10	105676276	105677529	1.748	0	0	321.758	198.527	507.145	8.74922	7.68441e-17
IAPEz-int	chr1	181495914	181499145	0	0	0	84.484	33.306	90.709	8.74656	7.79088e-10
IAPEz-int	chr15	5378610	5385118	0	0	0	79.091	38.53	90.709	8.74438	6.05704e-10
IAPEz-int	chr7	119416343	119417583	0	4.446	2.513	811.585	543.99	1304.97	8.73875	6.99987e-28
IAPEz-int	chr4	43298061	43300420	0	0	1.257	135.714	77.06	189.664	8.73872	3.86753e-10
IAPEz-int	chr5	60807312	60808640	0	0	1.257	125.827	54.856	222.649	8.73824	8.9529e-10
IAPLTR1_Mm	chr18	46439095	46439530	0	0	0	51.23	24.163	129.879	8.73503	3.42352e-06
IAPEy-int	chr3	51102117	51104835	0	0	0	88.079	33.306	84.524	8.73205	8.30121e-10
IAPLTR2_Mm	chr7	97277880	97278355	0	0	0	67.407	39.183	101.017	8.73147	6.89894e-10
IAPLTR1_Mm	chr2	95069699	95070113	0	0	0	58.42	42.448	107.201	8.73081	7.04794e-10
IAPLTR1_Mm	chr1	152662876	152663261	0	1.778	0	221.995	96.651	416.436	8.72991	9.41083e-09
IAPLTR2_Mm	chr14	6895290	6895779	0	0	0	73.699	39.836	92.77	8.72756	6.28759e-10
IAPEz-int	chrX	72875653	72878716	0	0	0	67.407	38.53	101.017	8.72672	7.23056e-10
IAPLTR2_Mm	chr4	7297684	7298160	0	0	0	62.914	50.285	92.77	8.72469	4.77324e-10
IAPEz-int	chr9	121324418	121328087	0.583	0.889	1.257	330.746	208.976	523.637	8.72321	1.30928e-17
IAPEz-int	chr11	121070311	121073364	0.583	0.889	0	240.869	78.366	379.328	8.7217	3.75413e-12
IAPEz-int	chr15	87294298	87300728	0.583	0	0	140.207	67.917	187.602	8.71831	5.28189e-10
MTB	chr10	31102155	31102536	0	0	0	64.711	73.795	61.847	8.71738	3.66876e-10
IAPEz-int	chr5	105422992	105424323	0	0	1.257	140.207	56.162	199.972	8.71536	8.06551e-10
RMER1A	chr18	36463747	36464847	0	0	0	44.04	22.204	136.063	8.71477	1.37578e-05
IAPLTR1_Mm	chr2	166817120	166817469	0	0	0	58.42	24.163	119.571	8.7125	1.3441e-06
IAPEz-int	chr13	114625871	114627087	0.583	1.778	0	333.442	181.548	527.76	8.71227	4.77745e-17
IAPEz-int	chr11	90906206	90907906	0	0	0	55.723	38.53	111.324	8.71062	9.74391e-10
IAPEz-int	chr19	41468488	41469201	0	0	0	65.61	25.469	109.263	8.69901	3.82461e-07
IAPEz-int	chr4	98273070	98274594	0	0	0	60.217	31.999	111.324	8.69666	1.33186e-09
ERVB4_1B-LTR_MM	chr13	62008267	62008790	0	0	0	96.168	32.652	70.093	8.69106	1.10945e-09
IAPEz-int	chr15	27386111	27389858	0	0	1.257	148.296	54.856	185.541	8.68887	8.86961e-10
IAPEz-int	chr11	16228880	16229524	0	0	0	46.736	42.448	113.386	8.68729	1.15022e-09
IAPEz-int	chr6	118569952	118570642	0	0	1.257	123.131	65.958	199.972	8.68679	7.10537e-10
B2_Mm1t	chr4	135456141	135456157	0	0	0	59.319	48.326	92.77	8.68268	6.381e-10
IAPLTR1_Mm	chr4	68967543	68967894	0	0	0	46.736	41.795	113.386	8.68235	1.20335e-09
IAPEz-int	chr7	62841792	62844738	0.583	0.889	0	231.882	118.202	327.789	8.67662	9.9649e-13
IAPEz-int	chr4	96153941	96156615	0	0	0	70.104	30.693	98.955	8.67538	1.31815e-09
IAPEz-int	chr17	60308435	60311144	0	0	1.257	134.815	63.999	185.541	8.67134	7.21376e-10
IAPLTR1_Mm	chr3	13826147	13826536	0	0	0	57.521	31.346	111.324	8.67128	1.5917e-09
IAPEz-int	chr15	12527284	12527942	0	0	0	71.002	37.877	88.647	8.66407	8.96829e-10
IAPEz-int	chr5	133953112	133954407	1.165	2.668	2.513	857.423	460.4	1092.63	8.66139	2.91349e-29
IAPEz-int	chr2	152206813	152207552	0	0	0	71.901	33.959	90.709	8.65564	1.13663e-09
IAPEz-int	chr13	22229866	22232457	0	0	0	66.509	24.816	103.078	8.65547	3.49885e-07
IAPEz-int	chr4	143987448	143988411	0	0.889	0	141.106	63.999	173.171	8.65	7.39475e-10
IAPEy-int	chr16	68625470	68626532	0	0	0	79.091	33.306	82.463	8.64917	1.17196e-09
IAPEz-int	chr1	38705207	38706447	0	0.889	0	103.358	63.346	212.341	8.64595	1.10069e-09
IAPEz-int	chr5	124109764	124110597	2.33	0	6.283	939.21	565.541	1616.27	8.64421	4.25201e-29
IAPEz-int	chr4	42028459	42030996	0	0	0	60.217	25.469	107.201	8.64316	4.14711e-07
IAPLTR1_Mm	chr7	60769747	60770113	0	0	0	43.141	15.02	134.002	8.64198	0.000110317
IAPEz-int	chr7	137894988	137896141	0	0	0	78.193	25.469	90.709	8.6409	2.01584e-09
IAPEz-int	chr5	83589821	83590963	0	0	0	69.205	24.163	98.955	8.64047	3.51527e-07
IAPEz-int	chr6	148170208	148170996	0	2.668	1.257	475.447	257.954	641.146	8.64002	4.48235e-21
IAPEz-int	chr17	6348489	6349680	1.748	6.225	6.283	1722.93	1050.76	2552.22	8.63839	6.43352e-38
IAPA_MM-int	chr13	111500053	111500294	0	0	0	50.331	31.346	113.386	8.63045	2.16671e-09
IAPEz-int	chr10	33887187	33888530	0	0.889	0	123.131	72.488	177.294	8.62716	6.88248e-10
IAPEy-int	chr12	5614160	5616871	0	0	0	62.914	43.101	86.586	8.62645	8.96023e-10
IAPEz-int	chr1	152663262	152664488	0	3.557	1.257	550.045	293.219	876.164	8.62634	7.39483e-23
IAPLTR2_Mm	chr14	29761337	29761802	0	0	0	52.128	38.53	103.078	8.62385	1.4065e-09
PB1D9	chr1	160811423	160811494	0	0	0	67.407	96.651	22.677	8.62102	4.35482e-07
IAPLTR1_Mm	chr11	121074494	121074906	0	0	0	62.914	25.469	101.017	8.61661	2.73316e-07
IAPLTR1_Mm	chr2	17752307	17752754	0.583	1.778	0	272.326	155.426	546.314	8.61258	3.15954e-16
IAPEz-int	chrX	120977114	120983552	0	0.889	2.513	364	175.67	480.344	8.61188	2.96619e-17
MTC	chr16	80302228	80302634	0	0	0	86.282	35.265	65.97	8.60567	1.35923e-09
IAPEz-int	chr6	148169894	148170155	0	0	0	65.61	45.06	78.339	8.60542	8.80278e-10
IAPEz-int	chr15	8548515	8551468	0	0.889	0	115.941	58.121	193.787	8.60427	1.26701e-09
IAPEz-int	chr13	87556686	87560673	0.583	0	0	114.143	58.774	193.787	8.60383	1.27431e-09
B1F	chr14	19015990	19016113	0	0	0	58.42	35.265	96.893	8.60278	1.53703e-09
IAPEz-int	chr11	117500146	117502899	0.583	0	1.257	207.615	101.223	340.158	8.60047	2.49108e-12
IAPEz-int	chr7	9748283	9752735	0.583	0	0	128.523	52.244	183.479	8.59647	1.47395e-09
B1_Mur1	chr9	98781307	98781450	0	0	0	63.812	54.203	68.032	8.59429	7.5045e-10
IAPEz-int	chr2	163789377	163795755	0	0.889	1.257	226.489	118.202	307.173	8.58008	1.03667e-12
MamGyp-int	chrX	73398416	73398712	0.583	0	0	132.119	53.55	173.171	8.57589	1.4613e-09
L1MC	chr13	21629136	21629416	0	0	0	65.61	28.081	92.77	8.57406	2.34208e-09
IAPEz-int	chrX	137963945	137965623	0	0	0	56.622	24.816	101.017	8.56176	4.32818e-07
IAPEz-int	chr14	14333457	14339893	0	0	0	45.837	29.387	107.201	8.55927	3.3472e-07
IAPLTR2_Mm	chr2	16581082	16581556	0	0	0	62.914	45.713	74.216	8.55899	1.07653e-09
IAPLTR1_Mm	chr17	69541896	69542282	0	0	0	61.116	32.652	90.709	8.5576	1.97571e-09
IAPEy-int	chr1	112440520	112443229	0	0	0	44.938	35.918	103.078	8.54445	2.56719e-09
IAPEz-int	chr12	111388575	111389776	0.583	3.557	0	534.766	244.24	785.456	8.54377	4.2343e-22
IAPEz-int	chr6	148169774	148169898	0	0	0	54.825	24.163	101.017	8.54223	5.97494e-07
IAPEz-int	chrX	62078111	62084622	0	0.889	1.257	211.21	99.263	323.665	8.53489	2.511e-12
IAPEz-int	chr7	138262165	138263483	0.583	0.889	0	204.02	95.345	315.419	8.53437	4.11676e-12
IAPEz-int	chr19	20459371	20459951	0.583	0.889	1.257	282.212	142.365	511.268	8.53434	3.4033e-16
IAPLTR2_Mm	chr2	6773059	6773539	0	1.778	1.257	270.528	151.507	536.007	8.53302	2.72476e-16
IAPEz-int	chr10	88965484	88967840	0	0	0	69.205	26.775	84.524	8.53091	2.90844e-09
IAPEz-int	chr11	12510916	12512034	1.748	2.668	0	666.884	310.198	820.502	8.53063	4.8143e-25
IAPEz-int	chr14	78788244	78789308	0	4.446	2.513	765.748	397.707	1144.17	8.52986	5.23981e-26
IAPLTR2a	chr4	143988412	143988830	0	0	0	49.432	21.551	107.201	8.52882	2.91166e-06
IAPEz-int	chr7	11055700	11058282	0.583	0	0	105.156	41.142	197.91	8.52787	4.01737e-07
IAPEz-int	chr3	17957991	17958650	0	0	0	55.723	30.693	94.832	8.52757	2.71051e-09
B3A	chr2	56775222	56775399	0	0	0	26.963	22.857	127.817	8.52632	6.3571e-05
IAPEz-int	chr3	51616815	51623138	1.748	3.557	1.257	864.613	385.952	1195.71	8.5255	2.87713e-28
IAPEy-int	chr2	56067809	56068870	0	0	0	57.521	41.795	80.401	8.52549	1.5077e-09
IAPEz-int	chr9	73296742	73300018	0	0	0	63.812	37.224	78.339	8.52476	1.70014e-09
ORR1F	chr7	40441956	40442273	0	0	0	53.027	42.448	84.524	8.52402	1.6067e-09
IAPLTR1_Mm	chr10	84744590	84744995	0	1.778	1.257	230.084	222.69	490.652	8.51959	5.60973e-17
B4	chr9	98780644	98780683	0	0	0	79.99	41.795	53.601	8.51926	1.6481e-09
IAPEz-int	chr18	40709107	40712059	0	0	2.513	193.235	114.937	321.604	8.51201	1.99033e-12
IAPLTR1_Mm	chr3	104588190	104588593	0	0	0	45.837	44.407	88.647	8.5115	1.89228e-09
IAPEz-int	chr11	20516781	20519973	0	0.889	0	115.941	75.101	152.556	8.51037	9.95334e-10
IAPEz-int	chr10	21211785	21212932	0	0	0	62.015	27.428	88.647	8.5062	3.26218e-09
IAPEz-int	chr4	91972769	91979181	0	0	1.257	109.649	66.611	166.987	8.50522	1.3756e-09
IAPEz-int	chr18	28442666	28446171	0	0	0	48.533	23.51	103.078	8.50219	1.2446e-06
IAPEz-int	chr4	42380670	42383207	0	0	0	59.319	18.285	96.893	8.50057	4.04482e-06
IAPEz-int	chr2	144631210	144631883	0	0	0	62.015	33.959	80.401	8.49689	2.2582e-09
IAPLTR1_Mm	chr1	48093937	48094289	0	0	0	65.61	28.081	82.463	8.49444	3.13778e-09
IAPEz-int	chr12	54625333	54626812	0	0	0	71.901	34.612	68.032	8.49421	2.13809e-09
IAPLTR1_Mm	chr9	121024682	121025095	0	0	0	45.837	20.898	107.201	8.49384	4.64131e-06
IAPEz-int	chr8	100598531	100600893	0	0	0	52.128	13.714	107.201	8.49006	5.05759e-05
IAPEz-int	chr16	81072153	81073467	0	0	0	62.914	28.081	84.524	8.48692	3.30526e-09
IAPEz-int	chr2	138035456	138036648	0.583	1.778	1.257	420.622	227.261	560.745	8.48566	1.42946e-20
IAPEz-int	chr1	101978505	101984960	0.583	0.889	0	212.109	99.263	282.434	8.48481	3.87597e-12
IAPEz-int	chr8	124582133	124582768	0.583	0.889	0	187.842	88.815	317.481	8.48425	7.08289e-12
IAPEz-int	chr1	113016442	113022829	0	1.778	0	188.741	94.692	323.665	8.48373	5.10563e-12
IAPEz-int	chr7	131998714	131999403	0	0.889	0	115.941	84.243	136.063	8.48347	8.97839e-10
IAPEz-int	chr2	99545701	99552173	0.583	0	0	105.156	50.938	181.418	8.48227	2.68663e-09
IAPEz-int	chr5	33331619	33332249	0	0	0	43.141	48.979	82.463	8.48072	1.99465e-09
IAPLTR1_Mm	chr5	83021160	83021511	0	0	0	66.509	36.571	70.093	8.47961	2.08151e-09
IAPLTR1a_Mm	chr3	146090041	146090395	0	0	0	60.217	40.489	72.155	8.47448	1.87929e-09
IAPLTR1_Mm	chr9	10198269	10198675	0	0	0	62.914	41.142	68.032	8.47268	1.82651e-09
IAPLTR2_Mm	chr18	45291795	45292279	0	0	0	37.748	32.652	105.14	8.47246	4.99423e-09
IAPLTR2_Mm	chr4	115605899	115606374	0	0	0	57.521	30.04	86.586	8.4722	3.30013e-09
IAPEz-int	chr3	78741710	78744565	0	0	0	59.319	20.898	90.709	8.46893	1.02876e-06
IAPEz-int	chr7	119413067	119416343	2.33	9.782	7.54	2282.86	1229.69	3141.82	8.465	5.0451e-38
IAPEz-int	chr6	59693338	59694570	0	0	0	62.015	30.04	80.401	8.46283	3.22255e-09
IAPEz-int	chr15	97550589	97557083	0.583	0	0	124.03	50.938	156.679	8.46147	2.45195e-09
L1_Mus2	chr15	43335900	43337598	0	0	0	66.509	62.04	37.108	8.46121	2.0304e-09
IAPEz-int	chr6	38276778	38280017	0	0	0	61.116	24.816	86.586	8.45956	4.68639e-09
IAPEz-int	chr1	175044659	175047949	0	0	1.257	102.459	48.979	181.418	8.4572	3.2399e-09
IAPEz-int	chr1	127895636	127896855	0.583	0	2.513	301.985	167.834	424.682	8.4555	1.11976e-16
IAPEz-int	chr12	61290314	61293367	0	0.889	0	104.257	56.815	171.11	8.45546	2.31709e-09
IAPEz-int	chr9	123743070	123749457	2.913	4.446	3.77	1260.97	643.254	1933.75	8.4549	1.43951e-34
ERVB4_1B-I_MM-int	chr13	62008791	62009925	0.583	3.557	2.513	889.778	461.053	766.902	8.45215	8.34106e-29
B1_Mus1	chr5	16284120	16284264	0	0	0	47.635	48.326	74.216	8.4496	1.99714e-09
IAPEz-int	chr18	56341308	56341980	0	0	0	68.306	34.612	65.97	8.44605	2.64838e-09
IAPEy-int	chr1	142612993	142615706	0	0	0	57.521	62.04	45.354	8.4454	1.83893e-09
IAPEz-int	chr8	72231964	72232613	2.913	5.335	5.027	1439.82	862.678	2156.39	8.44078	6.43352e-38
IAPEz-int	chr3	9091822	9093123	0	0	0	61.116	19.591	86.586	8.43875	1.43152e-06
IAPEz-int	chr16	98100822	98101514	0	2.668	0	275.022	139.753	488.591	8.4344	1.84254e-09
IAPEz-int	chrX	95350342	95350987	0.583	0	0	103.358	62.04	160.802	8.43394	2.10371e-09
IAPLTR1_Mm	chr6	73212711	73213063	0	0	0	44.938	26.775	98.955	8.4329	6.18401e-09
IAPEz-int	chr3	116762055	116765001	0	0	0	57.521	32.652	78.339	8.42835	3.31411e-09
IAPLTR1_Mm	chr3	104594994	104595397	0	1.778	1.257	195.931	184.16	509.206	8.42698	4.24048e-16
IAPEz-int	chr15	26906265	26909549	0	0.889	0	111.447	66.611	146.371	8.42601	1.73311e-09
IAPLTR1_Mm	chr3	64657558	64657926	0	0	0	47.635	21.551	96.893	8.42542	1.83041e-06
IAPEz-int	chr16	82241522	82242738	0	0.889	2.513	314.568	145.63	434.99	8.42097	2.04401e-16
Lx7	chr5	12157998	12158461	0	0	0	76.395	62.693	20.616	8.41974	5.42023e-09
IAPEz-int	chr6	118571079	118573431	0	0	0	58.42	26.775	82.463	8.41791	4.87457e-09
IAPEz-int	chr2	81460790	81463529	0	0	0	60.217	24.816	82.463	8.41722	5.47549e-09
IAPEz-int	chr9	98766976	98768082	0	0.889	2.513	311.872	159.344	418.497	8.41658	1.19137e-16
IAPEz-int	chr17	21339186	21345725	0.583	0	0	113.244	53.55	154.617	8.41427	2.76065e-09
IAPEz-int	chr7	97274481	97276831	0	0	0	53.027	33.306	80.401	8.40959	3.68669e-09
Charlie12	chr9	22397928	22398212	0	0	0	63.812	67.917	26.8	8.4083	3.90164e-09
IAPLTR2_Mm	chr17	22635650	22636120	0	0	0	46.736	15.673	101.017	8.40545	2.27793e-05
IAPEy-int	chr8	51734673	51735351	0	0	0	37.748	40.489	88.647	8.40479	4.23512e-09
IAPEz-int	chr10	50491660	50492328	0	0	0	46.736	24.816	94.832	8.39673	7.52027e-09
ERVB4_1B-I_MM-int	chr7	4388777	4389904	0	0	0	48.533	21.551	92.77	8.39655	1.34861e-06
B4A	chr7	129559412	129559567	0	0	0	69.205	40.489	51.539	8.39551	2.90252e-09
IAPEz-int	chr1	142356641	142358631	0	0	0	48.533	26.775	90.709	8.39543	6.28339e-09
IAPA_MM-int	chr3	96493948	96494202	0.583	1.778	0	301.985	231.832	300.988	8.39533	3.1688e-17
IAPEz-int	chr10	32937090	32937824	0	0	0	58.42	28.081	78.339	8.39513	4.85696e-09
IAPEz-int	chr1	160819505	160820689	4.661	12.449	15.08	3210.39	1976.78	5234.31	8.39063	1.06236e-40
L1Md_F2	chrX	143483081	143483788	0.583	0	0	121.333	97.957	90.709	8.38595	1.35735e-09
IAPEz-int	chr5	146542369	146545056	0	0	0	46.736	25.469	92.77	8.38465	7.44785e-09
IAPEz-int	chr7	73175400	73181789	0	1.778	0	212.109	98.61	253.572	8.38385	4.99274e-12
IAPEz-int	chr10	80977104	80977166	0	0	0	57.521	18.938	84.524	8.38252	1.81989e-06
IAPEz-int	chr1	70237420	70240432	0	0	0	61.116	31.346	70.093	8.38208	4.13414e-09
IAPEz-int	chr17	78471099	78472187	0	0	1.257	130.321	66.611	115.448	8.38072	2.01584e-09
IAPEz-int	chr7	140015095	140017775	0	0	0	56.622	30.04	76.278	8.37873	4.6807e-09
IAPEz-int	chr8	104780086	104783031	0	0	0	55.723	34.612	72.155	8.37858	3.72315e-09
IAPEz-int	chr14	75425660	75429313	0	0.889	0	102.459	52.897	158.74	8.37437	3.49271e-09
IAPEz-int	chr18	45295133	45295818	0	0	0	55.723	31.346	74.216	8.3649	4.63354e-09
L2	chr1	160811930	160812933	0	0.889	1.257	204.919	218.772	127.817	8.36318	1.93699e-12
L1_Mus2	chr9	11661953	11664538	0.583	1.778	0	343.329	172.405	300.988	8.36301	1.60958e-16
IAPLTR1_Mm	chr8	6987441	6987855	0.583	0	0	82.686	45.06	183.479	8.36075	6.5225e-09
IAPLTR1_Mm	chr3	51616183	51616598	0	0	0	45.837	22.204	90.709	8.35836	1.09937e-06
IAPEz-int	chr8	29515824	29517026	0.583	0.889	0	180.652	84.896	278.311	8.35598	1.27643e-11
IAPEz-int	chr12	66407419	66413776	0	0.889	0	90.775	52.897	166.987	8.35563	4.25645e-09
IAPEz-int	chr11	108650303	108651561	1.748	0	0	248.958	120.814	410.251	8.35458	6.58209e-15
IAPEz-int	chr16	12340062	12343043	0	0	0	60.217	27.428	72.155	8.3538	5.80576e-09
L1Md_A	chr10	55744760	55750127	0	0	0	54.825	34.612	70.093	8.35261	4.17221e-09
IAPEz-int	chr16	12976734	12977935	0.583	2.668	0	388.267	199.18	498.898	8.34874	1.2207e-19
IAPEz-int	chrX	168177131	168177748	0	0	0	67.407	50.938	35.047	8.34788	3.99319e-09
IAPLTR2a	chr17	78476116	78476508	0	0	0	55.723	29.387	74.216	8.34623	5.52441e-09
MTE2a	chr7	119410845	119411142	0	0	0	57.521	36.571	63.908	8.34612	3.8764e-09
IAPEz-int	chr16	53571836	53573037	0	4.446	0	422.42	293.219	723.609	8.34339	2.60011e-07
IAPEz-int	chr16	98101567	98101828	0	0	0	60.217	26.122	72.155	8.34141	6.60232e-09
IAPEy-int	chr18	7318995	7326512	0	0	0	47.635	45.713	63.908	8.34104	3.35817e-09
IAPEz-int	chr12	44768394	44771936	0.583	0	0	95.269	60.081	150.494	8.33952	3.30013e-09
IAPEz-int	chr5	109726806	109729748	0	0	0	54.825	21.551	82.463	8.33596	9.99902e-09
IAPEz-int	chr1	84996235	84999331	0	0	0	63.812	23.51	70.093	8.33411	8.01111e-09
IAPEz-int	chr5	92476463	92480097	0	1.778	0	193.235	73.795	288.619	8.33051	1.95511e-08
IAPEz-int	chr7	137642036	137643331	1.165	0.889	2.513	460.168	251.424	641.146	8.32778	9.22939e-23
IAPEz-int	chr1	27180504	27186893	0	0.889	1.257	208.514	86.203	253.572	8.32737	8.21008e-12
IAPEz-int	chr3	75352187	75352900	0	0	1.257	113.244	39.836	150.494	8.327	6.5177e-09
IAPLTR1_Mm	chr13	38109643	38110042	0	0	2.513	205.817	64.652	371.081	8.32677	3.57646e-06
IAPEz-int	chr15	49323001	49326020	0	0.889	1.257	181.551	83.59	284.496	8.32624	1.1026e-11
IAPLTR2_Mm	chr15	8552543	8553018	0	1.778	0	174.361	114.284	253.572	8.32613	4.81984e-12
IAPEz-int	chrX	96348193	96349409	0	0	1.257	85.383	52.244	166.987	8.32609	5.1817e-09
IAPLTR1_Mm	chr1	74660233	74660599	0	0.889	0	87.18	48.326	169.048	8.32566	5.8056e-09
IAPEz-int	chr4	92998033	93000000	0	0	0	51.23	28.081	78.339	8.32544	6.86011e-09
ERVB2_1A-I_MM-int	chrX	25750877	25757942	0	0	0	35.052	13.714	105.14	8.31879	0.000122951
IAPEy-int	chr4	5461208	5463926	0	0	0	69.205	27.428	57.724	8.31866	6.82853e-09
IAPLTR2_Mm	chr16	86074711	86075186	0	0	1.257	100.662	50.938	150.494	8.31802	4.60127e-09
IAPEz-int	chr3	133299272	133301628	0.583	0.889	0	178.854	107.1	243.264	8.31691	6.53762e-12
IAPEz-int	chr12	82464714	82466024	0	0.889	3.77	372.988	184.813	579.299	8.3166	2.73922e-19
MurSatRep1	chr13	66119086	66120339	0	0	0	35.951	40.489	80.401	8.31635	6.07834e-09
IAPEz-int	chr4	41455134	41456344	0.583	1.778	1.257	357.709	215.506	500.96	8.3159	4.48323e-20
IAPEz-int	chr7	62841409	62841671	0	0	0	52.128	22.204	82.463	8.3153	1.05922e-08
IAPEz-int	chr9	26096598	26103016	1.165	0	1.257	273.225	116.896	395.82	8.31458	2.75522e-15
IAPEz-int	chr5	140533308	140533569	0	0	0	62.015	28.734	63.908	8.31315	6.30586e-09
IAPEz-int	chr8	19673904	19674597	0.583	0	0	105.156	46.366	148.433	8.31258	5.39214e-09
IAPLTR2_Mm	chr10	88968084	88968322	0	0	0	45.837	33.959	76.278	8.31115	5.85976e-09
IAPEz-int	chr3	11124382	11130893	0.583	0	1.257	175.259	73.795	282.434	8.30975	2.25862e-11
IAPLTR1_Mm	chr2	165928442	165928840	0	0	0	49.432	28.081	78.339	8.3075	7.54869e-09
MERV1_I-int	chr5	143435757	143436126	0	0	0	61.116	30.693	61.847	8.30579	5.89583e-09
IAPLTR1_Mm	chr2	98801506	98801893	0	0	0	46.736	22.857	86.586	8.3051	1.16e-08
IAPEz-int	chr9	87587982	87590714	0	0	0	59.319	28.734	65.97	8.30396	6.5784e-09
IAPEy-int	chr18	40712060	40712172	0	0	0	44.04	23.51	88.647	8.30332	1.18878e-08
L1MEg	chr7	137652883	137653670	0	0	0	49.432	72.488	24.739	8.29965	7.88116e-09
IAPEz-int	chr8	13714052	13715158	0	0.889	2.513	284.909	142.365	393.759	8.299	3.8826e-16
IAPEz-int	chr1	170116135	170122544	0.583	0	1.257	177.057	81.631	265.942	8.29187	1.68134e-11
IAPEz-int	chr16	51976224	51978802	0	0	0	48.533	21.551	84.524	8.29178	1.29021e-08
IAPEz-int	chr2	167408398	167409724	0	0	0	46.736	20.245	84.524	8.2911	1.49414e-06
RLTR10-int	chr3	4309554	4310510	0	0	0	51.23	45.713	53.601	8.29056	4.15885e-09
IAPLTR2_Mm	chr13	98082716	98083172	0	0	0	50.331	32.652	70.093	8.28838	6.19563e-09
IAPEz-int	chr15	44723459	44726530	0.583	0	0	89.877	45.06	160.802	8.28801	7.13504e-09
IAPEz-int	chr9	71083951	71086302	0	0	0	56.622	26.122	70.093	8.28715	8.34419e-09
IAPLTR2_Mm	chr1	121777269	121777748	0	0	0	58.42	22.204	72.155	8.2856	1.09022e-08
IAPLTR1_Mm	chr7	3764037	3764390	0	0	0	50.331	35.918	65.97	8.28538	5.45253e-09
IAPLTR1_Mm	chr17	89935555	89935918	0	0	0	53.926	22.857	76.278	8.28349	1.09195e-08
IAPEy-int	chr8	37382529	37390018	0	0	0	72.8	46.366	26.8	8.28255	7.97053e-09
IAPLTR2a	chr17	78470698	78471098	0	0	0	52.128	31.999	68.032	8.28179	6.40235e-09
IAPLTR1_Mm	chr16	33852203	33852588	0	0	0	24.267	14.367	111.324	8.28144	0.000376251
IAPEz-int	chr17	75901078	75902309	0.583	0	0	95.269	37.877	160.802	8.28041	9.52509e-09
IAPEz-int	chr9	32953429	32956517	0	0	1.257	93.472	46.366	154.617	8.27856	6.65151e-09
IAPEz-int	chr9	76736356	76738911	0	0	1.257	96.168	39.183	158.74	8.27674	8.95797e-09
IAPEz-int	chrX	81764115	81765286	0	0	2.513	190.538	101.223	241.203	8.27673	6.54848e-12
ERVB7_1-LTR_MM	chr5	6612218	6612548	0	0	0	43.141	25.469	84.524	8.27494	1.15767e-08
IAPEz-int	chr17	38536680	38539917	0	0	0	61.116	29.387	59.785	8.27455	7.20242e-09
ORR1A1	chr1	120568425	120568760	0.583	0	0	114.143	62.693	113.386	8.27435	3.4343e-09
IAPEz-int	chr9	114875628	114878572	0	0.889	0	78.193	48.979	166.987	8.27357	7.52441e-09
IAPLTR1_Mm	chr9	98771359	98771695	0	0.889	1.257	234.578	175.017	109.263	8.27296	5.11367e-12
IAPEz-int	chr2	156118176	156118855	0	0	0	53.926	46.366	47.416	8.27252	4.63606e-09
IAPEz-int	chr7	75810822	75817275	1.165	0.889	0	266.933	126.692	360.774	8.27218	2.30105e-15
IAPEz-int	chr2	50679945	50686366	0	0.889	1.257	186.943	81.631	259.757	8.2711	1.35703e-11
IAPLTR2_Mm	chr3	17954143	17954612	0	0	0	44.938	58.121	43.293	8.27055	5.01672e-09
B1F	chr1	192164741	192164815	0	0	0	35.951	73.795	35.047	8.26943	8.2541e-09
IAPLTR1_Mm	chr1	126939172	126939525	0	0	0	44.938	26.775	80.401	8.26783	1.03524e-08
IAPLTR3-int	chr3	28875635	28883172	0	0	0	53.926	33.959	61.847	8.26574	6.18296e-09
IAPEz-int	chr4	7099130	7101756	0	0	0	58.42	17.632	72.155	8.26355	1.9145e-06
IAPLTR1_Mm	chr11	64792045	64792474	0	0	0	69.205	30.693	47.416	8.2626	7.97053e-09
IAPLTR2_Mm	chr2	81460311	81460789	0	0	0	65.61	23.51	59.785	8.26096	1.09106e-08
IAPEz-int	chr2	93825133	93831504	0.583	0.889	3.77	478.143	193.956	672.07	8.26081	2.58672e-21
IAPLTR2_Mm	chr1	121781204	121781683	0	1.778	0	139.309	88.815	292.742	8.25938	2.22314e-11
IAPEz-int	chr3	98304087	98306447	0	0	0	53.926	31.346	63.908	8.25686	7.17075e-09
IAPEz-int	chr5	42280562	42282201	0	0	0	77.294	17.632	51.539	8.25483	2.82509e-06
Lx3_Mus	chr5	80086897	80090875	0	0	0	79.99	28.081	37.108	8.25376	1.23166e-08
IAPEz-int	chr11	90960527	90966934	0	0.889	1.257	159.98	88.162	274.188	8.25292	1.44732e-11
IAPEz-int	chr2	16584934	16585577	0.583	0	2.513	238.173	157.385	381.389	8.25166	5.09553e-16
IAPEz-int	chr3	88666758	88673149	1.748	0.889	0	310.973	165.221	500.96	8.25146	2.38622e-18
IAPEz-int	chr18	37364445	37370956	0	0	1.257	101.561	50.285	136.063	8.24997	5.78484e-09
IAPEz-int	chr7	106313241	106314239	0	0	0	49.432	22.204	78.339	8.24966	1.38272e-08
B1F	chr7	137648639	137648780	0	0	0	49.432	51.591	43.293	8.24715	5.36652e-09
IAPLTR1a_Mm	chr3	88666411	88666747	0	0	0	43.141	16.979	86.586	8.24635	7.97457e-06
MTD	chr1	108418927	108419254	0	0	0	46.736	30.04	72.155	8.24313	8.91916e-09
IAPLTR2_Mm	chr5	40471273	40471730	0	0	0	80.889	24.163	39.17	8.23995	1.56978e-08
IAPEz-int	chr4	108284411	108290816	0.583	0.889	0	157.284	79.019	265.942	8.23925	2.86663e-11
IAPEz-int	chr19	34131505	34137899	0	0.889	0	91.674	56.162	138.125	8.2383	5.29757e-09
IAPLTR1_Mm	chr17	92294489	92294854	0	0	0	34.153	9.796	101.017	8.23352	0.000504631
IAPLTR1_Mm	chr6	87408906	87409255	0	0	0	42.242	31.346	74.216	8.22879	9.72352e-09
IAPLTR2_Mm	chr6	131550672	131551148	0	0	0	38.647	23.51	86.586	8.22868	1.76567e-08
RMER6-int	chr2	98785207	98786605	0	0	0	43.141	71.182	24.739	8.22321	1.19784e-08
IAPEz-int	chrX	146697747	146700581	0	0.889	0	88.978	37.877	156.679	8.22199	1.19466e-08
IAPLTR1_Mm	chr8	94616512	94616898	0	0	0	47.635	50.938	43.293	8.22136	6.16281e-09
L1Md_F3	chr16	58641185	58646857	0	0	0	53.027	42.448	47.416	8.22085	6.27638e-09
IAPEz-int	chr18	8011900	8018363	0.583	0.889	0	173.462	73.142	247.388	8.21685	3.34877e-11
IAPEz-int	chr2	163958552	163961660	0	0.889	0	104.257	47.02	129.879	8.21662	7.10945e-09
IAPEz-int	chr13	10889548	10895981	0	0	0	56.622	22.857	65.97	8.21619	1.37174e-08
IAPEz-int	chr3	111797760	111798399	0	0	1.257	114.143	38.53	127.817	8.21503	1.00321e-08
IAPEz-int	chr2	116489271	116491992	0	0	0	53.027	28.081	63.908	8.21301	1.02178e-08
MTE2b	chr1	120569339	120569673	1.165	0	0	179.753	93.386	210.279	8.21299	1.96943e-11
IAPLTR2_Mm	chr9	73900157	73900630	0	0	0	43.141	24.816	78.339	8.20949	1.49524e-08
IAPEz-int	chr15	27384472	27386124	0	0	0	64.711	24.816	53.601	8.2087	1.27673e-08
IAPLTR2_Mm	chr15	12526774	12527230	0	0	0	49.432	34.612	59.785	8.20671	8.01111e-09
IAPA_MM-int	chr14	78789283	78789537	0	0	0	47.635	34.612	61.847	8.20624	8.18364e-09
IAPEz-int	chr1	8659868	8662194	0	0	0	47.635	23.51	74.216	8.20446	1.51385e-08
IAPLTR2_Mm	chr10	62608889	62609369	0	0.889	0	91.674	35.265	152.556	8.2019	1.40021e-08
LTR75	chr12	94034651	94034854	0	0	0	57.521	34.612	49.478	8.20049	8.29898e-09
IAPEz-int	chr10	88965049	88965310	0	0	0	46.736	36.571	59.785	8.19918	7.97053e-09
IAPEz-int	chr7	21406484	21412937	1.165	0.889	1.257	332.543	159.997	480.344	8.19828	1.07089e-18
IAPLTR2_Mm	chr10	88967841	88968063	0	0	0	51.23	22.857	70.093	8.19699	1.54538e-08
IAPEz-int	chr8	19671770	19673571	0	0	0	49.432	20.898	74.216	8.19699	1.84494e-08
IAPEz-int	chr15	12528409	12531362	0	1.778	0	185.146	95.345	214.403	8.19551	1.27451e-11
IAPLTR1_Mm	chr18	66750100	66750491	0	0	0	36.849	31.346	76.278	8.1913	1.30582e-08
IAPEz-int	chr3	14235273	14241769	0.583	0.889	0	156.385	99.263	228.834	8.1876	1.58864e-11
RLTR21	chr10	105671848	105672427	0	0	0	57.521	48.326	30.923	8.18605	9.41083e-09
IAPEz-int	chr11	16229961	16232308	0	0.889	0	104.257	52.897	117.509	8.18602	6.42234e-09
RLTR13G	chr14	87391534	87391707	0	0	1.257	75.496	75.754	123.694	8.18525	4.83929e-09
IAPEz-int	chr7	8597044	8599984	0	0	0	47.635	19.591	76.278	8.18412	2.21513e-08
IAPEz-int	chr14	110359553	110362642	0	0	1.257	94.37	43.101	138.125	8.18374	1.00537e-08
IAPEz-int	chr18	6372368	6374929	0	0	1.257	84.484	39.183	152.556	8.18327	1.33919e-08
IAPEz-int	chr14	29761813	29762524	0	0	1.257	89.877	62.693	121.632	8.18124	5.40349e-09
IAPEz-int	chrX	110864146	110867563	0	0	1.257	94.37	42.448	138.125	8.18024	1.04496e-08
IAPEz-int	chr3	90992460	90996425	0.583	0.889	0	172.563	64.652	243.264	8.17703	5.69651e-11
IAPLTR2_Mm	chr14	110365048	110365523	0	0	0	53.027	18.938	70.093	8.17588	2.24084e-08
IAPEz-int	chr16	19590654	19593381	0	0	0	44.938	21.551	76.278	8.1748	2.04932e-08
IAPEz-int	chr3	75419062	75420356	0	0.889	0	101.561	43.754	127.817	8.17387	9.50666e-09
IAPEz-int	chr7	91283014	91283519	0	0	0	52.128	21.551	68.032	8.17317	1.84557e-08
IAPEz-int	chr7	97277300	97277879	0	0	0	66.509	19.591	53.601	8.17202	2.17181e-08
IAPEz-int	chr5	59182572	59185556	0.583	0	0	88.978	47.673	136.063	8.17164	9.11572e-09
IAPEz-int	chr13	63221640	63222777	0.583	3.557	1.257	485.333	282.117	707.116	8.17158	3.80157e-24
IAPA_MM-int	chr16	11680405	11680659	0	0	0	52.128	20.898	68.032	8.16625	1.99456e-08
RLTR13G	chr14	18257430	18257596	0	0	0	25.165	36.571	80.401	8.16615	1.99517e-08
IAPEz-int	chr1	111703646	111710114	0	0	1.257	105.156	46.366	119.571	8.16578	8.753e-09
IAPEz-int	chrX	128726425	128729043	0	0	0	46.736	28.081	65.97	8.16363	1.32856e-08
IAPEz-int	chr10	45555256	45558529	0.583	0	1.257	176.158	85.549	216.464	8.16014	2.21046e-11
IAPEz-int	chr2	95068428	95069698	0	1.778	0	146.499	75.101	263.88	8.15772	4.44306e-11
URR1A	chrX	161364421	161364570	0	0	0	49.432	20.898	70.093	8.15646	2.12873e-08
IAPLTR1_Mm	chr13	56719627	56719977	0	0	0	29.659	31.346	80.401	8.15518	2.00188e-08
IAPEz-int	chr4	101127667	101128883	1.165	1.778	1.257	403.546	208.323	573.115	8.1533	1.14947e-21
IAPLTR2_Mm	chr1	21581627	21582103	0	0	0	41.343	35.918	61.847	8.15197	1.08318e-08
IAPEz-int	chr16	36297202	36299781	0	0	0	55.723	26.775	55.662	8.15074	1.41202e-08
IAPLTR2_Mm	chr13	4464219	4464698	0	0	0	45.837	29.387	63.908	8.14806	1.33169e-08
IAPLTR1_Mm	chr5	47970990	47971326	0	0	0	50.331	24.816	63.908	8.14797	1.64023e-08
IAPLTR2_Mm	chr12	3058269	3058744	0	0.889	0	71.002	48.326	150.494	8.14689	1.24136e-08
IAPEz-int	chr12	108082926	108084063	0.583	4.446	7.54	909.551	615.825	1651.31	8.14568	4.59806e-29
IAPEz-int	chr18	34086815	34087469	0	0	0	45.837	25.469	68.032	8.14503	1.69062e-08
IAPEz-int	chr7	131995923	131998277	0	0	0	37.748	18.938	80.401	8.1445	3.57607e-06
IAPLTR1_Mm	chr18	68412244	68412595	0	0	0	53.027	17.632	68.032	8.14167	2.86317e-08
ERVB4_1B-LTR_MM	chr9	10290277	10290793	0	0	0	52.128	11.755	72.155	8.14159	3.88908e-05
IAPEz-int	chr3	111797446	111797707	0	0	0	40.444	24.816	74.216	8.13907	2.0326e-08
IAPA_MM-int	chr3	51616599	51616840	0	0	0	38.647	19.591	78.339	8.13818	2.20661e-06
ORR1A1-int	chr14	17436825	17438606	0	0	0	44.04	41.795	49.478	8.13403	9.91718e-09
IAPEz-int	chr11	116759839	116760536	0	0	0	35.951	30.693	72.155	8.13344	1.6907e-08
IAPEz-int	chr2	16581557	16584499	0	0.889	1.257	151.891	95.345	230.895	8.13036	1.76671e-11
IAPEz-int	chr15	20155141	20158086	0	0	0	48.533	26.775	61.847	8.12913	1.59547e-08
IAPLTR1_Mm	chr5	64564710	64565062	0	0	0	30.558	28.081	80.401	8.12844	2.46987e-08
IAPEz-int	chr13	55779400	55782425	0	0.889	0	114.143	37.877	111.324	8.12644	1.40947e-08
IAPEz-int	chr9	98451754	98458187	0	0	1.257	94.37	42.448	127.817	8.12601	1.23961e-08
RLTR17B_Mm	chr1	192170842	192171120	0	0	0	40.444	54.203	37.108	8.12398	1.17673e-08
IAPEz-int	chr13	85599245	85601919	0	0	0	43.141	17.632	74.216	8.12323	2.83525e-06
IAPLTR2_Mm	chr14	65183177	65183629	0	0.889	0	88.978	48.979	125.755	8.12061	1.00968e-08
IAPEz-int	chr7	117337081	117339666	0	0	0	43.141	22.204	72.155	8.12004	2.43898e-08
L1_Mur3	chr16	82236677	82237865	0	0	0	61.116	40.489	28.862	8.11609	1.55896e-08
IAPEz-int	chr2	147000670	147003629	0	0	1.257	83.585	53.55	125.755	8.11554	9.35388e-09
IAPLTR2_Mm	chr8	124124830	124125311	0	0	0	37.748	32.652	65.97	8.11412	1.55505e-08
IAPEz-int	chr7	107264762	107271137	0	0.889	2.513	248.958	129.957	342.22	8.11345	1.47036e-15
IAPEz-int	chr4	43300543	43300804	0	0.889	0	84.484	42.448	136.063	8.11319	1.40021e-08
IAPEz-int	chr13	111500269	111502251	0	0.889	2.513	267.832	93.386	420.559	8.11162	1.79888e-09
IAPEz-int	chr7	83927335	83928581	2.913	12.449	6.283	1945.83	1138.27	2756.31	8.11054	3.26467e-36
IAPEz-int	chr5	101053666	101056767	0	0	1.257	86.282	39.836	136.063	8.10901	1.57678e-08
L2	chr1	160807383	160807639	0	0	0	53.027	45.713	30.923	8.10733	1.37094e-08
IAPEz-int	chr2	74438017	74444498	0.583	0	1.257	158.183	80.325	222.649	8.10537	3.69764e-11
IAPEz-int	chr6	120127941	120134331	0.583	0.889	2.513	338.835	133.222	472.098	8.10367	4.25859e-18
IAPEz-int	chr5	40817930	40820876	0	0	0	28.761	17.632	86.586	8.10218	2.47989e-05
IAPEz-int	chr17	13418839	13420736	0	0	0	39.546	20.245	76.278	8.09994	3.33176e-08
IAPLTR1a_Mm	chr12	70667947	70668283	0	0	0	44.938	24.163	65.97	8.0994	2.20798e-08
IAPEz-int	chrX	79688800	79690149	0	2.668	3.77	452.079	299.75	715.363	8.09671	6.4506e-24
IAPLTR1_Mm	chr8	3338288	3338638	0	0	0	39.546	14.367	78.339	8.09609	1.96919e-05
IAPEy-int	chr14	50719809	50727386	0	0	0	34.153	52.897	43.293	8.09544	1.40433e-08
IAPEz-int	chr7	10909672	10916124	0.583	0	1.257	144.701	82.284	230.895	8.09352	4.11206e-11
IAPA_MM-int	chr13	9439300	9439541	0	0	1.257	83.585	45.06	129.879	8.08909	1.37942e-08
ERVB4_1B-I_MM-int	chr7	89292799	89295549	0	0	0	39.546	9.143	82.463	8.08826	0.000299875
IAPEz-int	chr17	38539910	38542598	0	0	0	53.027	27.428	51.539	8.08719	1.82337e-08
ETnERV-int	chr14	18254368	18256027	0	4.446	0	318.163	259.261	626.715	8.08572	8.72194e-07
IAPLTR1_Mm	chr7	114411252	114411619	0	0	0	32.356	24.163	78.339	8.08266	3.35783e-08
IAPEz-int	chr16	51087529	51093895	0.583	0.889	1.257	214.805	106.447	362.835	8.08068	9.69338e-15
IAPEz-int	chr1	97175781	97178506	0	0	0	48.533	22.204	61.847	8.0771	2.62093e-08
IAPEz-int	chr14	78784976	78788244	0.583	3.557	11.31	1265.46	658.927	1779.13	8.07575	1.45727e-27
IAPEz-int	chr3	85622636	85629037	1.748	0.889	0	310.074	135.834	418.497	8.07432	1.34812e-17
IAPEz-int	chr8	27464971	27471352	0	0	1.257	106.953	52.897	92.77	8.07295	1.02659e-08
IAPEz-int	chr12	90768410	90771353	0	0	0	51.23	20.898	59.785	8.07294	2.87327e-08
IAPEz-int	chr3	17954613	17957556	0	0.889	0	77.294	36.571	142.248	8.07172	2.27454e-08
IAPLTR1_Mm	chr5	12164306	12164642	0	0	0	49.432	37.877	41.231	8.07078	1.46979e-08
IAPEz-int	chr2	46577922	46579162	0	8.003	6.283	1187.27	645.866	1900.76	8.06992	3.30526e-09
IAPLTR1_Mm	chr12	108084064	108084421	0.583	0	0	54.825	43.754	156.679	8.0669	2.68869e-08
ERVB4_1B-I_MM-int	chr8	19116829	19119509	0	0	0	47.635	13.714	68.032	8.06609	1.20949e-05
IAPEz-int	chr1	180613694	180616052	0	0	1.257	57.521	40.489	154.617	8.06463	1.62714e-06
IAPEz-int	chr1	37775316	37778271	0.583	0	0	90.775	38.53	123.694	8.06392	1.85217e-08
IAPEz-int	chr12	17243965	17244672	0	0	0	39.546	20.898	72.155	8.06349	3.56475e-08
MTC	chr16	31572665	31572750	0	0	0	48.533	49.632	26.8	8.0623	1.91434e-08
IAPEz-int	chr12	32028391	32030961	0	1.778	0	153.689	59.427	249.449	8.06187	1.33429e-07
IAPLTR1_Mm	chr18	60533322	60533722	0.583	0	0	68.306	24.163	156.679	8.06108	1.24456e-05
IAPEz-int	chr14	6899092	6899210	0	0	0	38.647	16.326	74.216	8.05948	6.56522e-06
IAPEz-int	chr12	85401383	85407840	1.165	2.668	0	389.166	202.445	505.083	8.05884	3.18456e-21
IAPEz-int	chr8	48984520	48990915	0	0.889	1.257	173.462	69.876	212.341	8.05813	5.00406e-11
IAPEy-int	chr5	62978177	62980894	0	0	0	43.141	29.387	57.724	8.05514	2.0091e-08
IAPEz-int	chr13	32350796	32357307	0	0.889	0	88.978	37.224	125.755	8.05282	2.04932e-08
IAPEz-int	chr9	58778976	58785302	0.583	1.778	1.257	304.682	141.712	451.482	8.05244	3.99514e-18
Lx2B2	chr4	25825795	25826278	0	0	0	42.242	7.184	78.339	8.05201	0.000691868
IAPEz-int	chr13	118070932	118071729	0	0	0	53.027	26.122	49.478	8.05096	2.28981e-08
IAPEz-int	chr17	74905908	74912390	0	0	0	51.23	18.938	59.785	8.05036	3.6757e-08
RLTR21	chr10	105671027	105671638	0	0	0	26.064	53.55	47.416	8.04916	2.29092e-08
IAPEz-int	chr6	145490461	145493019	0	0.889	0	79.091	32.652	140.186	8.04822	2.90607e-08
Lx3C	chr2	46573132	46574242	0	0	0	52.128	36.571	37.108	8.04617	1.80896e-08
IAPLTR1_Mm	chr14	34388761	34389143	0	0	0	44.04	24.163	61.847	8.04605	2.7347e-08
IAPEz-int	chr17	78472188	78476114	0	0	1.257	86.282	46.366	117.509	8.04426	1.46979e-08
IAPEz-int	chr4	14638666	14640782	0	0	0	37.748	20.898	72.155	8.04199	4.03144e-08
IAPEz-int	chr13	5278429	5282046	0	1.778	0	150.094	63.999	232.957	8.03877	9.89647e-11
IAPEy-int	chr6	110334621	110337337	1.165	0	0	143.803	93.386	191.725	8.03575	4.63905e-11
IAPEY4_I-int	chr2	6774495	6774617	0	0	0	38.647	16.326	72.155	8.03571	5.7122e-06
Lx8	chr5	57696971	57697723	0	2.668	0	256.148	212.894	187.602	8.0322	6.78349e-16
IAPEz-int	chr13	52382431	52388847	0	0.889	1.257	156.385	74.448	216.464	8.03089	5.03852e-11
L1Md_F	chr9	71094212	71099424	0	0	0	51.23	32.652	41.231	8.02721	2.05854e-08
IAPEz-int	chr7	85926767	85933142	1.165	0	1.257	245.363	89.468	309.235	8.0267	3.35024e-14
L1Md_F2	chr3	159222537	159224793	0	0	0	62.914	34.612	24.739	8.02414	3.17837e-08
MTC	chr14	64462538	64462951	0	0	0	43.141	38.53	43.293	8.02406	1.82097e-08
IAPEz-int	chr7	60763283	60769746	2.33	1.778	1.257	470.953	203.098	801.948	8.02337	4.21834e-23
IAPEz-int	chr13	4463568	4464216	0	0	1.257	72.8	28.081	144.309	8.02268	5.01876e-06
IAPEz-int	chr5	64893398	64896205	0	0	0	41.343	20.898	65.97	8.0185	4.00533e-08
IAPEz-int	chr6	43785210	43791646	0	0.889	0	92.573	39.183	113.386	8.01636	2.0595e-08
IAPLTR2_Mm	chr12	43216195	43216615	0	0	0	25.165	17.632	82.463	8.01468	3.32944e-05
L1Md_F2	chr11	13182975	13188146	0	0	0	46.736	50.938	22.677	8.01459	2.84728e-08
IAPEz-int	chr17	53008036	53010989	0	0	0	35.951	22.204	70.093	8.0129	4.24638e-08
IAPEz-int	chr14	110861280	110867757	0	0	2.513	164.474	71.182	210.279	8.01177	6.00788e-11
IAPEz-int	chr16	16936284	16939233	0	0	0	39.546	20.245	68.032	8.01117	4.50024e-08
L1_Mus2	chr4	14262490	14268579	0.583	0	0	97.965	75.754	63.908	8.00766	1.08318e-08
IAPEz-int	chr14	114420652	114423012	0	0	0	45.837	16.979	63.908	8.00559	5.43134e-08
IAPLTR2_Mm	chr11	16232309	16232795	0	0	0	42.242	31.346	51.539	8.00493	2.31813e-08
IAPEz-int	chr7	59204142	59210514	0.583	0.889	1.257	204.919	109.059	333.973	8.00305	1.14499e-14
RMER19B	chr10	78026441	78027288	0	0	0	52.128	43.101	24.739	8.00302	2.80483e-08
IAPEz-int	chr3	133298201	133298835	0.583	0	1.257	133.017	71.835	224.71	7.99939	9.67567e-11
IAPEz-int	chr15	25051810	25054386	0	0	1.257	76.395	43.101	123.694	7.99853	2.15209e-08
IAPEz-int	chr5	144862712	144862973	0	0	0	32.356	15.02	76.278	7.99631	2.24186e-05
L1Md_F3	chr9	76728662	76730358	0	0	0	55.723	27.428	39.17	7.99489	3.03171e-08
IAPLTR2_Mm	chr6	132560609	132561095	0	0.889	0	59.319	51.591	131.94	7.99268	2.18958e-08
L1Md_F2	chr16	31482848	31483958	0	0	0	66.509	33.959	18.554	7.99255	5.21768e-08
IAPEz-int	chr9	121025313	121026113	0.583	0	0	77.294	44.407	119.571	7.99183	2.0595e-08
IAPLTR2_Mm	chr8	75743133	75743615	0	0.889	0	51.23	36.571	152.556	7.99182	3.45769e-06
RMER1B	chr1	160815159	160815326	0	1.778	0	155.486	158.038	109.263	7.99042	2.22243e-11
IAPLTR1_Mm	chr8	101360606	101360972	0	0	0	36.849	16.326	70.093	7.98998	5.57981e-06
IAPEY4_I-int	chrX	83867770	83875295	0	1.778	0	200.425	108.406	115.448	7.98845	3.69598e-11
IAPLTR2_Mm	chr17	27269463	27269941	0	1.778	0	127.625	67.264	237.08	7.98711	1.3007e-10
IAPLTR1_Mm	chr4	62868524	62868893	0	0	0	38.647	11.755	72.155	7.98695	5.41604e-05
IAPEz-int	chr5	129437874	129439167	0	0	1.257	88.978	35.918	115.448	7.98576	2.73548e-08
IAPEz-int	chr9	53731610	53734314	0	0	0	28.761	15.673	78.339	7.98558	2.95675e-05
IAPEz-int	chr15	73083462	73087600	1.748	6.225	7.54	1167.5	586.438	1917.25	7.98331	1.12159e-30
IAPEz-int	chr14	109055095	109055823	0	0	0	36.849	15.673	70.093	7.98297	7.56523e-06
IAPEz-int	chr16	70271166	70274069	0	0.889	1.257	144.701	80.325	206.156	7.97964	5.24913e-11
IAPEy-int	chr1	142612317	142612992	0	0	0	35.951	31.999	55.662	7.97809	2.83104e-08
MuRRS4-int	chr5	16676476	16678716	0	0	0	43.141	36.571	41.231	7.9779	2.36805e-08
IAPEz-int	chr12	3059956	3062902	0	0.889	0	77.294	38.53	123.694	7.97593	2.75256e-08
IAPEz-int	chr18	89617457	89620399	2.913	0	0	301.985	173.058	500.96	7.97546	3.7714e-19
IAPEz-int	chr1	180612562	180613257	0	0	1.257	69.205	30.693	140.186	7.97529	4.65165e-08
IAPEz-int	chr3	150337223	150339894	0	0	0	43.141	12.408	65.97	7.97479	2.40234e-05
IAPEz-int	chr2	84565358	84571764	0	0.889	3.77	322.657	148.242	515.391	7.97468	3.41661e-10
IAPEz-int	chr9	73300018	73301234	0	0	0	53.027	33.306	32.985	7.97363	2.95933e-08
IAPEz-int	chr1	34915407	34916054	0	0	0	39.546	18.938	65.97	7.97256	5.72374e-08
B1_Mur4	chr1	4546900	4547040	0	0	0	25.165	13.714	82.463	7.97077	0.000127496
IAPEz-int	chr9	12021782	12023278	0	0	0	34.153	20.245	70.093	7.9669	6.07716e-08
IAPEz-int	chr1	103032036	103038423	0.583	0.889	0	125.827	69.876	220.587	7.96471	1.36836e-10
IAPEz-int	chr19	42346312	42348909	0	0	0	41.343	18.285	63.908	7.96431	6.01687e-08
IAPEz-int	chr6	58068875	58071936	0	0	1.257	72.8	39.183	125.755	7.96357	2.96506e-08
[truncated: 3,867 more rows]
