# Supplementary material for: Genome-wide analysis in the mouse embryo reveals the importance of DNA methylation for transcription integrity
Source: Nat Commun. 2020 Jun 19;11:3153. doi: 10.1038/s41467-020-16919-w (PMC7305168; doi:10.1038/s41467-020-16919-w)
Supplement: Supplementary file 7 — Supplementary Data 4 [file 41467_2020_16919_MOESM7_ESM.xlsx]

## Sheet: Feuil1
RT-qPCR
Gusb	GATTCAGATATCCGAGGGAAAGG
	GCCAACGGAGCAGGTTGA
Rpl13a	GAGTCCGTTGGTCTTGAGGA
	GGTTACGGAAACAGGCAGAA
B2m	TATGCTATCCAGAAAACCCCTCAA
	GTATGTTCGGCTTCCCATTCTC
Mrpl32	AGGTGCTGGGAGCTGCTACA
	AAAGCGACTCCAGCTCTGCT
Dazl	AACAACCCCCTGAGATGAGTT
	TTCAGAAGAAGTCGGGCAGT
Asz1	CCCGAATCCACACACTGTAAC
	CGGGAAAATGACCCAACTC
Bin2	ATGGATGCTGCTCTTTTGCT
	GCAGAGGTCAGACAGGGAAG
Pf4	ACCCTGAAGAATGGGAGGAA
	TTTCTTATATAGGGGTGCTTGC
Ly86	GAGAATATCAGCTCTTGCTGGAA
	GAGGAGGTGACAGTGGCATT
Arhgap30	TGTCCTGGCTCCTAACTGCT
	CCCTACACCTTCCCAGTTGA
Zscan4d	TGCAGCTACTCAAGTATATAGAA
	CAGAATGATATATTCTCTTGTTAATGG
Tmem92	GGTTGGTGGTGGATCCAAG
	GTGGATCATCAGACTCCTAT
Gm5039	GCTACTACAGTCTTAGGATGT
	TGTGGATCTTCTACACTTATATCA
Tcstv1	GCTTGCTCAGGGAGAAAGGT
	ACTGTCAGAAACAGGATCCC
Usp17le	GCACGGATGCTCCAGACAAA
	CCCTGACTACAGAGCTGCCC
Dnmt3a (exon 18)	GCCCATTCGACCTGGTGATT
	GGCAGGGTTGACAATGGAGA
Dnmt3b (exon 18)	CCTCCGAAGTCTGTGCAGAG
	TGGTGATTTTCCGGACGTCA
Dnmt1	CAAAAGAGGAGGCTGCTACCA
	AAAAACATCAGTGCACGTGGG
Bisulfite sequencing
Dazl	GTGAGGTGGTTGTTTAGT
	ATCCATCTATCTATCAATAAAACTC
Asz1	TAAGTTAAAGTTTTGGGAAAAAGTTAG
	TTATTTCTAATAAAAATCCATCTCACC
PCR genotyping
Dnmt3a	GCACCAGGGAAAGATCATGT
	TAGCTGAGGCTGTCTGCATCGGACA
Dnmt3b	CGCAGGAAAGATTGGAACAT
	GGATGTTCGAGAATGTTGTGGCC
	CAGGTCAGACCTCTCTGGTGACAAG
Dnmt1	CTTGGGCCTGGATCTTGGGGA
	AAGCCAGTTGTGTGACTTGG
	GCAGGCAAGGCTCTAATGT
