# Supplementary material for: Genome-wide analysis in the mouse embryo reveals the importance of DNA methylation for transcription integrity
Source: Nat Commun. 2020 Jun 19;11:3153. doi: 10.1038/s41467-020-16919-w (PMC7305168; doi:10.1038/s41467-020-16919-w)
Supplement: Supplementary file 9 — Source data [file 41467_2020_16919_MOESM9_ESM.xlsx]

## Sheet: Figure 1c
Figure 1c
		non CGI
	WT	69.3454	69.9023	70.1473
	Dnmt1-/-	15.387	17.3092	17.3634
	3a-/+	69.6285	67.9829	67.7904
	3a-/+ 3b-/+	66.4183	66.2157	67.256
	3a-/-	62.6049	63.4015
	3b-/-	49.9874	49.1681
	DKO	15.405	15.8342	13.7159
		CGI
	WT	2.37321	2.35118	2.473
	Dnmt1-/-	0.607301	0.676486	0.682351
	3a-/+	2.37999	2.28963	2.39091
	3a-/+ 3b-/+	1.82934	1.94503	1.94452
	3a-/-	2.22966	2.27308
	3b-/-	0.946589	0.839577
	DKO	0.957154	0.963614	0.407072

## Sheet: Figure 1d
Figure 1d
		rep1	rep2
	WT	82.45	80.67
	Dnmt1-/-	19.72	20.94
	DKO	16.66	19.74

## Sheet: Figure 3e
Figure 3e
				Dnmt3a								Dnmt3b

## Sheet: Figure 3f
Figure 3f
		CGI
	23d no Tam	8.90417	11.1659	11.2259
	23d Tam	9.84632	10.9131	10.084
	69d no Tam	10.8257	11.0429	11.0209
	69d Tam	10.1864	10.9312	10.9445
		non-CGI
	23d no Tam	58.1021	59.5269	59.3779
	23d Tam	58.7329	58.9809	58.7124
	69d no Tam	57.5157	58.0284	58.1779
	69d Tam	58.3737	57.527	57.5615
		gDMRs
	23d no Tam	51.9724	55.0334	56.2329
	23d Tam	51.8972	54.9917	56.8407
	69d no Tam	52.0688	55.9008	58.3427
	69d Tam	53.9281	55.7153	55.2359

## Sheet: Figure 4d
Figure 4d
		Control
		WT	WT	3a-/+	3a-/+	3a-/+	3a-/+	DKO	DKO	DKO	DKO	DKO	DKO
	Tuba3b	0.00994	0	0.00558	0.01162	0	0	40.7043	36.5348	17.2557	26.5747	42.9007	32.2059
	Sohlh2	0.0199	0.00931	0.02234	0.0349	0	0	64.233	48.4918	37.52	26.1406	68.5052	50.7808
	Tex13	0	0.00344	0	0	0	0.00712	10.3162	5.81193	10.2046	14.0066	4.85389	4.33637
	Rpl10l	0	0.03563	0.00855	0	0	0.04418	25.0721	26.1081	31.2767	25.8639	19.6349	18.625
	Dazl	0.02365	0.03443	0.0177	0.0553	0.04149	0.01525	57.5373	61.2596	30.2844	24.2539	97.0854	49.1101
	Asz1	0.00448	0.02933	0.03518	0.04187	0.01571	0.04329	18.7273	20.3276	20.8141	19.5594	18.3111	13.3803
	Hormad1	0.01624	0.04181	0.00456	0.0095	0.00712	0	7.35701	7.69823	7.94632	8.42825	6.62406	5.4088
	Slc25a31	0.10704	0.13473	0.12847	0.15105	0.01943	0.29986	17.0955	12.8762	11.2838	9.58797	18.0451	13.971
	Gpat2	0.12446	0.1054	0.15971	0.11088	0.12479	0.22356	9.69964	17.4266	15.5061	13.2081	11.1147	16.0637
	Tex19.1	0.34035	0.54912	0.42237	0.78547	0.33788	0.82294	47.9233	47.6464	40.9128	34.301	48.7287	38.6185

## Sheet: Figure 4e
Figure 4e
		Expression normalized to three housekeeping genes (Gusb, Rpl13a, B2m)
		Dazl expression
	NT	0.000118411	8.92133e-05	4.96488e-05
	no gRNA	0.000280334	6.86282e-05	0.000376407
	Dazl gRNA4	0.404431	0.288971	0.178697
	Asz1 gRNA5	0.00119862	0.0002865	0.000888585
	5azadC	0.0508922	0.0495568	0.0474294
		Asz1 expression
	NT	0.000102328	8.18939e-05	1.13587e-07
	no gRNA	4.73058e-06	6.51573e-05	3.15656e-05
	Dazl gRNA4	0.000153868	8.99739e-05	9.75647e-06
	Asz1 gRNA5	0.00657302	0.00450408	0.00536832
	5azadC	0.00725607	0.00693515	0.00615341

## Sheet: Figure 4f
Figure 4f
		Control
		WT	WT	3a-/+	3a-/+	3a-/+	3a-/+	DKO	DKO	DKO	DKO	DKO	DKO	Dnmt1-/-	Dnmt1-/-	Dnmt1-/-
	Bin2	0.24017	0.37958	0.19009	0.35909	0.22797	0.31987	4.70558	5.79783	4.16478	5.64747	4.96242	4.07635	5.92125	3.77629	5.27508
	A330102I10Rik	0.06586	0.03082	0.11708	0.06417	0.10593	0.01062	0.33415	0.61145	0.69737	0.3979	0.16735	0.31367	0.19732	0.31663	0.26242
	Pf4	0.01324	0.07438	0.02974	0.17036	0	0.02562	1.14987	1.11632	0.69044	0.57614	1.27892	0.61139	1.11499	0.17738	1.05547
	Ly86	0.01562	0.01462	0.00877	0	0	0	0.4932	0.68864	0.7126	0.35721	0.59548	0.53228	0.137	0.02414	0.20231
	Arhgap30	0.02951	0.04386	0.03898	0.03856	0.01218	0.02014	0.78082	0.86428	1.12721	0.71048	0.57336	0.88513	0.85994	0.69735	0.58092

## Sheet: Figure 4g
Figure 4g
		Expression normalized to three housekeeping genes (Mrpl32, Gusb, Rpl13a)
		control
		WT	WT	3a-/+	3a-/+	DKO	DKO	DKO	DKO
	Bin2	0.00118332	0.00429645	0.00117445	0.00139	0.0273138	0.0373313	0.0187663	0.031707
	Pf4	0.000757022	0.00155454	0.000518955	0.00103791	0.00698418	0.00517169	0.00498086	0.0069713
	Ly86	6.63253e-05	0.000227773	2.69595e-05	0.000101314	0.00285973	0.00361705	0.00201744	0.00168832
	Arhgap30	9.98733e-05	5.62653e-05	2.60678e-05	3.42433e-05	0.00190277	0.0043974	0.00288587	0.00505086

## Sheet: Figure 4i
Figure 4i
		Control
		WT	WT	3a-/+	3a-/+	3a-/+	3a-/+	DKO	DKO	DKO	DKO	DKO	DKO	Dnmt1-/-	Dnmt1-/-	Dnmt1-/-
	Zscan4a	0	0	0	0	0	0	2.60273	6.78933	1.57015	0.32329	2.8321	3.58004	0.09077	0.16352	0.04812
	Zscan4c	0	0	0	0.004	0	0	3.1134	9.82881	2.14047	0.29387	4.09531	3.8811	0.08702	0.02115	0.04431
	Zscan4d	0	0	0	0	0	0	4.74304	11.6657	2.21212	0.32269	5.20571	4.42583	0.11314	0.16111	0.05842
	Gm5039	0	0	0.00533	0.00555	0.00833	0	1.03272	2.44137	0.6288	0.15351	0.88034	0.88672	0.02497	0.00489	0.04255
	Tmem92	0	0	0	0	0	0	2.95905	8.05194	1.30329	0.4091	2.66034	3.55373	0.01561	0.04402	0.04966
	Tcstv1	0	0	0	0	0	0	1.26299	4.7112	0.56965	0.11899	0.20332	1.03573	0.03898	0.07327	0
	BC080695	0	0	0	0	0	0	2.87683	8.33768	1.35132	0.26848	2.31491	3.11771	0.03897	0.11827	0.16231
	Usp17lb	0	0	0.01243	0	0	0	1.31681	2.63827	0.51096	0.08026	1.19554	0.80302	0.10193	0.0057	0.06616
	Usp17le	0	0	0.02319	0	0	0	2.0869	5.69964	1.14416	0.31796	1.69026	3.59634	0.18115	0.10641	0.12346

## Sheet: Figure 4j
Figure 4j
		Expression normalized to three housekeeping genes (Mrpl32, Gusb, Rpl13a)
		control
		WT	WT	WT	3a-/+	3a-/+	DKO	DKO	KDO	DKO	DKO
	Zscan4d	1.57034e-05	5.51186e-06	4.06053e-05	1.67673e-05	1.61439e-05	0.0469582	0.118665	0.0107832	0.0307944	0.0132431
	Tmem92	2.77736e-05	2.3678e-06	9.27709e-06	7.20292e-06	6.93513e-06	0.0301284	0.0617495	0.0029465	0.0160117	0.00438598
	Gm5039	0.000327101	4.82995e-06	2.28949e-05	1.3348e-05	8.37702e-06	0.00909786	0.0200741	0.000970078	0.0102441	0.00445764
	Tcstv1	0.00232696	0.000454987	0.0011427	0.000301719	0.00020602	0.033522	0.0779903	0.0056452	0.0212827	0.00546615
	Usp17le	0.00250762	7.37864e-05	0.000167213	0.000542049	0.000999528	0.0720627	0.111238	0.00990702	0.0275489	0.00829135

[truncated: 9 more sheets: Figure S2c, Figure S3a, Figure S3b, Figure S3c, Figure S3h, Fgure S3i, Figure S3j, Figure S5e, Figure S8d]
